# Supplementary material for: Increased adipose catecholamine levels and protection from obesity with loss of Allograft Inflammatory Factor-1
Source: Nat Commun. 2023 Jan 3;14:38. doi: 10.1038/s41467-022-35683-7 (PMC9810600; doi:10.1038/s41467-022-35683-7)
Supplement: Supplementary file 3 — Supplementary Data 1 [file 41467_2022_35683_MOESM3_ESM.xlsx]

## Sheet: Sheet1
Â© 2000-2019 QIAGEN. All rights reserved.
Ingenuity Canonical Pathways	-log(p-value)	Ratio	z-score	Molecules
Colorectal Cancer Metastasis Signaling	6.48	0.105	-1.877	MMP13,MMP25,RHOH,GNB4,TLR1,TLR7,PRKAR1B,VEGFD,AKT3,MMP12,RALGDS,GNG4,SRC,WNT9A,GRK3,FGFR1,ADCY3,MMP10,RHOJ,MAPK12,MMP27,CDH1,RHOV,PTGS2,TCF7L2,MMP9
Leukocyte Extravasation Signaling	6.1	0.109	-2.524	SRC,ARHGAP6,ICAM1,SPN,NOX3,FGFR1,ARHGAP4,MMP10,MMP13,MAPK13,MAPK12,MMP25,RHOH,ITGAL,MAPK11,ITGB3,PTK2,MMP27,ITGA3,EDIL3,CLDN12,MMP12,MMP9
IL-8 Signaling	5.47	0.107	-1.886	GNG4,SRC,ICAM1,NOX3,FGFR1,FLT4,RHOJ,MAPK12,RAC3,RHOH,ITGB3,PTK2,GNB4,HMOX1,CDH1,RHOV,AKT3,VEGFD,PTGS2,ITGB5,MMP9
Antigen Presentation Pathway	5.44	0.237	NaN	HLA-DOA,HLA-A,HLA-DQA1,CIITA,CD74,HLA-DQB1,TAP1,HLA-E,HLA-DRB5
Hepatic Fibrosis / Hepatic Stellate Cell Activation	5.26	0.107	NaN	CCR5,ICAM1,FN1,LHX2,IL10,FGFR1,FLT4,SMAD7,MMP13,COL15A1,FGF1,CXCL3,COL23A1,IGF1R,VEGFD,COL24A1,COL18A1,SERPINE1,COL11A2,MMP9
TREM1 Signaling	5.14	0.16	0.577	CXCL3,TREM1,ICAM1,IL10,TLR1,TLR7,CIITA,AKT3,NOD1,CD83,FCGR2B,NLRC4
Reelin Signaling in Neurons	4.91	0.141	NaN	APBB1,SRC,ITGA3,ARHGEF12,CNR2,FGFR1,MAP4K1,ARHGEF3,MAPK12,MAPK8IP1,FRK,ITGAL,ITGB3
Dendritic Cell Maturation	4.52	0.0984	-2.357	HLA-DOA,ICAM1,IL10,HLA-A,FGFR1,HLA-DQA1,CD83,MAPK13,HLA-DQB1,FCGR2B,MAPK12,MAPK11,PLCD1,AKT3,STAT2,COL18A1,COL11A2,PLCL1,HLA-DRB5
Inhibition of Matrix Metalloproteases	4.41	0.205	2.449	MMP27,SDC1,SDC2,MMP10,MMP13,MMP12,MMP25,MMP9
ILK Signaling	4.4	0.0964	0	FLNB,FN1,LIMS2,FGFR1,FERMT2,RHOJ,MAPK12,RHOH,ITGB3,PTK2,RHOV,CDH1,FLNC,SH2B2,AKT3,VEGFD,PTGS2,ITGB5,MMP9
HIF1Î± Signaling	4.36	0.119	NaN	FGFR1,MMP10,MMP13,MAPK13,MMP25,MAPK12,MAPK11,P4HTM,MMP27,AKT3,EGLN3,VEGFD,MMP12,MMP9
Inhibition of Angiogenesis by TSP1	3.94	0.206	-1.342	SDC1,SDC2,AKT3,MAPK13,MAPK12,MAPK11,MMP9
Granulocyte Adhesion and Diapedesis	3.91	0.095	NaN	ICAM1,SDC1,Ppbp,MMP10,MMP13,MMP25,ITGAL,ITGB3,MMP27,CXCL3,ITGA3,CLDN12,SDC2,CCL3L3,CXCL14,MMP12,MMP9
Caveolar-mediated Endocytosis Signaling	3.89	0.141	NaN	FLNB,SRC,ITGA3,HLA-A,FLNC,ITGA9,FLOT1,ITGAL,ITGB5,ITGB3
Neuroinflammation Signaling Pathway	3.82	0.0772	-1.46	HLA-DOA,ICAM1,GDNF,IL10,HLA-A,NOX3,FGFR1,HLA-DQA1,MAPK13,HLA-DQB1,CX3CR1,MAPK12,MAPK11,HMOX1,IRF7,PLA2G2E,TLR1,PLA2G5,TLR7,AKT3,PTGS2,MMP9,SLC6A12,HLA-DRB5
TGF-Î² Signaling	3.8	0.126	-1.508	RUNX3,IRF7,BMPR1A,SMAD7,SMAD6,MAP4K1,MAPK13,MAPK12,SERPINE1,MAPK11,PMEPA1
Cdc42 Signaling	3.76	0.0958	-1.89	SRC,H2-T22,HLA-DOA,HLA-A,H2-K2/H2-Q9,HLA-DQA1,TNK2,MAPK13,HLA-DQB1,MAPK12,MAPK11,ITGA3,CDC42BPA,H2-M2,HLA-DRB5,HLA-E
Th1 Pathway	3.72	0.104	-1.155	RUNX3,DLL1,CCR5,HLA-DOA,ICAM1,IL10,HLA-A,IL12RB1,FGFR1,HLA-DQA1,CD274,HLA-DQB1,GATA3,HLA-DRB5
Thrombin Signaling	3.7	0.0882	-2	GNG4,SRC,ARHGEF12,FGFR1,ADCY3,RHOJ,MAPK13,MAPK12,MAPK11,RHOH,PTK2,PLCD1,GNB4,RHOV,AKT3,ARHGEF3,GATA3,PLCL1
Role of Tissue Factor in Cancer	3.58	0.106	NaN	SRC,ITGA3,EGR1,FGFR1,AKT3,MMP13,RPS6KA1,MAPK13,MAPK12,FRK,MAPK11,ITGB5,ITGB3
Osteoarthritis Pathway	3.5	0.0849	-0.728	PPARG,EPAS1,FN1,FGFR1,SMAD7,SMAD6,MMP10,MMP13,HES1,ITGA3,BMPR1A,SPHK1,VEGFD,PTGS2,MMP12,HTRA1,MMP9,TCF7L2
Axonal Guidance Signaling	3.45	0.0664	NaN	PLXNA3,SLIT1,MMP13,ABLIM1,NTN1,PTK2,PLCD1,GNB4,ITGA3,TUBA8,SDC2,EFNB1,PRKAR1B,AKT3,VEGFD,PLCL1,RTN4R,GNG4,EFNA2,ARHGEF12,STK36,ADAMTS1,WNT9A,FGFR1,MMP10,RAC3,ADAMTS6,SEMA3C,EPHA2,MMP9
Atherosclerosis Signaling	3.44	0.102	NaN	PLA2G16,ALOX15B,PLA2G2E,ICAM1,Pla2g2a,LPL,PLA2G5,MMP13,CCR2,COL11A2,ALOX5,COL18A1,MMP9
Phagosome Formation	3.34	0.1	NaN	PLCD1,RHOV,Fcrls,ITGA3,FN1,FGFR1,TLR1,TLR7,RHOJ,PLCL1,FCGR2B,RHOH,MARCO
Allograft Rejection Signaling	3.29	0.119	NaN	HLA-DOA,H2-T22,H2-M2,HLA-A,IL10,H2-K2/H2-Q9,HLA-DQA1,HLA-DQB1,HLA-E,HLA-DRB5
Phospholipase C Signaling	3.26	0.0788	-1.291	GNG4,SRC,ARHGEF12,ADCY3,ARHGEF17,RHOJ,FCGR2B,RHOH,TGM2,PLCD1,HMOX1,GNB4,ITGA3,RHOV,PLA2G2E,PLA2G5,ARHGEF18,ARHGEF3,RALGDS
Th2 Pathway	3.25	0.0933	-0.707	CCR1,RUNX3,DLL1,CCR5,HLA-DOA,ICAM1,IL10,HLA-A,IL12RB1,FGFR1,HLA-DQA1,HLA-DQB1,GATA3,HLA-DRB5
Virus Entry via Endocytic Pathways	3.19	0.108	NaN	DNM1,FLNB,SRC,ITGA3,HLA-A,FLNC,FGFR1,ITGAL,RAC3,ITGB5,ITGB3
Role of MAPK Signaling in the Pathogenesis of Influenza	3.17	0.125	NaN	PLA2G16,PLA2G2E,Pla2g2a,PLA2G5,AKT3,PTGS2,MAPK13,MAPK12,MAPK11
T Helper Cell Differentiation	3.12	0.123	NaN	HLA-DOA,HLA-A,IL10,IL12RB1,IL21R,HLA-DQA1,HLA-DQB1,GATA3,HLA-DRB5
Germ Cell-Sertoli Cell Junction Signaling	3.11	0.0867	NaN	SRC,MAP3K6,MYO7A,FGFR1,NECTIN3,RHOJ,MAPK12,RHOH,RAC3,PTK2,EPN2,ITGA3,CDH1,RHOV,TUBA8
Molecular Mechanisms of Cancer	3.03	0.066	NaN	MAPK13,MAPK11,RHOH,PTK2,ITGA3,BMPR1A,PRKAR1B,AKT3,ARHGEF3,RALGDS,SRC,ARHGEF12,STK36,WNT9A,FGFR1,ADCY3,SMAD6,SMAD7,ARHGEF17,RHOJ,MAPK12,RAC3,CDK15,CDH1,RHOV,ARHGEF18
Autoimmune Thyroid Disease Signaling	3.03	0.149	NaN	HLA-DOA,HLA-A,IL10,HLA-DQA1,HLA-DQB1,HLA-DRB5,HLA-E
OX40 Signaling Pathway	3.01	0.11	NaN	HLA-DOA,H2-T22,H2-M2,HLA-A,H2-K2/H2-Q9,HLA-DQA1,HLA-DQB1,MAPK12,HLA-E,HLA-DRB5
RhoGDI Signaling	3	0.0847	1.387	GNG4,SRC,ARHGAP6,ARHGEF12,ARHGAP4,RHOJ,ARHGEF17,PIP5K1B,RHOH,GNB4,CDH1,RHOV,ITGA3,ARHGEF18,ARHGEF3
B Cell Development	3	0.171	NaN	HLA-DOA,SPN,HLA-A,HLA-DQA1,HLA-DQB1,HLA-DRB5
Phospholipases	2.97	0.129	NaN	PLCD1,PLA2G16,HMOX1,PLA2G2E,Pla2g2a,PLA2G5,LIPG,PLCL1
Interferon Signaling	2.93	0.167	-2.449	IFIT1,IFITM3,IFIT3,STAT2,TAP1,ISG15
Sperm Motility	2.91	0.0945	0.302	PLCD1,PLA2G16,PTK2,PLA2G2E,Pla2g2a,SLC12A2,PLA2G5,PRKAR1B,PLCL1,FRK,PDE1C,PTK7
Paxillin Signaling	2.82	0.0973	-1.89	PTK2,SRC,ITGA3,ITGA9,FGFR1,MAPK13,MAPK12,ITGAL,MAPK11,ITGB5,ITGB3
Th1 and Th2 Activation Pathway	2.81	0.0811	NaN	CCR1,RUNX3,DLL1,CCR5,HLA-DOA,ICAM1,HLA-A,IL10,IL12RB1,FGFR1,HLA-DQA1,CD274,HLA-DQB1,GATA3,HLA-DRB5
Endothelin-1 Signaling	2.7	0.0789	-1.291	PLA2G16,SRC,FGFR1,ADCY3,MAPK13,MAPK12,MAPK11,PLCD1,HMOX1,PLA2G2E,Pla2g2a,PLA2G5,SHC2,PTGS2,PLCL1
IL-10 Signaling	2.66	0.116	NaN	CCR1,HMOX1,CCR5,IL10,MAPK13,MAPK12,FCGR2B,MAPK11
Agrin Interactions at Neuromuscular Junction	2.66	0.116	-1.134	PTK2,SRC,ITGA3,RAPSN,MAPK12,ITGAL,RAC3,ITGB3
Role of IL-17A in Arthritis	2.66	0.116	NaN	CXCL3,FGFR1,MMP13,RPS6KA1,MAPK13,PTGS2,MAPK12,MAPK11
Glioma Invasiveness Signaling	2.62	0.114	-1.414	PTK2,RHOV,FGFR1,RHOJ,RHOH,MMP9,ITGB5,ITGB3
Ephrin Receptor Signaling	2.61	0.08	-1.134	EFNA2,GNG4,SRC,SH2D3C,RAC3,FGF1,PTK2,GNB4,ITGA3,SDC2,EFNB1,VEGFD,AKT3,EPHA2
PEDF Signaling	2.58	0.103	-2.333	PPARG,GDNF,FGFR1,AKT3,DOCK3,MAPK13,MAPK12,MAPK11,TCF7L2
Cardiac Hypertrophy Signaling	2.56	0.072	-1.291	GNG4,MAP3K6,FGFR1,ADCY3,RHOJ,MAPK13,MAPK12,MAPK11,RHOH,PLCD1,GNB4,RHOV,IGF1R,PRKAR1B,RPS6KA1,PLCL1,ADRA1A
Bladder Cancer Signaling	2.55	0.102	NaN	MMP27,CDH1,VEGFD,MMP10,MMP13,MMP25,MMP12,MMP9,FGF1
Sertoli Cell-Sertoli Cell Junction Signaling	2.54	0.0787	NaN	EPN2,SRC,ITGA3,CDH1,CLDN12,TUBA8,MAP3K6,MYO7A,NECTIN3,PRKAR1B,AKT3,MAPK13,MAPK12,MAPK11
Role of NFAT in Cardiac Hypertrophy	2.5	0.0731	-1.604	GNG4,SRC,FGFR1,ADCY3,SLC8A2,MAPK13,MAPK12,MAPK11,PLCD1,CACNA1F,GNB4,CACNA1B,IGF1R,PRKAR1B,AKT3,PLCL1
Integrin Signaling	2.5	0.0731	-1.291	SRC,CAPN11,TSPAN7,FGFR1,RHOJ,TNK2,RHOH,ITGAL,RAC3,ITGB3,PTK2,ITGA3,RHOV,ITGA9,AKT3,ITGB5
Stearate Biosynthesis I (Animals)	2.47	0.136	NaN	BDH2,FAM213B,DHCR24,LPCAT4,DBT,ELOVL6
STAT3 Pathway	2.47	0.108	-1.414	SRC,BMPR1A,FGFR1,FLT4,IGF1R,MAPK13,MAPK12,MAPK11
Antioxidant Action of Vitamin C	2.45	0.0926	0.632	PLCD1,PLA2G16,HMOX1,PLA2G2E,Pla2g2a,PLA2G5,MAPK13,MAPK12,PLCL1,MAPK11
Type I Diabetes Mellitus Signaling	2.37	0.0901	NaN	HLA-DOA,HLA-A,HLA-DQA1,HLA-DQB1,MAPK13,MAPK12,MAPK11,HLA-E,HLA-DRB5,CPE
Activation of IRF by Cytosolic Pattern Recognition Receptors	2.29	0.111	-0.378	IRF7,IL10,ZBP1,STAT2,MAPK12,IFIT2,ISG15
Graft-versus-Host Disease Signaling	2.28	0.125	NaN	HLA-DOA,HLA-A,HLA-DQA1,HLA-DQB1,HLA-E,HLA-DRB5
Signaling by Rho Family GTPases	2.27	0.0675	-2.324	GNG4,ARHGEF12,NOX3,FGFR1,ARHGEF17,RHOJ,PIP5K1B,MAPK12,RHOH,PTK2,GNB4,ITGA3,CDH1,RHOV,ARHGEF18,ARHGEF3,SEPT6
HMGB1 Signaling	2.27	0.0827	-2.53	RHOV,ICAM1,FGFR1,AKT3,RHOJ,MAPK13,MAPK12,SERPINE1,RHOH,MAPK11,PLAT
Agranulocyte Adhesion and Diapedesis	2.27	0.0733	NaN	ICAM1,FN1,Ppbp,MMP13,MMP10,MMP25,MMP27,CXCL3,ITGA3,CLDN12,CCL3L3,CXCL14,MMP12,MMP9
G-Protein Coupled Receptor Signaling	2.22	0.0652	NaN	GPR17,SRC,VIPR2,FGFR1,CHRM4,ADCY3,CHRM3,PDE1C,P2RY13,AVPR2,PDE3B,CNR2,PRKAR1B,AKT3,DUSP4,RPS6KA1,PDE6B,ADRA1A
Role of Pattern Recognition Receptors in Recognition of Bacteria and Viruses	2.17	0.0803	-0.632	IRF7,C3,IL10,FGFR1,TLR1,TLR7,Oas1b,NOD1,CLEC6A,MAPK12,NLRC4
Amyloid Processing	2.15	0.118	-2	CAPN11,PRKAR1B,AKT3,MAPK13,MAPK12,MAPK11
Eicosanoid Signaling	2.14	0.104	0	PLA2G16,PLA2G2E,ALOX15B,Pla2g2a,PLA2G5,PTGS2,ALOX5
GÎ±i Signaling	2.13	0.0833	-0.378	GNG4,SRC,GNB4,P2RY13,GPR17,CNR2,ADCY3,CHRM4,PRKAR1B,RALGDS
IL-22 Signaling	2.1	0.167	-2	AKT3,MAPK13,MAPK12,MAPK11
Mouse Embryonic Stem Cell Pluripotency	2.02	0.0849	-0.333	ID1,BMPR1A,FGFR1,AKT3,MAPK13,MAPK12,MAPK11,ID3,TCF7L2
Sphingosine-1-phosphate Signaling	2.01	0.08	-1.265	PLCD1,PTK2,RHOV,FGFR1,ADCY3,SPHK1,AKT3,RHOJ,PLCL1,RHOH
CXCR4 Signaling	1.99	0.0727	-1.265	GNG4,PTK2,SRC,GNB4,RHOV,FGFR1,EGR1,ADCY3,AKT3,RHOJ,MAPK12,RHOH
FXR/RXR Activation	1.99	0.0794	NaN	PPARG,MLXIPL,C3,SDC1,CYP27A1,LPL,AKT3,NR1H3,PLTP,MAPK12
cAMP-mediated signaling	1.99	0.0661	-0.258	P2RY13,SRC,GPR17,AVPR2,PDE3B,VIPR2,CNR2,ADCY3,CHRM4,PRKAR1B,DUSP4,RPS6KA1,CHRM3,PDE6B,PDE1C
Î³-glutamyl Cycle	1.98	0.214	NaN	GGT5,GCLM,ANPEP
Epithelial Adherens Junction Signaling	1.97	0.0753	NaN	SRC,EPN2,DLL1,CDH1,TUBA8,FGFR1,MYO7A,NECTIN3,AKT3,TCF7L2,FGF1
Altered T Cell and B Cell Signaling in Rheumatoid Arthritis	1.96	0.0889	NaN	HLA-DOA,HLA-A,IL10,TLR1,HLA-DQA1,TLR7,HLA-DQB1,HLA-DRB5
Tec Kinase Signaling	1.9	0.0706	-1.897	GNG4,PTK2,SRC,GNB4,ITGA3,RHOV,FGFR1,STAT2,RHOJ,MAPK12,RHOH,FRK
IL-15 Signaling	1.85	0.0921	NaN	PTK2,FGFR1,AKT3,MAPK13,MAPK12,RAC3,MAPK11
Communication between Innate and Adaptive Immune Cells	1.85	0.0851	NaN	HLA-A,IL10,CCL3L3,TLR1,TLR7,CD83,HLA-DRB5,HLA-E
BMP signaling pathway	1.85	0.0921	-1.134	BMPR1A,PRKAR1B,SMAD6,SMAD7,MAPK13,MAPK12,MAPK11
MIF Regulation of Innate Immunity	1.84	0.116	-1.342	PLA2G2E,PLA2G5,CD74,PTGS2,MAPK12
CCR5 Signaling in Macrophages	1.83	0.0842	-1	GNG4,CACNA1F,GNB4,CCR5,CACNA1B,MAPK13,MAPK12,MAPK11
AMPK Signaling	1.82	0.0648	-1.897	SRC,ACACB,FGFR1,CHRM4,CHRNB1,MAPK13,MAPK12,CHRM3,MAPK11,PRKAR1B,AKT3,AK4,CPT1C,ADRA1A
GP6 Signaling Pathway	1.82	0.0746	-0.632	PTK2,FGFR1,COL23A1,LAMA3,AKT3,COL24A1,COL11A2,COL18A1,COL15A1,ITGB3
Parkinson's Signaling	1.81	0.188	NaN	MAPK13,MAPK12,MAPK11
CD40 Signaling	1.77	0.0886	-2.449	ICAM1,FGFR1,MAPK13,PTGS2,MAPK12,MAPK11,TRAF1
Protein Kinase A Signaling	1.76	0.055	-0.5	GNG4,FLNB,ADCY3,PYGL,NTN1,PDE1C,PTK2,PLCD1,EPM2A,GNB4,PPP1R3D,PTPRU,PDE3B,FLNC,PRKAR1B,DUSP4,PTGS2,PLCL1,EYA1,EBI3,TCF7L2,PDE6B
CDK5 Signaling	1.73	0.0808	1.134	PPP1R3D,ITGA3,EGR1,ADCY3,PRKAR1B,MAPK13,MAPK12,MAPK11
Cardiac Î²-adrenergic Signaling	1.69	0.0714	0	GNG4,GNB4,PPP1R3D,PDE3B,GRK3,ADCY3,PRKAR1B,SLC8A2,PDE6B,PDE1C
GÎ±q Signaling	1.69	0.0683	-1.667	GNG4,GNB4,HMOX1,RHOV,FGFR1,AKT3,RHOJ,ARHGEF25,RHOH,CHRM3,ADRA1A
4-1BB Signaling in T Lymphocytes	1.66	0.125	-2	MAPK13,MAPK12,MAPK11,TRAF1
Netrin Signaling	1.66	0.0923	NaN	CACNA1F,CACNA1B,PRKAR1B,ABLIM1,RAC3,NTN1
GNRH Signaling	1.62	0.0667	-1.667	CACNA1F,PTK2,SRC,MAP3K6,CACNA1B,EGR1,ADCY3,PRKAR1B,MAPK13,MAPK12,MAPK11
FLT3 Signaling in Hematopoietic Progenitor Cells	1.59	0.0814	-1.89	FGFR1,AKT3,STAT2,MAPK13,RPS6KA1,MAPK12,MAPK11
Leptin Signaling in Obesity	1.59	0.0814	NaN	PLCD1,PDE3B,FGFR1,ADCY3,PRKAR1B,AKT3,PLCL1
EGF Signaling	1.57	0.0882	-2.449	SRC,FGFR1,AKT3,MAPK13,MAPK12,MAPK11
Î±-Adrenergic Signaling	1.56	0.0805	-1.342	GNG4,GNB4,ADCY3,PRKAR1B,SLC8A2,PYGL,ADRA1A
NF-ÎºB Activation by Viruses	1.56	0.0805	0	CCR5,ITGA3,FGFR1,AKT3,ITGAL,ITGB5,ITGB3
Airway Pathology in Chronic Obstructive Pulmonary Disease	1.56	0.25	NaN	CXCL3,MMP9
Coagulation System	1.53	0.114	1	F9,PROS1,SERPINE1,PLAT
MIF-mediated Glucocorticoid Regulation	1.53	0.114	NaN	PLA2G2E,PLA2G5,CD74,PTGS2
IL-4 Signaling	1.52	0.0787	NaN	HLA-DOA,HLA-A,FGFR1,HLA-DQA1,AKT3,HLA-DQB1,HLA-DRB5
eNOS Signaling	1.5	0.064	0.302	FGFR1,Hspa1b,HSPA1A/HSPA1B,FLT4,ADCY3,CHRNB1,CHRM4,PRKAR1B,AKT3,VEGFD,CHRM3
Chemokine Signaling	1.49	0.0845	-1.633	PTK2,SRC,CCR5,MAPK13,MAPK12,MAPK11
Semaphorin Signaling in Neurons	1.49	0.0943	NaN	PTK2,RHOV,ARHGEF12,RHOJ,RHOH
GÎ±s Signaling	1.49	0.0727	-0.816	GNG4,GNB4,SRC,AVPR2,VIPR2,ADCY3,PRKAR1B,CHRM3
L-cysteine Degradation II	1.47	1	NaN	CTH
Pathogenesis of Multiple Sclerosis	1.46	0.222	NaN	CCR1,CCR5
IL-1 Signaling	1.45	0.0761	-1.342	GNG4,GNB4,ADCY3,PRKAR1B,MAPK13,MAPK12,MAPK11
Role of Macrophages, Fibroblasts and Endothelial Cells in Rheumatoid Arthritis	1.44	0.0545	NaN	SRC,ICAM1,FN1,IL10,WNT9A,FGFR1,MMP13,PLCD1,TLR1,TLR7,AKT3,VEGFD,DKK2,PLCL1,TCF7L2,RYK,TRAF1
Fatty Acid Î±-oxidation	1.44	0.136	NaN	ALDH1L1,ALDH1L2,PTGS2
P2Y Purigenic Receptor Signaling Pathway	1.42	0.0672	-1.134	PLCD1,GNG4,GNB4,FGFR1,ADCY3,PRKAR1B,AKT3,PLCL1,ITGB3
ERK/MAPK Signaling	1.41	0.06	0	PPARG,PTK2,SRC,PPP1R3D,ITGA3,PLA2G2E,FGFR1,PLA2G5,PRKAR1B,DUSP4,RPS6KA1,RAC3
Relaxin Signaling	1.4	0.0637	-1.342	GNG4,GNB4,PDE3B,FGFR1,ADCY3,PRKAR1B,AKT3,MMP9,PDE6B,PDE1C
Putrescine Degradation III	1.39	0.13	NaN	ALDH1L1,ALDH1L2,MAOA
Salvage Pathways of Pyrimidine Ribonucleotides	1.38	0.0737	NaN	DMPK,MAP3K6,CMPK2,SGK1,AK4,POMK,CDA
April Mediated Signaling	1.38	0.103	-2	MAPK13,MAPK12,MAPK11,TRAF1
Serotonin Degradation	1.37	0.0789	NaN	LARGE1,ALDH1L1,ALDH1L2,CSGALNACT1,ADHFE1,MAOA
Toll-like Receptor Signaling	1.37	0.0789	-1	TLR1,TLR7,MAPK13,MAPK12,MAPK11,TRAF1
PKCÎ¸ Signaling in T Lymphocytes	1.37	0.0629	-2.121	CACNA1F,HLA-DOA,MAP3K6,HLA-A,CACNA1B,FGFR1,HLA-DQA1,HLA-DQB1,RAC3,HLA-DRB5
Huntington's Disease Signaling	1.35	0.056	0	DNM1,GNG4,TGM2,GNB4,CAPN11,CACNA1B,SGK1,FGFR1,Hspa1b,HSPA1A/HSPA1B,IGF1R,AKT3,STX1A,TAF9B
Thyroid Cancer Signaling	1.35	0.1	NaN	PPARG,CDH1,GDNF,TCF7L2
Noradrenaline and Adrenaline Degradation	1.35	0.1	NaN	ALDH1L1,ALDH1L2,ADHFE1,MAOA
Melanocyte Development and Pigmentation Signaling	1.32	0.0714	-0.447	SRC,PAX3,FGFR1,ADCY3,SH2B2,PRKAR1B,RPS6KA1
IL-17A Signaling in Airway Cells	1.32	0.0769	-2.236	CXCL3,FGFR1,AKT3,MAPK13,MAPK12,MAPK11
Glioblastoma Multiforme Signaling	1.32	0.0617	-1.265	PLCD1,SRC,RHOV,FGFR1,WNT9A,IGF1R,AKT3,RHOJ,PLCL1,RHOH
Fc Epsilon RI Signaling	1.32	0.0672	-2.121	PLA2G2E,FGFR1,PLA2G5,AKT3,MAPK13,MAPK12,RAC3,MAPK11
PTEN Signaling	1.32	0.0672	0.707	PTK2,ITGA3,BMPR1A,FGFR1,FLT4,IGF1R,AKT3,RAC3
Nur77 Signaling in T Lymphocytes	1.32	0.0847	NaN	HLA-DOA,HLA-A,HLA-DQA1,HLA-DQB1,HLA-DRB5
B Cell Activating Factor Signaling	1.32	0.0976	-2	MAPK13,MAPK12,MAPK11,TRAF1
Pancreatic Adenocarcinoma Signaling	1.3	0.0667	-1.414	HMOX1,FGFR1,VEGFD,AKT3,PTGS2,MAPK12,MMP9,RALGDS
p38 MAPK Signaling	1.3	0.0667	-1.134	PLA2G2E,DDIT3,PLA2G5,MAP4K1,MAPK13,RPS6KA1,MAPK12,MAPK11
IL-17A Signaling in Gastric Cells	1.3	0.12	NaN	MAPK13,MAPK12,MAPK11
Role of JAK family kinases in IL-6-type Cytokine Signaling	1.3	0.12	NaN	MAPK13,MAPK12,MAPK11
Tryptophan Degradation X (Mammalian, via Tryptamine)	1.3	0.12	NaN	ALDH1L1,ALDH1L2,MAOA
LXR/RXR Activation	1.28	0.0661	0.816	MLXIPL,C3,LPL,NR1H3,ABCG1,PTGS2,PLTP,MMP9
Intrinsic Prothrombin Activation Pathway	1.28	0.0952	1	F9,PROS1,COL11A2,COL18A1
Role of Osteoblasts, Osteoclasts and Chondrocytes in Rheumatoid Arthritis	1.28	0.0558	NaN	SRC,ITGA3,BMPR1A,IL10,FGFR1,WNT9A,SMAD6,DKK2,AKT3,MMP13,MAPK12,TCF7L2,ITGB3
Renin-Angiotensin Signaling	1.27	0.0656	-2.121	PTK2,FGFR1,SHC2,ADCY3,PRKAR1B,MAPK13,MAPK12,MAPK11
Cholecystokinin/Gastrin-mediated Signaling	1.26	0.0693	-1.89	PTK2,SRC,RHOV,RHOJ,PTGS2,MAPK12,RHOH
Ovarian Cancer Signaling	1.26	0.0625	-0.816	SRC,FGFR1,WNT9A,PRKAR1B,AKT3,VEGFD,PTGS2,MMP9,TCF7L2
UVC-Induced MAPK Signaling	1.25	0.093	-2	SRC,MAPK13,MAPK12,MAPK11
RANK Signaling in Osteoclasts	1.25	0.0686	-2.646	SRC,MAP3K6,FGFR1,AKT3,MAPK13,MAPK12,MAPK11
RhoA Signaling	1.23	0.0645	-1.414	PTK2,ARHGAP6,ARHGEF12,PLEKHG5,ARHGAP4,IGF1R,PIP5K1B,SEPT6
Acute Phase Response Signaling	1.21	0.0588	-1.89	C1R,HMOX1,FN1,C3,Saa3,AKT3,MAPK13,MAPK12,SERPINE1,MAPK11
Asparagine Degradation I	1.18	0.5	NaN	ASRGL1
Cysteine Biosynthesis/Homocysteine Degradation	1.18	0.5	NaN	CTH
IL-15 Production	1.18	0.107	NaN	PTK2,FRK,PTK7
Opioid Signaling Pathway	1.18	0.0537	-0.277	CACNA1F,SRC,CACNA1B,GRK3,ADCY3,PRKAR1B,AKT3,RGS11,RPS6KA1,MAPK12,FRK,RAC3,PDE1C
IL-17 Signaling	1.17	0.0706	NaN	FGFR1,AKT3,PTGS2,MAPK13,MAPK12,MAPK11
UVA-Induced MAPK Signaling	1.17	0.066	0	PLCD1,FGFR1,RPS6KA1,MAPK13,MAPK12,PLCL1,MAPK11
Glucocorticoid Receptor Signaling	1.17	0.0501	NaN	ICAM1,POU2F2,IL10,SGK1,Hspa1b,FGFR1,HSPA1A/HSPA1B,GTF2H2,MAPK13,CD163,MAPK12,MAPK11,TAF9B,CXCL3,AKT3,PTGS2,SERPINE1
Triacylglycerol Biosynthesis	1.16	0.087	NaN	LPCAT4,PLPPR2,DBT,ELOVL6
Leukotriene Biosynthesis	1.16	0.154	NaN	GGT5,ALOX5
Calcium-induced T Lymphocyte Apoptosis	1.15	0.0758	-1.342	HLA-DOA,HLA-A,HLA-DQA1,HLA-DQB1,HLA-DRB5
CCR3 Signaling in Eosinophils	1.14	0.0615	-1.633	GNG4,GNB4,PLA2G2E,FGFR1,PLA2G5,MAPK13,MAPK12,MAPK11
14-3-3-mediated Signaling	1.12	0.0611	-0.816	PLCD1,SRC,TUBA8,FGFR1,AKT3,RPS6KA1,MAPK12,PLCL1
VEGF Family Ligand-Receptor Interactions	1.12	0.0682	0	PLA2G2E,FGFR1,FLT4,PLA2G5,VEGFD,AKT3
CD28 Signaling in T Helper Cells	1.11	0.0606	NaN	HLA-DOA,HLA-A,FGFR1,HLA-DQA1,AKT3,HLA-DQB1,MAPK12,HLA-DRB5
Crosstalk between Dendritic Cells and Natural Killer Cells	1.1	0.0674	NaN	HLA-A,TLR7,CD83,ITGAL,HLA-E,HLA-DRB5
Regulation of Actin-based Motility by Rho	1.08	0.0667	-0.816	RHOV,ITGA3,RHOJ,PIP5K1B,RHOH,RAC3
Adipogenesis pathway	1.08	0.0597	NaN	PPARG,DDIT3,BMPR1A,FGFR1,LPL,GTF2H2,RPS6KA1,FGF1
GPCR-Mediated Nutrient Sensing in Enteroendocrine Cells	1.07	0.0625	-0.378	CACNA1F,PLCD1,GNG4,CACNA1B,ADCY3,PRKAR1B,PLCL1
Glutathione-mediated Detoxification	1.07	0.0968	NaN	GSTM5,Gstt1,ANPEP
FGF Signaling	1.06	0.0659	-1.633	FGFR1,AKT3,MAPK13,MAPK12,MAPK11,FGF1
IL-7 Signaling Pathway	1.06	0.0659	-2.449	PTK2,FGFR1,AKT3,MAPK13,MAPK12,MAPK11
Breast Cancer Regulation by Stathmin1	1.06	0.0537	NaN	GNG4,GNB4,PPP1R3D,ARHGEF12,TUBA8,FGFR1,ADCY3,PRKAR1B,ARHGEF17,ARHGEF18,ARHGEF3
Nitric Oxide Signaling in the Cardiovascular System	1.06	0.0619	1.134	PDE3B,FGFR1,FLT4,PRKAR1B,AKT3,VEGFD,PDE1C
G Beta Gamma Signaling	1.04	0.0614	-0.816	CACNA1F,GNG4,SRC,GNB4,CACNA1B,PRKAR1B,AKT3
HGF Signaling	1.03	0.0609	-1.633	PTK2,ITGA3,MAP3K6,FGFR1,AKT3,PTGS2,MAPK12
Methylglyoxal Degradation I	1.01	0.333	NaN	GLO1
Glutathione Biosynthesis	1.01	0.333	NaN	GCLM
Biotin-carboxyl Carrier Protein Assembly	1.01	0.333	NaN	ACACB
Corticotropin Releasing Hormone Signaling	1.01	0.0576	-1.134	CACNA1F,CACNA1B,ADCY3,PRKAR1B,MAPK13,PTGS2,MAPK12,MAPK11
Role of NFAT in Regulation of the Immune Response	1.01	0.0538	-2.121	GNG4,GNB4,HLA-DOA,HLA-A,FGFR1,HLA-DQA1,AKT3,HLA-DQB1,FCGR2B,HLA-DRB5
Ephrin B Signaling	1	0.0685	NaN	PTK2,GNG4,GNB4,EFNB1,RAC3
GABA Receptor Signaling	0.996	0.0632	NaN	CACNA1F,DNM1,CACNA1B,ADCY3,KCNH2,SLC6A12
CREB Signaling in Neurons	0.983	0.0519	-0.378	CACNA1F,PLCD1,GNG4,GNB4,CACNA1B,FGFR1,ADCY3,PRKAR1B,AKT3,RPS6KA1,PLCL1
Sumoylation Pathway	0.979	0.0625	-1.342	CDH1,RHOV,RHOJ,MAPK12,RHOH,ISG20
Neuroprotective Role of THOP1 in Alzheimer's Disease	0.971	0.0588	-1	C1R,HLA-A,PRKAR1B,ST14,HTRA1,MMP9,HLA-E
RAR Activation	0.959	0.0526	NaN	SRC,ADCY3,SMAD7,SMAD6,PRKAR1B,GTF2H2,AKT3,MAPK13,MAPK12,MAPK11
Human Embryonic Stem Cell Pluripotency	0.955	0.0559	NaN	BMPR1A,FGFR1,WNT9A,SMAD6,SMAD7,SPHK1,AKT3,TCF7L2
B Cell Receptor Signaling	0.951	0.0524	-1.667	PTK2,MAP3K6,POU2F2,FGFR1,EGR1,AKT3,MAPK13,FCGR2B,MAPK12,MAPK11
IL-17A Signaling in Fibroblasts	0.947	0.0857	NaN	MAPK13,MAPK12,MAPK11
GDNF Family Ligand-Receptor Interactions	0.947	0.0658	-2	PDLIM7,GDNF,FGFR1,DOK7,MAPK12
Unfolded protein response	0.943	0.0727	NaN	PPARG,DDIT3,Hspa1b,HSPA1A/HSPA1B
FAK Signaling	0.932	0.0606	NaN	PTK2,SRC,ITGA3,CAPN11,FGFR1,AKT3
Actin Nucleation by ARP-WASP Complex	0.924	0.0714	0	RHOV,ITGA3,RHOJ,RHOH
IL-12 Signaling and Production in Macrophages	0.917	0.0548	NaN	PPARG,IL10,IL12RB1,FGFR1,AKT3,MAPK13,MAPK12,MAPK11
Production of Nitric Oxide and Reactive Oxygen Species in Macrophages	0.917	0.0515	-2.53	PPP1R3D,RHOV,MAP3K6,FGFR1,AKT3,RHOJ,MAPK13,MAPK12,RHOH,MAPK11
iCOS-iCOSL Signaling in T Helper Cells	0.914	0.0569	-1.89	HLA-DOA,HLA-A,FGFR1,HLA-DQA1,AKT3,HLA-DQB1,HLA-DRB5
Valine Degradation I	0.914	0.111	NaN	DBT,EHHADH
Regulation of Cellular Mechanics by Calpain Protease	0.903	0.0702	-1	PTK2,SRC,ITGA3,CAPN11
FcÎ³RIIB Signaling in B Lymphocytes	0.893	0.0633	NaN	CACNA1F,CACNA1B,FGFR1,FCGR2B,MAPK12
Dopamine Degradation	0.893	0.0811	NaN	ALDH1L1,ALDH1L2,MAOA
Heme Degradation	0.893	0.25	NaN	HMOX1
Branched-chain Î±-keto acid Dehydrogenase Complex	0.893	0.25	NaN	DBT
Î±-tocopherol Degradation	0.893	0.25	NaN	CYP4F2
Melatonin Degradation II	0.893	0.25	NaN	MAOA
Arginine Degradation I (Arginase Pathway)	0.893	0.25	NaN	ARG1
Ethanol Degradation II	0.893	0.0811	NaN	ALDH1L1,ALDH1L2,ADHFE1
Fatty Acid Î²-oxidation III (Unsaturated, Odd Number)	0.893	0.25	NaN	EHHADH
LPS/IL-1 Mediated Inhibition of RXR Function	0.883	0.0495	1	ALDH1L1,GSTM5,ALDH1L2,NR1H3,ABCG1,FABP5,FABP3,CPT1C,PLTP,HS3ST3A1,MAOA
Histamine Degradation	0.876	0.105	NaN	ALDH1L1,ALDH1L2
Synaptic Long Term Depression	0.873	0.0517	0.333	CACNA1F,PLCD1,PLA2G16,PLA2G2E,Pla2g2a,CACNA1B,PLA2G5,IGF1R,PLCL1
VEGF Signaling	0.873	0.0583	-0.816	PTK2,SRC,FGFR1,FLT4,VEGFD,AKT3
Notch Signaling	0.87	0.0789	NaN	DLL1,MFNG,HES1
Macropinocytosis Signaling	0.86	0.0617	NaN	SRC,FGFR1,USP6NL,ITGB5,ITGB3
SAPK/JNK Signaling	0.857	0.0577	-0.447	FGFR1,DUSP4,MAP4K1,MAPK12,MAPK8IP1,RAC3
Ephrin A Signaling	0.845	0.0667	NaN	PTK2,EFNA2,FGFR1,EPHA2
Cardiomyocyte Differentiation via BMP Receptors	0.839	0.1	NaN	BMPR1A,SMAD6
Gustation Pathway	0.836	0.0523	NaN	CACNA1F,P2RY13,PDE3B,CACNA1B,ADCY3,PRKAR1B,PDE6B,PDE1C
Type II Diabetes Mellitus Signaling	0.827	0.0519	-1.342	CACNA1F,PPARG,CACNA1B,FGFR1,SH2B2,AKT3,MAFA,MAPK12
Cellular Effects of Sildenafil (Viagra)	0.812	0.0534	NaN	PLCD1,PDE3B,ADCY3,PRKAR1B,PLCL1,KCNH2,PDE1C
Oxidative Ethanol Degradation III	0.807	0.0952	NaN	ALDH1L1,ALDH1L2
2-ketoglutarate Dehydrogenase Complex	0.804	0.2	NaN	DHTKD1
Serine Biosynthesis	0.804	0.2	NaN	PHGDH
Tyrosine Degradation I	0.804	0.2	NaN	FAH
Small Cell Lung Cancer Signaling	0.799	0.0588	-2.236	PTK2,FGFR1,AKT3,PTGS2,TRAF1
tRNA Splicing	0.799	0.0732	NaN	PDE3B,PDE6B,PDE1C
HER-2 Signaling in Breast Cancer	0.757	0.0568	NaN	FGFR1,AKT3,PARD6B,ITGB5,ITGB3
Pyridoxal 5'-phosphate Salvage Pathway	0.754	0.0615	NaN	DMPK,MAP3K6,SGK1,POMK
Androgen Signaling	0.745	0.0511	0	CACNA1F,GNG4,SRC,GNB4,CACNA1B,PRKAR1B,GTF2H2
Pyrimidine Deoxyribonucleotides De Novo Biosynthesis I	0.742	0.087	NaN	CMPK2,AK4
UVB-Induced MAPK Signaling	0.74	0.0606	-2	FGFR1,MAPK13,MAPK12,MAPK11
Xenobiotic Metabolism Signaling	0.74	0.0448	NaN	AHRR,HMOX1,ALDH1L1,MAP3K6,GSTM5,ALDH1L2,FGFR1,MAPK13,MAPK12,MAPK11,HS3ST3A1,AHR,MAOA
Urea Cycle	0.73	0.167	NaN	ARG1
Chondroitin and Dermatan Biosynthesis	0.73	0.167	NaN	CSGALNACT1
Arginine Degradation VI (Arginase 2 Pathway)	0.73	0.167	NaN	ARG1
Regulation of the Epithelial-Mesenchymal Transition Pathway	0.724	0.0476	NaN	CDH1,FGFR1,EGR1,WNT9A,AKT3,PARD6B,MMP9,TCF7L2,FGF1
Neuropathic Pain Signaling In Dorsal Horn Neurons	0.717	0.0522	-0.816	PLCD1,SRC,FGFR1,PRKAR1B,PLCL1,KCNH2
Tumoricidal Function of Hepatic Natural Killer Cells	0.714	0.0833	NaN	ICAM1,ITGAL
iNOS Signaling	0.714	0.0667	NaN	MAPK13,MAPK12,MAPK11
Glutathione Redox Reactions I	0.714	0.0833	NaN	GPX3,Gstt1
Aryl Hydrocarbon Receptor Signaling	0.701	0.0496	-1	AHRR,TGM2,SRC,ALDH1L1,ALDH1L2,GSTM5,AHR
Insulin Receptor Signaling	0.701	0.0496	0.378	PPP1R3D,SGK1,PDE3B,FGFR1,SH2B2,PRKAR1B,AKT3
Rac Signaling	0.695	0.0513	-1.633	PTK2,TIAM1,ITGA3,NOX3,FGFR1,PIP5K1B
Remodeling of Epithelial Adherens Junctions	0.693	0.058	NaN	DNM1,SRC,CDH1,TUBA8
Tryptophan Degradation III (Eukaryotic)	0.688	0.08	NaN	HAAO,EHHADH
Ethanol Degradation IV	0.688	0.08	NaN	ALDH1L1,ALDH1L2
Aldosterone Signaling in Epithelial Cells	0.684	0.0476	-0.816	PLCD1,SGK1,FGFR1,SLC12A2,HSPA1A/HSPA1B,PIP5K1B,PLCL1,DNAJB13
Myc Mediated Apoptosis Signaling	0.678	0.0571	NaN	FGFR1,IGF1R,AKT3,MAPK12
Gap Junction Signaling	0.672	0.0462	NaN	PLCD1,SRC,DBN1,TUBA8,FGFR1,ADCY3,PRKAR1B,AKT3,PLCL1
Superpathway of Serine and Glycine Biosynthesis I	0.672	0.143	NaN	PHGDH
Ceramide Biosynthesis	0.672	0.143	NaN	DEGS2
Acetyl-CoA Biosynthesis I (Pyruvate Dehydrogenase Complex)	0.672	0.143	NaN	DBT
Melatonin Signaling	0.65	0.0556	0	PLCD1,RORA,PRKAR1B,PLCL1
Wnt/Î²-catenin Signaling	0.648	0.0465	0.378	SRC,SOX7,CDH1,WNT9A,DKK2,AKT3,MAP4K1,TCF7L2
Clathrin-mediated Endocytosis Signaling	0.64	0.0452	NaN	MYO6,DNM1,SRC,SH3BP4,FGFR1,VEGFD,ITGB5,FGF1,ITGB3
D-myo-inositol (1,4,5)-Trisphosphate Biosynthesis	0.638	0.0741	NaN	PLCD1,PIP5K1B
GPCR-Mediated Integration of Enteroendocrine Signaling Exemplified by an L Cell	0.636	0.0548	0	PLCD1,ADCY3,PRKAR1B,PLCL1
Phagosome Maturation	0.635	0.0473	NaN	TUBA8,NOX3,HLA-A,CTSH,ATP6V0D2,TAP1,HLA-DRB5
TR/RXR Activation	0.629	0.051	NaN	KLF9,UCP2,PDE3B,FGFR1,AKT3
Tryptophan Degradation to 2-amino-3-carboxymuconate Semialdehyde	0.62	0.125	NaN	HAAO
Salvage Pathways of Pyrimidine Deoxyribonucleotides	0.62	0.125	NaN	CDA
Antiproliferative Role of Somatostatin Receptor 2	0.597	0.0526	NaN	GNG4,SRC,GNB4,FGFR1
PAK Signaling	0.595	0.0495	-1.342	PTK2,ITGA3,FGFR1,DSCAM,MAPK12
Dopamine Receptor Signaling	0.583	0.0519	NaN	PPP1R3D,ADCY3,PRKAR1B,MAOA
Triacylglycerol Degradation	0.578	0.0566	NaN	ABHD6,LPL,LIPG
Prostanoid Biosynthesis	0.577	0.111	NaN	PTGS2
Citrulline Biosynthesis	0.577	0.111	NaN	ARG1
Sonic Hedgehog Signaling	0.572	0.0667	NaN	STK36,PRKAR1B
PI3K Signaling in B Lymphocytes	0.562	0.0462	-0.447	PLCD1,C3,SH2B2,AKT3,FCGR2B,PLCL1
Estrogen-Dependent Breast Cancer Signaling	0.559	0.0506	-1	SRC,FGFR1,IGF1R,AKT3
Melanoma Signaling	0.548	0.0545	NaN	CDH1,FGFR1,AKT3
Nicotine Degradation III	0.548	0.0545	NaN	LARGE1,CSGALNACT1,Aox2
IGF-1 Signaling	0.544	0.0472	-0.447	PTK2,FGFR1,IGF1R,PRKAR1B,AKT3
Ketogenesis	0.538	0.1	NaN	BDH2
Ketolysis	0.538	0.1	NaN	BDH2
G Protein Signaling Mediated by Tubby	0.533	0.0625	NaN	GNG4,GNB4
GÎ±12/13 Signaling	0.519	0.0444	-1.633	PTK2,SRC,CDH1,FGFR1,AKT3,MAPK12
Oncostatin M Signaling	0.498	0.0588	NaN	EPAS1,MMP13
Amyotrophic Lateral Sclerosis Signaling	0.496	0.045	0.447	GDNF,CAPN11,FGFR1,VEGFD,AKT3
NRF2-mediated Oxidative Stress Response	0.487	0.0415	1	HMOX1,GSTM5,FGFR1,GCLM,ENC1,DNAJB13,EPHX1,FTH1
LPS-stimulated MAPK Signaling	0.472	0.046	-2	FGFR1,MAPK13,MAPK12,MAPK11
Induction of Apoptosis by HIV1	0.471	0.0492	NaN	SLC25A13,MAPK12,TRAF1
PCP pathway	0.471	0.0492	NaN	EFNB1,WNT9A,MAPK12
Neuregulin Signaling	0.463	0.0455	NaN	SRC,ITGA3,AKT3,ERRFI1
Complement System	0.449	0.0541	NaN	C1R,C3
Actin Cytoskeleton Signaling	0.447	0.0396	-1.414	PTK2,ITGA3,TIAM1,FN1,ARHGEF12,FGFR1,PIP5K1B,RAC3,FGF1
CNTF Signaling	0.447	0.0476	NaN	FGFR1,CNTFR,RPS6KA1
Wnt/Ca+ pathway	0.447	0.0476	NaN	PLCD1,PLCL1,PDE6B
Role of IL-17A in Psoriasis	0.444	0.0769	NaN	CXCL3
Choline Biosynthesis III	0.444	0.0769	NaN	HMOX1
Oleate Biosynthesis II (Animals)	0.444	0.0769	NaN	Scd2
Cholesterol Biosynthesis I	0.444	0.0769	NaN	DHCR24
NAD Phosphorylation and Dephosphorylation	0.444	0.0769	NaN	PXYLP1
Glycogen Degradation II	0.444	0.0769	NaN	PYGL
Bile Acid Biosynthesis, Neutral Pathway	0.444	0.0769	NaN	CYP27A1
Cholesterol Biosynthesis II (via 24,25-dihydrolanosterol)	0.444	0.0769	NaN	DHCR24
Cholesterol Biosynthesis III (via Desmosterol)	0.444	0.0769	NaN	DHCR24
Endometrial Cancer Signaling	0.437	0.0469	NaN	CDH1,FGFR1,AKT3
mTOR Signaling	0.437	0.0398	-0.378	HMOX1,RHOV,FGFR1,VEGFD,AKT3,RHOJ,RPS6KA1,RHOH
Nicotine Degradation II	0.437	0.0469	NaN	LARGE1,CSGALNACT1,Aox2
DNA Double-Strand Break Repair by Non-Homologous End Joining	0.419	0.0714	NaN	XRCC5
Isoleucine Degradation I	0.419	0.0714	NaN	EHHADH
Phenylalanine Degradation IV (Mammalian, via Side Chain)	0.419	0.0714	NaN	MAOA
FcÎ³ Receptor-mediated Phagocytosis in Macrophages and Monocytes	0.417	0.043	-1	HMOX1,SRC,AKT3,RAC3
ERK5 Signaling	0.415	0.0455	NaN	SRC,SGK1,RPS6KA1
NGF Signaling	0.413	0.0413	-1.342	MAP3K6,FGFR1,AKT3,RPS6KA1,MAPK12
Natural Killer Cell Signaling	0.406	0.041	NaN	FGFR1,CD244,AKT3,SH2D1B,RAC3
Synaptic Long Term Potentiation	0.406	0.041	0.447	PLCD1,PPP1R3D,PRKAR1B,RPS6KA1,PLCL1
Lymphotoxin Î² Receptor Signaling	0.405	0.0448	NaN	FGFR1,AKT3,TRAF1
Sirtuin Signaling Pathway	0.402	0.0377	-1	PPARG,CDH1,UCP2,EPAS1,GADD45B,TUBA8,NDRG1,NR1H3,CPT1C,MAPK12,XRCC5
Telomere Extension by Telomerase	0.396	0.0667	NaN	XRCC5
NAD biosynthesis II (from tryptophan)	0.396	0.0667	NaN	HAAO
Superpathway of Citrulline Metabolism	0.396	0.0667	NaN	ARG1
Glycogen Degradation III	0.396	0.0667	NaN	PYGL
nNOS Signaling in Skeletal Muscle Cells	0.394	0.0488	NaN	CACNA1F,CACNA1B
NF-ÎºB Signaling	0.388	0.0387	0.378	BMPR1A,FGFR1,FLT4,TLR1,TLR7,IGF1R,AKT3
Superpathway of Melatonin Degradation	0.385	0.0435	NaN	LARGE1,CSGALNACT1,MAOA
PI3K/AKT Signaling	0.384	0.04	0	ITGA3,GDF15,AKT3,PTGS2,MAPK8IP1
Thyroid Hormone Metabolism II (via Conjugation and/or Degradation)	0.381	0.0476	NaN	LARGE1,CSGALNACT1
Retinol Biosynthesis	0.381	0.0476	NaN	LPL,LIPG
ATM Signaling	0.376	0.0408	NaN	GADD45B,MAPK13,MAPK12,MAPK11
ErbB Signaling	0.376	0.0408	-2	FGFR1,MAPK13,MAPK12,MAPK11
Extrinsic Prothrombin Activation Pathway	0.375	0.0625	NaN	PROS1
Chondroitin Sulfate Degradation (Metazoa)	0.375	0.0625	NaN	CEMIP
Glutaryl-CoA Degradation	0.375	0.0625	NaN	EHHADH
Role of Hypercytokinemia/hyperchemokinemia in the Pathogenesis of Influenza	0.37	0.0465	NaN	CCR1,CCR5
Serotonin Receptor Signaling	0.37	0.0465	NaN	ADCY3,MAOA
Role of JAK1 and JAK3 in Î³c Cytokine Signaling	0.367	0.0423	NaN	IL21R,FGFR1,SH2B2
IL-6 Signaling	0.364	0.0391	-2.236	FGFR1,AKT3,MAPK13,MAPK12,MAPK11
Regulation of eIF4 and p70S6K Signaling	0.362	0.0382	NaN	ITGA3,FGFR1,AKT3,MAPK13,MAPK12,MAPK11
Basal Cell Carcinoma Signaling	0.358	0.0417	NaN	STK36,WNT9A,TCF7L2
Dermatan Sulfate Degradation (Metazoa)	0.355	0.0588	NaN	CEMIP
Mitochondrial L-carnitine Shuttle Pathway	0.355	0.0588	NaN	CPT1C
Role of IL-17F in Allergic Inflammatory Airway Diseases	0.347	0.0444	NaN	MMP13,RPS6KA1
Pyrimidine Ribonucleotides Interconversion	0.347	0.0444	NaN	CMPK2,AK4
p70S6K Signaling	0.338	0.0379	-1.342	PLCD1,SRC,FGFR1,AKT3,PLCL1
Differential Regulation of Cytokine Production in Macrophages and T Helper Cells by IL-17A and IL-17F	0.337	0.0556	NaN	IL10
Pyrimidine Ribonucleotides De Novo Biosynthesis	0.325	0.0426	NaN	CMPK2,AK4
Dopamine-DARPP32 Feedback in cAMP Signaling	0.321	0.0366	0	PLCD1,PPP1R3D,CAMKK1,ADCY3,PRKAR1B,PLCL1
GADD45 Signaling	0.32	0.0526	NaN	GADD45B
Methylglyoxal Degradation III	0.32	0.0526	NaN	FAM213B
DNA damage-induced 14-3-3Ïƒ Signaling	0.32	0.0526	NaN	AKT3
Primary Immunodeficiency Signaling	0.315	0.0417	NaN	CIITA,TAP1
Systemic Lupus Erythematosus Signaling	0.311	0.0356	NaN	HLA-A,IL10,FGFR1,CD72,TLR7,AKT3,FCGR2B,HLA-E
Angiopoietin Signaling	0.309	0.0385	NaN	PTK2,FGFR1,AKT3
Chondroitin Sulfate Biosynthesis (Late Stages)	0.305	0.0408	NaN	CSGALNACT1,HS3ST3A1
Cancer Drug Resistance By Drug Efflux	0.305	0.0408	NaN	AKT3,PTGS2
Inflammasome pathway	0.305	0.05	NaN	NLRC4
Role of PI3K/AKT Signaling in the Pathogenesis of Influenza	0.301	0.038	NaN	CCR5,FGFR1,AKT3
Assembly of RNA Polymerase II Complex	0.296	0.04	NaN	GTF2H2,TAF9B
Endoplasmic Reticulum Stress Pathway	0.29	0.0476	NaN	DDIT3
Erythropoietin Signaling	0.287	0.037	NaN	SRC,FGFR1,AKT3
Docosahexaenoic Acid (DHA) Signaling	0.278	0.0385	NaN	FGFR1,AKT3
Polyamine Regulation in Colon Cancer	0.276	0.0455	NaN	PPARG
Renal Cell Carcinoma Signaling	0.273	0.0361	NaN	FGFR1,EGLN3,AKT3
JAK/Stat Signaling	0.273	0.0361	NaN	FGFR1,AKT3,STAT2
CD27 Signaling in Lymphocytes	0.27	0.0377	NaN	MAP3K6,MAPK12
Phototransduction Pathway	0.27	0.0377	NaN	PRKAR1B,PDE6B
Role of Lipids/Lipid Rafts in the Pathogenesis of Influenza	0.264	0.0435	NaN	RSAD2
Differential Regulation of Cytokine Production in Intestinal Epithelial Cells by IL-17A and IL-17F	0.264	0.0435	NaN	IL10
Growth Hormone Signaling	0.26	0.0353	NaN	FGFR1,IGF1R,RPS6KA1
Role of JAK1, JAK2 and TYK2 in Interferon Signaling	0.251	0.0417	NaN	STAT2
CDP-diacylglycerol Biosynthesis I	0.251	0.0417	NaN	LPCAT4
TCA Cycle II (Eukaryotic)	0.251	0.0417	NaN	DHTKD1
Cysteine Biosynthesis III (mammalia)	0.251	0.0417	NaN	CTH
Chondroitin Sulfate Biosynthesis	0.239	0.0351	NaN	CSGALNACT1,HS3ST3A1
Antiproliferative Role of TOB in T Cell Signaling	0.229	0.0385	NaN	RPS6KA1
NAD Salvage Pathway II	0.229	0.0385	NaN	PXYLP1
Phosphatidylglycerol Biosynthesis II (Non-plastidic)	0.229	0.0385	NaN	LPCAT4
Glycolysis I	0.229	0.0385	NaN	ENO2
Gluconeogenesis I	0.229	0.0385	NaN	ENO2
Dermatan Sulfate Biosynthesis	0.225	0.0339	NaN	CSGALNACT1,HS3ST3A1
Superpathway of Cholesterol Biosynthesis	0.21	0.0357	NaN	DHCR24
Circadian Rhythm Signaling	0	0.0294	NaN	VIPR2
PPARÎ±/RXRÎ± Activation	0	0.0333	-1	PLCD1,LPL,ADCY3,PRKAR1B,PLCL1,ITGB5
p53 Signaling	0	0.027	NaN	GADD45B,FGFR1,AKT3
Hepatic Cholestasis	0	0.0312	NaN	CYP27A1,ADCY3,PRKAR1B,NR1H3,MAPK12
Mitochondrial Dysfunction	0	0.0234	NaN	UCP2,CPT1C,MAPK12,MAOA
VDR/RXR Activation	0	0.0256	NaN	SERPINB1,HES1
Ceramide Signaling	0	0.0323	NaN	FGFR1,SPHK1,AKT3
PXR/RXR Activation	0	0.0308	NaN	PRKAR1B,AKT3
Tight Junction Signaling	0	0.0299	NaN	TIAM1,CLDN12,NECTIN3,PRKAR1B,AKT3
Role of RIG1-like Receptors in Antiviral Innate Immunity	0	0.0227	NaN	IRF7
Cytotoxic T Lymphocyte-mediated Apoptosis of Target Cells	0	0.0312	NaN	HLA-A
IL-3 Signaling	0	0.0241	NaN	FGFR1,AKT3
fMLP Signaling in Neutrophils	0	0.0325	NaN	GNG4,GNB4,NOX3,FGFR1
Thrombopoietin Signaling	0	0.0154	NaN	FGFR1
CTLA4 Signaling in Cytotoxic T Lymphocytes	0	0.0303	NaN	HLA-A,FGFR1,AKT3
IL-9 Signaling	0	0.0222	NaN	FGFR1
Role of Cytokines in Mediating Communication between Immune Cells	0	0.0185	NaN	IL10
Mechanisms of Viral Exit from Host Cells	0	0.0244	NaN	CHMP4C
Factors Promoting Cardiogenesis in Vertebrates	0	0.0217	NaN	BMPR1A,TCF7L2
Mitotic Roles of Polo-Like Kinase	0	0.0152	NaN	PLK3
Role of NANOG in Mammalian Embryonic Stem Cell Pluripotency	0	0.0328	NaN	BMPR1A,FGFR1,WNT9A,AKT3
Prolactin Signaling	0	0.012	NaN	FGFR1
Prostate Cancer Signaling	0	0.0206	NaN	FGFR1,AKT3
Glioma Signaling	0	0.0263	NaN	FGFR1,IGF1R,AKT3
Acute Myeloid Leukemia Signaling	0	0.0323	NaN	FGFR1,AKT3,TCF7L2
Chronic Myeloid Leukemia Signaling	0	0.0189	NaN	FGFR1,AKT3
Non-Small Cell Lung Cancer Signaling	0	0.026	NaN	FGFR1,AKT3
EIF2 Signaling	0	0.0181	0	DDIT3,FGFR1,IGF1R,AKT3
Hereditary Breast Cancer Signaling	0	0.0208	NaN	GADD45B,FGFR1,AKT3
Regulation of IL-2 Expression in Activated and Anergic T Lymphocytes	0	0.0125	NaN	MAPK12
Role of Wnt/GSK-3Î² Signaling in the Pathogenesis of Influenza	0	0.026	NaN	WNT9A,TCF7L2
TWEAK Signaling	0	0.0286	NaN	TRAF1
TNFR2 Signaling	0	0.0333	NaN	TRAF1
MSP-RON Signaling Pathway	0	0.0278	NaN	FGFR1,CCR2
Cell Cycle Control of Chromosomal Replication	0	0.0179	NaN	CDK15
Role of JAK2 in Hormone-like Cytokine Signaling	0	0.0294	NaN	SH2B2
Telomerase Signaling	0	0.018	NaN	FGFR1,AKT3
Hematopoiesis from Pluripotent Stem Cells	0	0.0213	NaN	IL10
Transcriptional Regulatory Network in Embryonic Stem Cells	0	0.0185	NaN	SKIL
nNOS Signaling in Neurons	0	0.0213	NaN	CAPN11
ErbB2-ErbB3 Signaling	0	0.0145	NaN	FGFR1
ErbB4 Signaling	0	0.0139	NaN	FGFR1
Heparan Sulfate Biosynthesis	0	0.0244	NaN	EXTL3,HS3ST3A1
Heparan Sulfate Biosynthesis (Late Stages)	0	0.0267	NaN	EXTL3,HS3ST3A1
D-myo-inositol-5-phosphate Metabolism	0	0.0309	NaN	PLCD1,PLPP7,PALD1,DUSP14,PXYLP1
Melatonin Degradation I	0	0.0312	NaN	LARGE1,CSGALNACT1
Dermatan Sulfate Biosynthesis (Late Stages)	0	0.0217	NaN	HS3ST3A1
D-myo-inositol (1,4,5,6)-Tetrakisphosphate Biosynthesis	0	0.0278	NaN	PLPP7,PALD1,PXYLP1,DUSP14
Superpathway of Inositol Phosphate Compounds	0	0.0298	NaN	PLCD1,PLPP7,FGFR1,PALD1,PIP5K1B,DUSP14,PXYLP1
D-myo-inositol (3,4,5,6)-tetrakisphosphate Biosynthesis	0	0.0278	NaN	PLPP7,PALD1,PXYLP1,DUSP14
3-phosphoinositide Degradation	0	0.0253	NaN	PLPP7,PALD1,PXYLP1,DUSP14
3-phosphoinositide Biosynthesis	0	0.03	NaN	PLPP7,FGFR1,PALD1,PIP5K1B,DUSP14,PXYLP1
Acetone Degradation I (to Methylglyoxal)	0	0.0333	NaN	FAM213B
Fatty Acid Î²-oxidation I	0	0.0312	NaN	EHHADH
Superpathway of Methionine Degradation	0	0.027	NaN	CTH
Role of p14/p19ARF in Tumor Suppression	0	0.0233	NaN	FGFR1
HIPPO signaling	0	0.023	NaN	PPP1R3D,DLG3
Estrogen Receptor Signaling	0	0.0234	NaN	SRC,GTF2H2,TAF9B
Nucleotide Excision Repair Pathway	0	0.0286	NaN	GTF2H2
Protein Ubiquitination Pathway	0	0.0226	NaN	USP18,HLA-A,HSPA1A/HSPA1B,USP2,TAP1,DNAJB13
IL-2 Signaling	0	0.0312	NaN	FGFR1,AKT3
Cell Cycle: G2/M DNA Damage Checkpoint Regulation	0	0.0204	NaN	RPS6KA1
Neurotrophin/TRK Signaling	0	0.026	NaN	FGFR1,RPS6KA1
PPAR Signaling	0	0.0316	NaN	PPARG,NR1H3,PTGS2
Apoptosis Signaling	0	0.0222	NaN	CAPN11,RPS6KA1
T Cell Receptor Signaling	0	0.00917	NaN	FGFR1
PDGF Signaling	0	0.0333	NaN	SRC,FGFR1,SPHK1
autophagy	0	0.0161	NaN	CTSH
Calcium Signaling	0	0.0291	0.816	CACNA1F,CACNA1B,CAMKK1,CHRNB1,PRKAR1B,SLC8A2
GM-CSF Signaling	0	0.0274	NaN	FGFR1,AKT3
