# Supplementary material for: Increased adipose catecholamine levels and protection from obesity with loss of Allograft Inflammatory Factor-1
Source: Nat Commun. 2023 Jan 3;14:38. doi: 10.1038/s41467-022-35683-7 (PMC9810600; doi:10.1038/s41467-022-35683-7)
Supplement: Supplementary file 5 — Source Data [file 41467_2022_35683_MOESM5_ESM.xlsx]

## Sheet: Fig. 1
Fig.1c	Body weight in ND vs. HFD
Weeks on diet	WT-CD									KO-CD						WT-HFD								KO-HFD
	M#1	M#2	M#3	M#4	M#5	M#6	M#7	M#8	M#9	M#10	M#11	M#12	M#13	M#14	M#15	M#16	M#17	M#18	M#19	M#20	M#21	M#22	M#23	M#24	M#25	M#26	M#27	M#28	M#29	M#30	M#31	M#32
0	23.8	23	23.5	23.5	23.3	22.8	25.4	24.2	26	22.1	27.1	26.6	24.9	25.8	24.7	25.4	26.1	26.9	23.4	22.8	25.3	19.4	25.6	28.1	24.3	24.2	19.2	23.2	24.5	25.9	24.6	26.2
2	26.1	24.5	24.5	24.9	24.7	24.1	28.1	25.6	28	23.7	27.7	27.2	25	26.8	25	31.6	34.8	33.2	28	26.2	31	24.6	32	30.9	24.6	23	21.5	24	24.5	26.1	25.6	27.4
4	27	25.4	24.6	25.5	26.7	25.6	30.8	27.6	30.1	24.5	29.1	27.6	27.4	27.6	26.4	35.3	39.7	36	30.4	28.7	36.8	23.5	36.4	34.5	25.8	25.2	22.8	25.3	25.3	27.3	25.9	28.2
6	27	25.7	26.4	27.6	27.6	26.3	31.8	29.1	30.9	25.1	30	30	27.5	28.4	27.8	39.3	45.7	40.1	34	33.3	40	26.1	39.7	38.8	25.3	25.6	22.5	23.3	23.6	26.2	24.2	25.6
8	28.6	26.9	26.9	29.2	27.9	27.2	33	30.6	31.2	25.6	31.6	29.9	27.7	29.3	28	41.6	49.3	41.8	36.1	36.1	42.8	28.3	42.1	39.8	25.1	25.2	23.7	25.5	24.8	29.6	26.2	28
10	28.5	26.1	27.5	30.7	30.2	28.4	35.5	32.5	32.3	26.6	32.9	30.5	28.2	30.5	29.1	44.5	49.6	44.2	38.4	40.6	46	30.3	46.6	44.7	26.2	25.3	24.2	28.2	28	32	29.1	32.3
12	29.1	28	28.1	31.9	31.3	29.7	36.5	34.2	33	28.7	35	31.2	29.7	31	30	44.5	49.1	44.2	39.5	42.5	47.5	31.2	49.2	47.8	26.7	25.7	23.9	30.4	28.8	34.3	30.3	33.6
14	28.1	29.1	30.3	34	33.5	32.8	39.5	36.8	34.5	30.4	36.3	32.5	30.7	32.2	31.2	46.8	52.2	46.6	43.5	45.1	50.2	32.8	51.1	49.3	27.3	25.8	24.6	30.2	28	34.6	30.5	33
16	29.4	31	31.8	35.7	34.6	33	39.7	37.4	35.9	30.9	37.2	33	30.9	32.5	31.3	47	51.2	43.7	44.7	44.8	48.7	33.8	50.3	50.7	28.7	26.32	25.9	34.2	30.6	38.4	34	36.3
Fig.1d : Fat mass and lean mass measured by MRI after 16 weeks on the respective diets
Mouse #	Fat mass				Lean mass
	WT-CD	KO-CD	WT-HFD	KO-HFD	WT-CD	KO-CD	WT-HFD	KO-HFD
1	8.25	7.81	19.93	3.83	23.2	22.48	23.95	20.32
2	8.7	14.91	23.41	21.93	26.62	27.15	24.77	26.68
3	6.45	8.33	14.02	5.49	21.44	26.44	27.08	20.84
4	8.49	9.03	20.49	2.71	28.11	24.76	22.57	21.79
5	13.99	8.44	20.92	4.5	26.65	25.36	21.27	20.7
6	11.63	9.75	23.1	2.6	22.4	26.78	22.66	20.95
7	13.78	9.94	13.85		24.73	23.23	17.58
8	9.61	8.33	22.28		24.03		24.82
Fig. 1h	GTT
	WT-CD					KO-CD					WT-HFD				KO-HFD
Time in minutes	Mouse #1	Mouse #2	Mouse #3	Mouse #4	Mouse #5	Mouse #6	Mouse #7	Mouse #8	Mouse #9	Mouse #10	Mouse#11	Mouse#12	Mouse#13	Mouse#14	Mouse #15	Mouse #16	Mouse #17	Mouse #18	Mouse #19
0	170.5	196.5	165.5	191.5	210.5	158	135.5	143.5	157.5	183	249	281.5	259.5	200	228.5	231.5	186	235	205.5
15	270.5	266.5	268	313	340	191	195.5	202.5	244	231	407.5	465.5	428.5	350	419.5	360	378.5	445.5	302.5
30	225	263	244	306.5	315	151	168	188.5	212.5	224.5	516.5	594.5	545	500	470	375	484.5	564.5	440
45	248	276	250	307	254	141	143	164	173	201	504	559	515	435	448	422	471	521	369
60	248	291	256	265	280	116.5	132.5	152.5	163.5	182.5	455	581.5	573.5	400	470	368	488.5	533.5	413
120	197	255.5	195	215.5	192.5	98	88.5	95	111	126	254.5	302	324.5	310	285.5	237.5	242	283	224
Fig. 1i	Glucose clearanec rate		Fig. 1j	Glucose infusion rate		Fig. 1k	Suppression of. HGP
Mouse #	WT -HFD	KO-HFD	Mouse #	WT -HFD	KO-HFD	Mouse #	WT -HFD	KO-HFD
1	11.25	4.28	1	0.28	0.38	1	53.95	191.61
2	15.63	20.89	2	0.09	0.29	2	-6.68	62.96
3	11.4	44.56	3	0.11	0.4	3	-1.86	33.55
4	31.11	25.9	4	0.19	0.29	4	-1.65	46.48
5	13.31	35.86	5	0.11	0.28	5	30.68	41.2
6	16.73	27.43	6	0.21	0.29	6	60	73.17
7	10.6	32.83	7	0.07	0.23	7	23.35	29.32
8	16.1	16.8	8	0.22	0.32	8	50	87.7

## Sheet: Fig. 2
Fig.2a left	EE @ 22C- 4 days average						Fig.2b left	EE @ 30C-4 days average						Fig.2c left	EE @ 10C- 4 days average
Mouse#	WT-CD	KO-CD	WT-HFD	KO-HFD			Mouse#	WT-CD	KO-CD	WT-HFD	KO-HFD			Mouse#	WT-CD	KO-CD	WT-HFD	KO-HFD
1	19.2105	23.7618	22.2443	30.4216			1	10.0671	11.5794	10.2648	11.797			1	32.4453	36.2752	37.3578	52.8958
2	18.9432	23.6447	23.8939	27.8268			2	10.602	12.0421	10.7297	11.1587			2	32.2457	35.2468	42.4689	47.6395
3	19.6403	20.7724	24.0586	27.4021			3	10.035	12.4673	9.11745	13.884			3	32.6209	34.337	43.6773	45.5777
4	21.7358	21.5	23.5582	28			4	11.3277	11.2241	9.5422	13.9234			4	34.2232		42.0589
5	20	20.3	22.5	26
6	18.5	20.3	21	26.4
7	21.2
8	20
							Fig.2b right	EE @ 24h 30C-average for 4 days						Fig.2c right	EE @ 24h 10C-average for 4 days
Fig.2a right	EE @ 24h 22C-average for 4 days						WT-CD	KO-CD	WT-HFD	KO-HFD				WT-CD	KO-CD	WT-HFD	KO-HFD
WT-CD	KO-CD	WT-HFD	KO-HFD				13.3755	17.3584	12.3751	15.9069				34.1684	33.0457	50.7371	58.4833
19.9857	21.459	28.2462	33.3961				12.1022	17.7443	11.3417	14.7529				34.1763	32.827	51.0016	59.1799
19.1956	21.4519	29.9184	33.0352				11.2594	14.6683	11.6331	12.8687				35.0051	32.6603	49.8448	57.8907
20.1356	21.5516	29.5205	33.7389				11.3748	14.1964	13.557	12.9315				33.8863	32.843	49.0346	57.3905
20.043	22.0937	29.1534	33.5731				11.5888	11.9088	12.8788	13.6968				32.6904	34.9586	49.8478	57.2508
20.4297	22.1991	29.6877	33.2015				9.91816	10.7602	12.6878	12.6957				33.7936	34.4464	50.4516	57.0105
20.3542	21.661	30.3844	33.2106				10.8641	10.7265	12.3637	13.5596				33.751	34.739	50.4316	57.4244
20.8736	22.6901	29.6962	33.8633				12.9521	11.1576	12.9544	14.0896				33.969	35.2348	50.5082	57.5669
20.5481	22.44	29.3142	33.9775				13.6096	10.4662	12.6061	14.749				33.7793	33.9304	50.5305	58.2116
20.3494	22.699	29.9993	32.0782				11.4361	10.6021	12.0133	14.5288				33.9234	33.7293	50.2795	58.8588
19.2847	22.4061	29.1853	33.9325				11.4638	10.2711	11.9211	14.2642				33.5673	35.0588	50.8007	58.3859
19.7158	22.8451	28.9482	33.3462				11.7448	10.8047	10.6074	13.9292				33.7166	32.7126	51.6014	58.2959
21.0993	23.7715	28.6185	34.1654				12.0917	10.0855	13.2442	12.2684				33.7313	33.0659	51.5556	58.2818
20.9863	24.6654	27.8923	33.7507				12.716	9.72167	13.7206	12.2433				33.2823	34.1428	50.644	57.506
19.9104	24.5519	28.4136	33.5337				12.8281	9.96689	15.5075	12.6786				32.2258	35.8726	50.4868	57.3719
19.1175	23.5711	28.8408	33.2392				11.8175	9.87108	13.0124	14.6117				31.5888	35.3655	48.6766	57.9845
22.8215	24.3874	29.2493	32.717				11.3648	9.4806	11.112	13.4758				32.6592	33.6463	49.7326	57.3531
22.6601	25.8362	27.6931	32.8351				11.8144	9.72909	13.2857	16.0685				31.5791	32.7337	49.1631	57.8765
21.4797	24.7373	27.6396	31.977				12.0293	11.4684	14.8052	15.4771				34.849	31.9407	48.5171	57.0909
22.5893	24.4911	28.6451	31.9506				11.7604	11.6492	13.899	15.3329				33.1997	30.685	47.8705	55.8321
22.0459	24.0034	29.7375	31.7497				12.162	11.9256	11.4435	14.6068				32.7249	34.4681	50.8019	56.7823
21.4812	24.0118	29.533	31.7201				11.9479	11.2075	12.7808	15.8426				33.2214	33.8668	50.9568	56.5879
19.5507	23.053	29.9804	32.3249				12.2331	10.2118	13.9881	14.1326				32.5435	34.5644	51.2203	55.9646
20.575	22.4384	29.4016	30.876				12.6034	9.6834	13.7644	14.6435				32.972	34.4994	49.4559	56.703
20.2154	22.5181	28.5415	31.6637				12.4988	9.89125	14.4293	14.6623				32.5277	35.2177	49.6478	57.0636
20.4029	23.008	28.8727	33.2468				11.6199	10.4513	13.9963	15.2009				31.4963	33.5731	49.2621	57.5276
20.8308	22.5786	26.8243	33.8918				11.073	10.8616	12.624	13.1847				32.4716	35.7477	49.378	56.6961
20.6373	22.8615	27.2627	32.5702				10.1852	11.2832	11.3862	13.9878				32.0219	33.7558	49.9446	55.4589
20.6943	21.9729	28.0735	32.7699				9.61703	11.0605	10.3085	12.3601				33.3274	35.1973	50.3473	56.2988
21.6743	22.7346	28.3549	32.6559				10.7333	9.98231	10.9386	11.6811				30.5453	32.241	49.8118	56.3079
21.1952	22.3095	29.2476	31.8035				11.1286	9.80702	10.87	12.4511				30.8721	34.3653	50.5103	56.3199
21.832	23.5523	29.1285	32.2698				11.3121	10.7146	12.1098	13.8798				32.9857	34.2996	50.5734	57.5994
20.5251	23.7499	28.7306	31.7992				11.5297	10.2268	11.0387	13.9883				32.9027	34.3837	50.7609	56.7072
21.6355	22.7739	29.9069	32.5107				11.102	9.99782	11.3668	15.2143				31.1023	35.1704	49.9152	56.4046
20.112	23.1135	30.0902	33.1388				10.825	10.1027	11.8362	14.4656				33.9098	35.8136	50.3426	57.7594
20.8431	24.3127	29.9554	32.0136				11.2776	9.96977	13.3136	14.7072				34.6291	34.2483	50.8851	56.1495
19.1115	24.5291	30.0112	32.3468				11.9565	10.7635	14.7222	14.3807				34.4588	33.38	51.0068	56.4838
20.8743	23.819	29.9751	32.7967				10.5406	10.5225	14.2352	14.5298				33.565	32.5965	50.0476	56.4192
18.9366	22.9623	28.7138	34.2228				13.4129	10.637	12.0384	15.622				33.731	31.5975	51.3808	57.1873
20.715	21.9027	28.9626	33.4412				12.3719	10.5932	11.2788	14.2141				33.1223	32.2304	50.2207	57.9669
20.7165	21.8557	28.6118	32.6708				11.6928	10.7261	15.1802	13.5495				32.2564	33.6524	49.2194	56.9013
21.2398	22.3491	27.9988	32.6016				11.3258	10.2897	15.0348	13.1402				34.3728	32.3048	48.0383	57.3839
20.6064	22.0654	29.6972	32.1111				11.2578	9.53221	12.4829	14.2036				34.9822	35.2042	49.271	56.6767
20.5958	21.5016	31.0375	32.4551				11.7893	10.4112	11.1759	15.6133				32.8158	34.6243	49.2066	55.7872
20.7108	21.6673	30.5371	32.8516				12.2573	10.3993	11.9654	13.0313				34.505	34.2497	50.0348	56.968
20.8269	21.962	28.6065	32.3888				11.6043	10.6654	12.1229	15.2892				33.9765	34.9191	49.8008	57.5267
19.2076	22.6908	28.7533	32.7941				11.6206	9.78841	12.5569	14.3263				33.6478	33.9808	51.7347	57.2667
20.0001	22.148	28.646	32.6296				10.8636	9.90341	13.4203	14.4472				32.8638	33.0586	51.3811	58.3097
19.1106	21.9525	28.8915	32.8104				10.8199	10.7825	14.8348	12.0636				32.508	32.9314	51.1104	57.4275
20.2478	21.9384	29.5351	32.874				10.9664	9.62339	14.3271	13.0876				33.2772	35.1789	49.8689	57.1945
19.9277	21.8613	29.9578	31.9344				10.5242	11.654	12.8484	12.0756				32.9304	36.4188	50.624	57.1648
21.2383	22.4542	29.8256	31.8803				10.2633	11.3264	11.369	12.9865				33.4632	33.0645	48.6694	56.0385
20.1117	22.8006	30.1274	31.7979				9.982	11.3254	11.354	12.4041				33.3646	30.8546	51.6963	56.6449
20.9115	22.5461	30.4428	32.8866				10.0321	11.3781	11.6798	13.9053				33.2585	32.1363	51.2023	56.6027
20.5269	22.0906	30.5398	34.0795				10.1147	11.6924	13.0505	13.4725				34.1654	34.8088	51.4313	56.8226
20.9436	22.2449	28.9921	33.2652				10.4518	10.4401	12.655	12.9142				34.2018	34.2758	50.5917	57.7581
19.6288	22.8272	29.268	33.3394				11.4536	10.4456	13.524	13.6383				34.0283	34.5297	51.3323	56.6925
21.0556	22.8541	29.5496	32.8315				11.6224	11.0715	14.248	15.18				34.4409	33.3011	51.0223	56.981
20.911	22.7531	29.4284	31.983				12.1935	10.4444	14.8921	13.8019				33.5979	33.4429	51.035	56.4375
20.7305	23.2755	29.1534	32.2444				12.5548	9.67449	14.0237	16.038				33.4226	32.1464	50.9492	55.1287
20.0784	23.9531	29.4456	31.5171				12.0997	10.2102	13.2718	14.5038				32.7555	32.4299	52.5405	54.1022
20.5016	23.4972	29.5458	32.5252				11.0841	8.79462	11.9136	16.5188				34.4226	34.2555	51.6639	56.2363
20.5798	23.7385	30.1748	31.49				11.2936	10.1275	11.0086	13.537				34.7579	35.7001	50.7274	55.5273
20.8752	23.1111	29.7486	32.7439				10.7629	11.3106	12.1696	13.7758				34.2834	34.3719	50.5984	56.8726
20.5661	23.6803	30.5358	32.3894				10.9207	11.8533	12.6911	14.4979				35.6656	33.4364	50.4415	56.3742
21.5292	24.1458	31.0834	32.7552				10.7389	11.7297	11.619	14.6454				34.5624	30.548	50.4432	56.2463
21.3236	24.4018	30.4364	33.2313				11.1972	10.5446	14.2056	13.8487				36.2502	31.9728	51.1052	56.2727
22.132	23.7266	29.6873	32.879				11.3463	9.71395	13.7551	14.9603				32.8513	34.0098	50.3635	55.4291
21.6316	23.4305	28.8361	33.1472				11.4568	10.3073	12.0097	15.7332				32.6668	34.151	50.7543	56.402
21.3159	21.9079	28.8646	34.017				10.8186	10.4782	12.1374	14.7872				33.7808	34.7178	51.9244	56.1467
20.1086	22.4886	29.6528	33.4628				10.9609	10.7283	13.864	14.0043				33.7246	34.7463	52.1837	57.0991
21.3107	22.291	29.8218	32.9973				11.3223	11.2094	14.3083	12.8575				32.578	36.0221	51.609	57.4024
21.8326	22.2796	30.2602	33.1576				11.9741	11.0088	14.7596	12.644				34.2708	33.5263	52.1457	57.7616
21.916	23.3083	30.5193	33.2877				11.7727	10.3824	13.2106	13.4501				36.0137	35.4348	52.092	58.6014
20.7067	24.2706	30.1765	34.1872				11.6177	11.1099	13.1359	13.6367				36.1596	35.375	52.5805	58.5368
20.6928	24.1924	30.3072	32.7855				11.6307	10.872	12.7014	15.0192				35.4668	32.4733	52.0556	58.2131
20.067	24.5635	29.9123	33.3859				10.7218	12.0622	12.0248	12.6124				36.7374	34.8657	51.7569	59.0607
21.3814	24.3892	30.6066	33.5137				10.8972	11.8918	13.819	15.3892				35.2745	35.6451	52.4736	58.256
21.9692	25.956	29.4199	33.7968				10.9075	11.7062	12.1587	15.2797				35.0373	32.2511	52.1577	58.4494
22.4515	26.4251	29.5121	33.6177				10.9547	12.0346	11.799	15.0687				34.5564	35.7478	52.194	58.2052
21.5463	24.5477	28.9267	33.5838				10.97	11.5086	12.5452	14.5275				36.7284	35.7313	53.7502	57.5527
24.1605	24.386	29.7923	33.6201				11.3685	10.8683	11.1912	15.6624				38.0707	34.8532	52.5067	58.6846
23.04	24.8516	29.4854	34.6812				11.9987	10.1366	14.1692	15.1397				35.9837	30.7907	54.0515	59.0014
23.4458	24.2212	29.4183	35.0245				11.6681	10.5155	14.801	15.4704				35.8132	35.9744	53.1797	60.2241
24.1196	25.6468	29.3306	35.4363				12.0728	11.9437	14.6349	16.0766				37.0437	34.3534	54.5835	60.7757
24.7857	26.1371	30.0205	37.0545				12.6336	12.6356	14.8757	16.9397				37.597	38.7523	55.3915	60.7334
24.6689	27.6797	29.4217	37.5544				13.1423	13.8191	16.0803	13.8739				38.6691	37.2279	56.6284	64.0986
28.1742	31.5236	29.8336	40.1039				13.6873	12.0933	16.1766	14.4399				38.7463	37.5581	55.342	63.2264
27.7981	31.1275	29.6699	42.1503				14.6146	13.2248	14.9967	14.7326				38.8468	38.4264	56.1425	63.1116
28.216	30.607	30.3278	41.6197				14.1942	11.6909	12.8206	16.5512				38.581	36.3442	56.8927	64.1266
26.9812	29.5593	31.4663	41.5853				13.4174	12.2479	14.0125	15.0514				37.1725	37.8263	55.7241	64.6981
26.9518	29.5297	31.9005	40.5414				13.8394	13.4155	17.2746	17.9337				37.8185	39.477	55.342	63.0948
25.5465	29.5101	32.0304	39.7263				13.7934	13.33	15.83	16.6088				37.166	35.6874	55.3283	62.4201
27.871	30.6239	30.504	40.5482				12.9223	13.9258	16.7039	17.5785				38.9937	37.5419	55.3371	62.3031
25.4427	29.2665	32.6726	39.6667				16.0163	14.7182	18.5944	19.1627				37.803	38.4761	56.4513	61.867
26.5097	28.2885	31.9103	39.7233				16.4095	16.9809	14.594	21.4504				37.4652	39.6968	55.0937	62.9927
24.131	27.4872	30.092	38.8144				15.9403	17.699	16.157	21.8521				37.6343	36.8809	55.1978	63.5376
25.74	28.2035	29.5985	39.0631				15.9894	17.59	17.5336	23.3026				39.9014	39.448	53.7537	63.2851
25.9986	27.4655	30.5524	39.4495				17.0132	18.0896	15.8254	18.8129				36.4366	39.59	53.7818	63.0209
27.1073	27.2837	31.7855	39.124				16.9853	18.2222	18.1856	21.3614				36.527	39.7389	55.3162	62.0392
24.1528	27.2244	31.8098	38.7138				17.315	17.3636	18.1057	18.3464				37.5455	39.5857	54.0115	61.1781
25.3398	27.1738	32.0885	38.2265				17.0859	17.4886	16.4668	19.2783				38.1731	37.449	54.3828	61.5253
24.6502	26.468	31.4627	37.7554				18.5355	16.8812	17.0797	19.7332				37.7109	38.886	53.1192	61.1978
23.229	27.1461	32.0506	38.0561				17.7938	17.0877	16.3641	19.6938				36.6527	38.0385	53.7752	61.8525
24.4067	28.1787	32.0792	37.7522				16.9677	17.7797	17.1387	17.2815				38.2262	39.4829	54.7869	62.219
24.5339	28.5527	31.419	37.8689				16.0435	16.9311	17.5944	17.0824				37.1911	36.8393	53.4327	62.001
23.5947	27.6996	32.2253	38.54				14.0628	18.6157	16.191	16.6499				37.4234	37.2276	54.2269	61.4522
23.6136	27.979	32.1138	37.0874				14.6244	17.3829	14.0176	20.2672				36.5664	35.989	53.3246	62.7114
23.2848	26.5595	31.8918	37.6096				14.3071	17.6344	16.0825	18.6285				37.4426	34.8931	53.5667	62.8104
23.2808	26.8298	31.2794	37.0807				13.8034	16.504	15.8058	17.3433				37.4246	38.775	54.3589	62.1544
23.6782	27.2278	33.0132	36.2731				13.7886	17.9702	15.1218	17.0596				38.2807	38.2297	52.2731	61.9925
24.7338	27.3793	32.483	36.4953				13.035	16.7526	16.317	16.4777				37.8237	36.1448	53.0388	61.7865
24.2533	28.9264	33.67	38.5188				12.9127	17.3151	15.7945	15.3297				37.2644	36.3305	53.1334	61.0482
24.6565	27.7863	33.7141	38.9268				13.211	14.266	16.4008	15.5352				37.6153	34.5273	52.6948	61.3488
24.3722	26.6964	33.5214	38.393				14.368	16.9663	16.3223	13.644				37.9141	36.843	53.1528	61.4005
23.8228	27.2833	31.9883	38.0425				14.9664	15.4346	14.756	17.8104				36.8222	37.8171	53.5262	61.5758
23.7672	28.3331	33.013	38.7977				14.0174	16.9871	14.5412	14.5283				38.4027	38.355	54.0857	62.0016
22.7322	28.1781	31.9923	38.7912				14.3582	15.6566	13.9931	16.8631				37.934	37.3836	54.6627	62.0976
22.3999	28.1599	31.8979	37.892				12.5283	17.4739	16.4863	17.7644				36.8646	39.2146	53.5862	61.3006
23.4149	28.058	31.4694	38.0147				12.5528	15.0588	17.0388	16.311				37.1604	38.9115	53.0123	62.3038
22.7917	27.917	31.7291	37.76				14.4653	15.5909	15.2622	16.7005				38.1095	39.7131	52.6594	61.3551
23.8684	27.523	31.4312	38.0914				13.6731	13.5207	17.4462	17.3037				36.641	32.9222	54.6296	61.9725
23.2517	27.1015	31.325	36.8299				12.8998	16.4941	16.9264	14.3083				38.0297	40.102	54.6109	61.6658
24.0678	26.586	32.1785	37.7013				12.1799	14.9506	16.7341	18.6816				35.9481	38.7765	53.7368	62.1327
24.0145	25.9524	32.0001	38.1288				13.4276	15.3459	14.2403	15.4571				33.9055	36.1131	54.5525	62.0646
23.5676	26.5024	31.4814	38.1032				13.8737	14.6659	14.5644	20.0831				36.9005	37.6234	53.7062	62.1592
24.421	26.0673	31.2219	37.7938				14.1164	16.4346	14.8542	17.8079				38.4519	34.9937	51.6714	60.9913
25.8267	25.8567	31.1543	37.8292				13.7212	12.6544	14.7075	12.4835				37.5043	36.5116	53.1878	61.4537
25.973	25.8166	32.1114	37.6611				14.0822	16.3358	16.5029	16.5053				37.9774	36.2483	53.1612	60.367
24.375	26.9831	32.4324	38.5861				14.3567	14.7101	17.4537	15.2447				37.5121	35.158	53.9771	61.2004
24.7532	26.6274	33.204	39.2395				14.0225	16.7126	16.0938	15.0064				37.0076	37.798	53.2779	61.444
23.3675	27.4264	32.0897	38.9465				14.2453	15.9694	14.8397	16.4758				36.5113	36.6641	52.3047	60.6382
22.0989	26.7998	31.1455	37.6322				13.6258	17.7375	16.5228	16.8687				37.7039	37.0912	51.4448	60.8986
23.0368	26.5337	32.0147	38.0229				11.9492	17.2896	19.0137	17.638				37.1817	36.3456	52.2152	60.8133
23.9051	26.1221	31.7594	38.235				12.8428	16.5867	13.7847	17.4938				36.2332	37.2588	52.6963	60.6986
24.2016	26.316	31.3422	36.7788				10.9051	15.3279	15.6925	17.2016				36.2803	36.6475	52.6931	60.7976
24.0389	26.9107	30.7181	38.0415				13.3052	16.781	16.8287	18.2499				36.0614	37.2528	53.1994	60.6766
24.0497	26.8049	31.2415	38.7115				11.8248	18.0416	15.5544	16.1276				34.2452	35.7312	53.4735	60.9446
23.6579	26.2123	31.1641	37.1406				12.2555	16.027	14.8616	14.4363				36.5299	35.885	53.4964	61.5071
24.9576	26.9418	30.7817	36.5342				12.9221	15.2041	15.5679	15.4201				35.5949	35.6543	53.6585	61.8236
24.4312	27.2408	30.6682	37.1824				14.1085	15.1163	14.4677	14.759				35.8815	36.403	54.1373	61.1384
24.1798	27.4715	31.4699	37.2118				13.3799	15.269	12.6934	15.0484				37.3077	34.7087	53.1096	60.4112
23.1285	26.6419	30.3472	36.8862				13.6531	15.4666	14.8642	15.503				36.3193	34.6343	52.4701	60.0238
25.2137	26.8302	31.4053	37.6015				13.0032	14.9516	16.7112	18.9701				34.8545	35.6611	52.4499	61.2493
25.3069	26.6116	31.8973	37.8097				12.4035	16.5964	14.8215	15.51				34.6066	36.0703	53.262	62.0929
24.1679	26.9237	30.8094	37.1544				12.1638	16.6763	14.3641	15.8				34.6506	35.0835	53.5585	62.9783
22.5477	25.75	31.1706	36.324				11.9616	16.599	14.8493	13.5459				34.6985	35.4119	54.2938	61.3787
23.3628	26.5519	31.6617	36.6672				10.869	17.1293	13.3378	16.485				35.7896	35.0803	53.2713	60.1802
22.5066	25.8331	31.444	36.9778				13.1267	17.5105	14.8206	17.7431				35.9389	35.6363	54.8186	60.4583
22.5242	26.0859	32.057	36.5076				12.4089	18.0729	16.0634	15.6076				35.9628	37.0986	55.0352	60.3952
22.6261	26.103	31.0382	36.5857				11.5342	15.3761	12.6053	15.8782				35.3811	36.6961	54.8515	60.8743
23.7506	24.9436	31.4015	37.0545				13.8489	16.5003	16.3339	16.8351				35.0141	36.8954	54.8433	60.9949
22.2076	25.0761	30.3725	37.0794				13.7499	16.3272	16.0991	12.8981				34.0157	35.9739	54.9437	60.1274
23.0113	24.6491	29.0605	36.953				12.7132	16.7581	12.9672	16.5				32.4734	34.7737	55.9233	61.1962
22.9282	26.0473	30.3533	37.2818				12.3472	15.3665	14.0482	15.22				35.9905	35.4643	55.1875	61.417
24.8927	26.5238	30.7757	37.861				12.1816	14.8244	16.1105	16.784				34.7611	37.1876	55.6448	60.4121
22.9648	26.3074	30.6899	38.2966				12.8356	16.4064	14.4993	15.5488				36.9168	35.0045	56.3646	60.0795
23.7635	26.0826	31.5206	36.815				11.7685	17.2487	12.0159	18.4648				36.4702	35	54.7291	62.3534
22.7065	26.9109	30.5511	36.5195				11.5257	16.8237	15.3014	17.8405				37.7869	35.2067	53.0917	61.8882
22.7898	26.275	31.0903	35.8697				12.5672	17.2771	17.4143	14.807				36.7426	34.584	53.5998	61.9113
21.9562	27.0696	30.572	35.2485				12.9668	16.4042	14.5151	15.3734				37.402	35.5621	52.7237	61.237
22.9157	26.8628	30.8142	36.1089				12.8459	16.6273	13.0367	18.9706				36.9902	36.3472	51.8914	61.6607
22.2097	27.2789	30.1815	37.4114				13.6058	16.6089	17.1921	16.8913				34.4499	39.2597	52.9354	62.2115
23.5901	26.1885	30.7202	37.8446				12.3509	17.3255	15.0428	14.95				35.7185	39.8456	53.5059	61.455
23.1135	26.5964	32.0884	36.4695				14.1388	15.8684	15.1048	14.3085				38.391	39.5	54.0012	63.0375
23.6601	27.4796	30.577	37.0928				13.6076	16.4312	16.1538	14.6577				37.0668	37.8073	52.9506	63.0501
22.085	27.811	30.6062	36.2042				14.5062	14.6101	15.0947	16.8266				36.3084	37.4136	52.3375	62.9151
23.2671	27.5362	30.6353	38.5381				13.9202	16.9454	15.037	16.4952				35.1478	38.2857	50.9122	61.9571
23.3975	27.4525	31.5932	37.6396				12.3899	15.8154	13.8984	16.8684				36.1322	38.6496	51.6636	61.0311
23.7204	27.0169	31.4145	35.9664				14.9978	14.5393	16.431	15.6799				35.4363	37.7221	49.5198	59.7662
23.2814	26.1068	31.9419	37.2777				14.1652	15.7153	16.2662	15.9397				35.6015	35.9387	51.3419	60.1289
21.5563	26.2196	32.5119	37.1316				11.8105	15.6556	13.7436	16.0416				35.9935	35.8	49.7163	59.6123
21.5553	25.4216	33.2421	37.1879				14.5809	15.0695	14.768	16.8702				34.7939	33.7541	50.2754	58.7027
23.4661	26.0274	32.9368	37.347				15.931	15.5891	16.9397	17.4446				33.1313	33.729	50.2194	60.9649
23.4286	25.5813	31.9134	37.0418				15.2307	15.1062	11.464	14.845				33.8892	32.7696	50.2636	60.4114
23.1909	24.7781	31.3289	36.7985				13.6255	17.1919	14.7309	14.4301				34.6853	33.8845	50.2824	59.8891
21.9656	25.0688	31.492	36.235				12.8953	15.1533	14.8673	14.2602
23.1318	25.4961	31.6405	35.5592				13.8622	17.0487	15.9406	15.9436
23.3584	25.1039	31.6899	35.1261				13.4493	14.2202	15.9532	15.7693
23.2017	23.2932	31.8787	36.5128				12.3986	15.2576	12.8079	14.0756
21.6503	23.3704	31.2499	36.9325				11.8121	16.1243	13.0477	15.3584
21.5976	24.5056	32.0776	35.9987				12.4255	15.9877	17.4901	16.2226
21.8845	23.7773	31.5732	36.044				12.0592	15.8346	16.1926	14.5454
22.0019	25.5167	31.6521	34.8801				12.2137	16.2024	14.8583	14.9967
22.7777	25.6348	31.146	32.9364				10.1555	14.9892	15.1979	12.2912
21.3112	26.0704	30.9132	34.5035				11.2342	16.4523	15.32	14.1858
21.0445	24.4695	28.9384	34.8823				10.9773	13.4654	13.763	14.4792
20.9535	23.3169	29.7525	34.8199				10.3732	14.5303	12.5012	17.0227
19.5623	23.777	28.9125	34.8081				12.1808	13.946	14.739	14.1484
20.7684	22.9849	28.6074	34.8737				10.7507	16.3842	14.4607	17.1225
20.0987	22.6709	29.2122	33.6535				14.3868	16.6713	13.9609	14.7522
20.9989	22.3588	29.1175	33.6937				14.512	17.4995	13.682	15.0054
19.6629	22.1175	29.1561	34.09
Fig.2d	AMB+Z @ 22C 4 days average						Fig.2f	AMB+Z @ 30C 4 days average						Fig.2h	Body temperature @ 10C 4 days average			KO-HFD
Mouse#	WT-CD	KO-CD	WT-HFD	KO-HFD			Mouse#	WT-CD	KO-CD	WT-HFD	KO-HFD			Mouse#	WT-CD	KO-CD	WT-HFD	10223
1	18596	24852.7	10457.8	22153.2			1	30311.5	35688.5	10425.3	11833.7			1	9224.25	12883	8835.4	11130
2	17783	21263.8	11654.5	27612.8			2	21248.2	30130.8	10974	16164			2	9374.5	11594.5	6578.4	10323.8
3	19179.7	17352.8	10306.2	24800.8			3	20969.8	35799.5	11900	10626.3			3	15851.2	17112.2	6108.6
4	20901	1800.23	7693	11770.2			4	30290.2	19726.8	13517.8	12352.6			4	14473.8		4636.4
5	17783	1905	10500.4	10070.3			5	22979.8	23547.2
6	1905	1742.5	10250	13790.2			6	2565.35
7	2050
8	2102
Fig.2e	Body temperature @ 22C 4 days average						Fig.2g	Body temperature @ 30C 4 days average			KO-HFD			Fig.2i	Body temperature @ 10C 4 days average			KO-HFD
Mouse#	WT-CD	KO-CD	WT-HFD	KO-HFD			Mouse#	WT-CD	KO-CD	WT-HFD	36.5029			Mouse#	WT-CD	KO-CD	WT-HFD	35.2559
1	35.5489	35.722	36.1965	35.9686			1	35.652	36.1279	36.8672	36.5811			1	35.0346	35.0673	35.8449	35.3814
2	35.8769	35.5773	36.5132	36.328			2	36.3028	36.3864	36.81	36.7505			2	35.536	35.1362	35.9489	34.9539
3	35.3595	35.5202	35.7075	35.6827			3	36.5316	36.2615	36.8724	36.823			3	35.8244	34.8343	35.7332
4	36.2436	35.567	36.3311	35.73			4	36.3492	36.3864	36.8213				4	35.8979		36.1529
5	35.2	35.4	35.62	36.22			5	36.0519	36.2175
6	36.25	35.523	36.3	35.8			6	36.3423
7	35.42
8	36.42

## Sheet: Fig. 3
Fig.3a left						NE measurements						NE measurements
Fig.3a left	BAT ng/g					Fig.3a middle	iWAT ng/g					Fig.3a right	eWAT ng/g
Mouse#	WT-CD	KO-CD	WT-HFD	KO-HFD		Mouse#	WT-CD	KO-CD	WT-HFD	KO-HFD		Mouse#	WT-CD	KO-CD	WT-HFD	KO-HFD
1	1044.9	2777.2	373.14	1148.71		1	236.9	684.9	40.27	110.57		1	155.9	112.9	30.52	123.62
2	2210.9	2153.8	198.49	1561.19		2	275.8	419.8	34.75	95.93		2	274.3	449	29.23	101.84
3	2530.1	3795.2	499.44	1280.28		3	157.7	303.8	48.5	100.66		3	91.8	52.9	43.01	20.2
4	2333.4	2642.2	465.21	1784.89		4	54	239.8	50.65	233.64		4	274.8	206.9	37.63	46.06
5	1891.14	2536.3	402.6	1346.84		5	275.4	570.8	58.03	135.93		5	34.6	480	77.31	27.04
6	2641.5	3616.9				6	306.8	434.9	55	150.2		6	39.9	254.2
NE measurements						NE measurements						NE measurements
Fig.3b left	Liver ng/g					Fig.3b middle	Brain ng/g					Fig.3b right	heart ng/g
Mouse#	WT-CD	KO-CD	WT-HFD	KO-HFD		Mouse#	WT-CD	KO-CD	WT-HFD	KO-HFD		Mouse#	WT-CD	KO-CD	WT-HFD	KO-HFD
1	18.84	74.59	224.21	239.76		1	837.02	1013.76	1501.91	1271.8		1	1003.04	4462.26	672.14	300.04
2	61.78	160.59	203.03	212.79		2	343.18	739.04	1009.45	890.99		2	1702.42	1027.07	143.06	735.09
3	110.13	59.94	120.88	341.99		3	3643.58	2590.28	821.98	1359.7		3	5677.06	1327.67	972.75	809.46
4	72.6	27.16	198.43	205.36		4		4017.75	878.68	1376.37		4		750.37	538.52	510.7
5	56.8		135.95	236.6		5			946.63	902.4		5				1135.96
6	32.61					6						6
Fig.3c	Serum NE ng/ml					Fig.3d	Leptin (ng/ml)				Corticosterone (ng/ml)
Mouse#	WT-CD	KO-CD	WT-HFD	KO-HFD		Mouse#	WT-CD	KO-CD	WT-HFD	KO-HFD	WT-CD	KO-CD	WT-HFD	KO-HFD
1	3.72	3.62	7.86	2.2		1	11.8	4.8	30	30	17.2	27.1	23.7	9.7
2	2.9	2.88	6.52	1.81		2	4.7	2.1	30	30	18.9	39.7	26.4	7.2
3	2.17	4.37	3.75	3.12		3	13.8	2.4	30	30	24.6	49.1	28.7	24
4	5.35	4.83	2.81	2.08		4	1.8	2.3	30	21.4	60.1	95.9	26	21.1
5	3.7	3.35		2.23		5	8.9	1.8		30	23.7	69		27.5
6		2.28		2.25		6		4.9		30		89.6		19.5
7		3.62		6.12		7				30				54.2
8		0.84		3.07		8				30				39.3
9		3.18
10		2.55

## Sheet: Fig.4
Fig.4a left	Body weight (% weight gain) in ND vs. HFD -BMT
Weeks on diet	WT-KO CD					KO-WT CD					WT-KO HFD					KO- WT HFD
	M#1	M#2	M#3	M#4	M#5	M#6	M#7	M#8	M#9		M#10	M#11	M#12	M#13	M#14	M#15	M#16	M#17	M#18	M#19
0	0	0	0	0	0	0	0	0	0		0	0	0	0	0	0	0	0	0	0
2	6.46552	9.2827	6.35593	4.56621	5.8296	-0.675676	2	2.27273	3.87597		8.3004	-1.38249	4.72103	3.50877	2.25225	2.24215	-1.30435	0.574713	3.06122	4.04412
4	4.48944	11.668	10.8871	9.52381	7.89474	3.87097	7.89474	7.72532	6.06061		28.3508	14.0289	21.3881	23.3449	18.4211	6.03448	1.68776	2.80899	5.94059	12.1212
5	6.66667	12.8496	9.68533	13.8855	8.69565	9.69697	10.1906	10.4167	9.09091		33.7711	18.8192	27.6637	27.8689	24.5217	8.6337	7.61301	5.97826	7.54258	16.6667
6	7.58092	9.85325	7.76294	16.1989	9.13025	11.415	9.12463	11.5226	9.58804		35.1955	16.887	28.1786	28.1515	25.8373	10.4723	7.17131	9.42408	10.0379	17.0111
Fig.4a right : Fat mass and lean mass measured by MRI after 6 weeks on the respective diets
Mouse #	Fat mass				Lean mass
	WT-KO CD	KO-WT CD	WT-KO HFD	KO-WTHFD	WT-KO CD	KO-WT ND	WT-KO HFD	KO-WTHFD
1	5.54	3.42	18.5	7.23	17.87	13.12	17.91	17.86
2	6.17	4	10.8	5.94	17.4	23.17	18.5	19.96
3	6.31	4.99	14.63	4	17.72	19.27	17.11	15.88
4	7.05	4.59	14.53	4.15	17.71	23.17	16.58	17.92
5	5.25		12.79	9.62	18.62		17.11	22.51
Fig. 4c
	L-cysteine degradation II	Serotonin degradation	Noradrenaline degradation	Tryprophan degradation X	Dopamine degradation X	Melatonin Degradation II	Arginine Degradation I	Ethanol Degradation II	Histamine Degradation I	Oxidative Ethanol Degradation III	Tyrosine Degradation I	Aryl hydrocarbon receptor signaling	Melatonin Signaling	Tryptophan degradation to 2-amino3-carboxy muconate semi aldehyde
_ log (pvalue)	1.47	1.37	1.35	1.3	0.893	0.893	0.893	0.893	0.876	0.807	0.804	0.701	0.65	0.62
Fig.4d	BMMs gene expresiion
Genes	WT-1	WT-2	WT-3	KO-1	KO-2	KO-3
AIF1	215.41	129.474	196.738	3.45576	5.21327	1.28483
MAOA	1635.16	1498.43	1667.75	2.59182	6.51658	15.418
Aldh1l1	326.053	320.798	423.934	0.863939	3.90995	7.709
Aldhfe1	318.22	370.279	283.995	61.3397	52.1327	73.2355
Aldh1l2	282.971	279.564	216.495	93.3054	99.052	88.6535
Comt	1851.55	1821.7	2344.4	1910.17	2160.9	1897.7
Fig.4e (upper)	BMMs Gene expression
Genes	WT-1	WT-2	WT-3	WT-4	WT-5	WT-6	WT-7	WT-8	WT-9	KO-1	KO-2	KO-3	KO-4	KO-5	KO-6	KO-7	KO-8	KO-9
AIF1	3.49619	3.64466	3.90625	3.21715	4.07213	3.21715	4.42533	4.33426	3.82586	0.00632721	0.004762	0.00566301	0.000790901	0.00133013	0.012394	0.00864322	0.0118891
Maoa	13.3224	14.5786	15.625	14.2786	18.9718	13.6024	15.8431	15.625	13.8882	0.03999	0.0531342	0.0499208	0.0654159	0.0388965	0.027504	0.0465777	0.0440652	0.0425642
Aldhl1	1.92624	2.07885	2.21266	1.83501	2.30663	1.80974	1.92624	1.84777	1.51129	0.0118891	0.0161288	0.016354	0.0443717	0.0176497	0.0205572	0.0267519	0.0215792	0.0215792
Aldhl2	1.01803	1.23609	1.39067	1.16941	1.48019	1.15331	1.04665	1.011	0.898621	0.294387	0.274672	0.309023	0.478233	0.304768	0.290334	0.292353	0.272775	0.315516
Fig.4e lower)
Fig.4f
Time in mins	WT		KO		WT+MAOA inh		KO+MAOA inh
0	36.58	32.88	4.546	4.011	22.62	21.76	5.26	5.468
5	62.03	55.24	4.604	4.083	33.44	31.64	5.235	5.053
10	97.52	89.45	4.93	4.426	49.44	47.23	5.527	4.631
15	141.3	130.8	5.329	4.752	70.88	66.41	5.564	4.945
20	189.7	176.3	5.728	5.296	93.02	88.45	6.255	5.256
25	245.2	226.2	6.223	5.546	120.5	113.9	6.552	5.393
30	294.4	280.4	6.372	5.89	149.9	141.4	6.917	5.926
35	361.5	341.1	6.95	6.549	182.7	169.8	7.164	6.073
40	416.7	399.7	7.133	6.734	216.3	202.1	7.899	6.516
45	478.3	459.2	7.545	6.998	253.7	236	8.178	6.902
50	535.7	519.7	7.947	7.427	292.6	272.7	8.679	6.859
55	596.2	581.2	8.167	7.285	335.8	310.9	8.913	7.196
60	661.6	642	8.107	7.366	383.2	355.8	9.09	7.611
65	720.9	704	8.279	7.861	427.6	399.3	9.588	7.818
70	769.3	762.4	8.364	7.993	474.6	440.9	9.812	7.89
75	822.2	823.3	8.641	7.784	523.3	484.8	10.11	8.407
80	885.1	879.4	8.803	7.881	570.6	528.5	10.27	8.633
85	941.6	938	8.716	8.028	620.4	572.5	10.61	8.554
90	999	997	9.154	8.197	670	619.5	10.88	8.999
95	1044	1047	9.12	8.408	722.6	664.3	11.05	9.04
100	1107	1100	9.598	8.329	768.7	712	11.16	9.321
105	1150	1153	9.912	8.921	820.9	757	11.35	9.41
110	1205	1201	9.723	9.266	868.3	800.7	11.5	9.767
115	1254	1248	9.987	9.08	916.3	845.7	11.82	9.862
Fig.4g
Conditions	WT				KO
base line	288	250	270		327	337	355
added NE	386	405	361	384	578	496	493	476
added NE+MAOAinh	526	566	566	701	601	556	645	488

## Sheet: Fig.4b
ensembl_gene_id	external_gene_name	chromosome_name	start_position	end_position	baseMean	log2FoldChange	lfcSE	stat	pvalue	padj	PC.BM.1KO.1	PC.BM.1WT.1	PC.BM.2KO.1	PC.BM.2WT.1	PC.BM.3KO.1	PC.BM.3WT.1	norm_PC.BM.1KO.1	norm_PC.BM.1WT.1	norm_PC.BM.2KO.1	norm_PC.BM.2WT.1	norm_PC.BM.3KO.1	norm_PC.BM.3WT.1
ENSMUSG00000032911	Cspg4	9	56865033	56899870	2474.46	-7.86929	0.200716	-39.2061	0	0	13	4905	3	5338	1	6834	11.2312	4802.67	3.90995	4402.11	1.28483	5625.57
ENSMUSG00000038775	Vill	9	119052778	119071525	1107.63	-7.19427	0.218574	-32.9146	1.36e-237	3.01e-234	5	2176	2	2559	0	2913	4.3197	2130.61	2.60663	2110.34	0	2397.9
ENSMUSG00000001435	Col18a1	10	77052178	77166548	1354.07	-6.75992	0.188647	-35.8337	3.3e-281	1.31e-277	17	2573	6	3158	9	3604	14.687	2519.32	7.8199	2604.32	11.5635	2966.72
ENSMUSG00000025037	Maoa	X	16619698	16687818	804.311	-6.35938	0.205154	-30.998	5.73e-211	9.5e-208	3	1670	5	1817	12	2026	2.59182	1635.16	6.51658	1498.43	15.418	1667.75
ENSMUSG00000024395	Lims2	18	31931325	31958619	446.904	-6.01855	0.235816	-25.5223	1.12e-143	9.26e-141	4	968	1	920	1	1177	3.45576	947.806	1.30332	758.7	1.28483	968.875
ENSMUSG00000035273	Hpse	5	100679484	100719716	964.21	-5.59816	0.172433	-32.4658	3.24e-231	6.46e-228	37	1892	18	2075	15	2608	31.9657	1852.53	23.4597	1711.2	19.2725	2146.84
ENSMUSG00000028362	Tnfsf8	4	63831308	63861347	441.699	-5.44049	0.210585	-25.8351	3.57e-147	3.23e-144	9	958	6	1088	9	957	7.77545	938.015	7.8199	897.245	11.5635	787.777
ENSMUSG00000028037	Ifi44	3	151730922	151749960	349.677	-5.34382	0.225765	-23.6698	7.38e-124	4.59e-121	8	809	6	795	2	769	6.91151	792.123	7.8199	655.616	2.56967	633.02
ENSMUSG00000034275	Igsf9b	9	27299204	27357546	163.955	-5.01416	0.264485	-18.9582	3.78e-80	1.03e-77	0	308	0	379	0	449	0	301.575	0	312.551	0	369.605
ENSMUSG00000036617	Etl4	2	19909780	20810713	400.432	-5.0089	0.202762	-24.7034	9.83e-135	7.25e-132	9	753	8	998	18	973	7.77545	737.291	10.4265	823.024	23.127	800.948
ENSMUSG00000027894	Slc6a17	3	107467543	107518018	563.576	-4.97211	0.17902	-27.774	8.94e-170	1.05e-166	19	1044	23	1347	20	1429	16.4148	1022.22	29.9763	1110.84	25.6967	1176.31
ENSMUSG00000033453	Adamts15	9	30899155	30922452	169.334	-4.88705	0.255488	-19.1283	1.47e-81	4.24e-79	2	350	0	396	2	416	1.72788	342.698	0	326.571	2.56967	342.44
ENSMUSG00000048388	Fam171b	2	83812636	83883486	384.627	-4.83865	0.196058	-24.6797	1.77e-134	1.26e-131	20	719	10	941	12	950	17.2788	704.001	13.0332	776.018	15.418	782.015
ENSMUSG00000051579	Tceal8	X	136168984	136172342	247.005	-4.78685	0.236891	-20.207	8.5e-91	2.92e-88	3	601	8	494	5	567	2.59182	588.462	10.4265	407.389	6.42416	466.739
ENSMUSG00000039981	Zc3h12d	10	7832470	7870396	208.04	-4.78469	0.241304	-19.8285	1.69e-87	5.43e-85	6	448	2	430	4	537	5.18363	438.654	2.60663	354.61	5.13933	442.044
ENSMUSG00000030088	Aldh1l1	6	90486427	90600203	180.545	-4.61083	0.249261	-18.498	2.14e-76	5.54e-74	1	333	3	389	6	515	0.863939	326.053	3.90995	320.798	7.709	423.934
ENSMUSG00000023959	Clic5	17	44188572	44280168	123.757	-4.47442	0.26684	-16.7681	4.17e-63	8.48e-61	3	282	0	259	0	304	2.59182	276.117	0	213.591	0	250.245
ENSMUSG00000031565	Fgfr1	8	25513654	25575718	367.786	-4.43238	0.194037	-22.843	1.72e-115	8.77e-113	33	656	11	851	14	974	28.51	642.315	14.3365	701.797	17.9877	801.771
ENSMUSG00000079671	2610203C22Rik	1	9560832	9631175	253.585	-4.40292	0.226673	-19.4241	4.83e-84	1.48e-81	14	534	9	716	7	456	12.0951	522.86	11.7298	590.466	8.99383	375.367
ENSMUSG00000037852	Cpe	8	64592542	64693054	1680.46	-4.39583	0.119677	-36.7309	2.35e-295	1.17e-291	153	3217	98	3601	112	4324	132.183	3149.89	127.725	2969.65	143.901	3559.4
ENSMUSG00000034926	Dhcr24	4	106561038	106589113	176.533	-4.36072	0.256142	-17.0246	5.4e-65	1.14e-62	4	324	4	310	4	574	3.45576	317.241	5.21327	255.649	5.13933	472.501
ENSMUSG00000060594	Layn	9	51054640	51077094	158.23	-4.29797	0.240129	-17.8986	1.21e-71	2.87e-69	7	328	4	378	5	363	6.04757	321.157	5.21327	311.727	6.42416	298.812
ENSMUSG00000021403	Serpinb9b	13	33027416	33041884	253.792	-4.28334	0.214055	-20.0104	4.47e-89	1.46e-86	10	575	11	562	16	550	8.63939	563.005	14.3365	463.467	20.5573	452.745
ENSMUSG00000024597	Slc12a2	18	57878678	57946821	164.783	-4.16363	0.234783	-17.734	2.29e-70	5.25e-68	8	362	6	368	7	373	6.91151	354.448	7.8199	303.48	8.99383	307.044
ENSMUSG00000035183	Slc24a5	2	125068124	125088677	675.656	-4.12932	0.14797	-27.9064	2.23e-171	2.78e-168	77	1401	49	1436	38	1602	66.5233	1371.77	63.8625	1184.23	48.8236	1318.72
ENSMUSG00000004568	Arhgef18	8	3393006	3456601	224.243	-4.04844	0.214248	-18.8961	1.23e-79	3.3e-77	12	401	13	500	15	600	10.3673	392.635	16.9431	412.337	19.2725	493.904
ENSMUSG00000013921	Clip3	7	30291728	30308367	127.98	-4.03505	0.250858	-16.085	3.25e-58	5.89e-56	6	282	2	311	6	267	5.18363	276.117	2.60663	256.474	7.709	219.787
ENSMUSG00000022790	Igsf11	16	38892671	39027159	82.8582	-4.01957	0.276467	-14.539	6.86e-48	8.64e-46	1	174	0	200	1	194	0.863939	170.37	0	164.935	1.28483	159.696
ENSMUSG00000035441	Myo1d	11	80482126	80780025	138.058	-4.00059	0.250856	-15.9478	2.95e-57	5.07e-55	6	241	8	296	2	401	5.18363	235.972	10.4265	244.103	2.56967	330.093
ENSMUSG00000044734	Serpinb1a	13	32842092	32851185	162.737	-3.98313	0.236637	-16.8322	1.42e-63	2.94e-61	14	378	4	326	7	378	12.0951	370.114	5.21327	268.844	8.99383	311.16
ENSMUSG00000052229	Gpr17	18	31942997	31949636	111.96	-3.94352	0.283405	-13.9148	5.15e-44	5.93e-42	2	204	0	412	1	157	1.72788	199.744	0	339.766	1.28483	129.238
ENSMUSG00000067879	3110035E14Rik	1	9601199	9627143	98.8053	-3.93825	0.274598	-14.3419	1.2e-46	1.45e-44	2	189	1	310	2	178	1.72788	185.057	1.30332	255.649	2.56967	146.525
ENSMUSG00000039741	Bahcc1	11	120232947	120292296	381.302	-3.8915	0.173905	-22.3772	6.57e-111	2.97e-108	39	673	23	906	37	936	33.6936	658.96	29.9763	747.154	47.5388	770.49
ENSMUSG00000026380	Tfcp2l1	1	118627945	118685168	70.7561	-3.8407	0.282767	-13.5826	5.08e-42	5.5e-40	1	134	0	161	0	194	0.863939	131.205	0	132.772	0	159.696
ENSMUSG00000058254	Tspan7	X	10485158	10596605	143.74	-3.72753	0.231144	-16.1265	1.66e-58	3.07e-56	11	302	10	340	8	308	9.50333	295.7	13.0332	280.389	10.2787	253.537
ENSMUSG00000038179	Slamf7	1	171632403	171653035	860.102	-3.72355	0.130969	-28.4307	8.44e-178	1.2e-174	117	1738	99	1930	71	1878	101.081	1701.74	129.028	1591.62	91.2231	1545.92
ENSMUSG00000104713	Gbp6	5	105270702	105293698	181.222	-3.7132	0.218731	-16.9761	1.23e-64	2.59e-62	18	388	10	445	14	357	15.5509	379.906	13.0332	366.98	17.9877	293.873
ENSMUSG00000020598	Nrcam	12	44328885	44601964	1437.45	-3.66838	0.104987	-34.9414	1.75e-267	4.98e-264	224	2771	152	3302	149	3165	193.522	2713.19	198.104	2723.07	191.44	2605.34
ENSMUSG00000024397	Aif1	17	35170991	35176068	91.9294	-3.66799	0.271619	-13.5042	1.48e-41	1.57e-39	4	220	4	157	1	239	3.45576	215.41	5.21327	129.474	1.28483	196.738
ENSMUSG00000038331	Satb2	1	56793981	56978650	61.751	-3.54745	0.283364	-12.5191	5.87e-36	5.02e-34	2	122	1	163	0	138	1.72788	119.455	1.30332	134.422	0	113.598
ENSMUSG00000008206	Cers4	8	4493026	4531680	69.5404	-3.54727	0.282256	-12.5676	3.18e-36	2.78e-34	0	117	4	203	0	158	0	114.559	5.21327	167.409	0	130.061
ENSMUSG00000002489	Tiam1	16	89787111	89980080	112.334	-3.50427	0.24543	-14.2781	3e-46	3.57e-44	11	213	3	289	10	244	9.50333	208.556	3.90995	238.331	12.8483	200.854
ENSMUSG00000024593	Megf10	18	57133090	57297467	59.7049	-3.46469	0.284723	-12.1686	4.57e-34	3.77e-32	0	128	1	123	2	155	0	125.33	1.30332	101.435	2.56967	127.592
ENSMUSG00000042156	Dzip1	14	118875520	118925314	51.1939	-3.44352	0.291881	-11.7977	4.01e-32	3.17e-30	0	100	0	109	0	145	0	97.9138	0	89.8894	0	119.36
ENSMUSG00000027797	Dclk1	3	55242364	55539068	52.9114	-3.41906	0.29006	-11.7874	4.53e-32	3.55e-30	0	126	1	114	0	120	0	123.371	1.30332	94.0128	0	98.7808
ENSMUSG00000017400	Stac2	11	98036623	98053462	1028.59	-3.40985	0.125283	-27.2172	4.06e-163	4.49e-160	199	1760	111	2241	125	2579	171.924	1723.28	144.668	1848.09	160.604	2122.96
ENSMUSG00000039831	Arhgap29	3	121952541	122016753	87.0151	-3.38723	0.258135	-13.1219	2.47e-39	2.41e-37	7	157	7	210	3	214	6.04757	153.725	9.12321	173.181	3.8545	176.159
ENSMUSG00000051611	Olfr112	17	37561668	37569451	99.9585	-3.36461	0.266598	-12.6206	1.63e-36	1.44e-34	9	203	3	308	6	155	7.77545	198.765	3.90995	254	7.709	127.592
ENSMUSG00000025422	Agap2	10	127075284	127093169	78.1928	-3.34956	0.266754	-12.5567	3.65e-36	3.16e-34	3	173	5	159	5	186	2.59182	169.391	6.51658	131.123	6.42416	153.11
ENSMUSG00000020642	Rnf144a	12	26300964	26415254	63.7812	-3.31779	0.277963	-11.9361	7.68e-33	6.16e-31	5	109	1	158	2	167	4.3197	106.726	1.30332	130.298	2.56967	137.47
ENSMUSG00000008845	Cd163	6	124304656	124330527	160.105	-3.31605	0.216469	-15.3188	5.72e-53	8.83e-51	27	349	13	355	13	327	23.3264	341.719	16.9431	292.759	16.7028	269.178
ENSMUSG00000038508	Gdf15	8	70629393	70632456	130.693	-3.19943	0.236061	-13.5534	7.56e-42	8.06e-40	17	209	9	273	15	375	14.687	204.64	11.7298	225.136	19.2725	308.69
ENSMUSG00000061878	Sphk1	11	116530925	116536674	56.4268	-3.19698	0.281124	-11.3722	5.75e-30	4.2e-28	2	106	3	128	2	147	1.72788	103.789	3.90995	105.558	2.56967	121.006
ENSMUSG00000003541	Ier3	17	35821684	35822923	197.43	-3.14332	0.215654	-14.5758	4.01e-48	5.08e-46	32	329	14	381	29	565	27.646	322.137	18.2464	314.201	37.2602	465.093
ENSMUSG00000037032	Apbb1	7	105558483	105581653	86.959	-3.13301	0.255764	-12.2496	1.69e-34	1.4e-32	8	161	9	174	6	236	6.91151	157.641	11.7298	143.493	7.709	194.269
ENSMUSG00000044349	Snhg11	2	158375638	158386145	46.0602	-3.12843	0.293537	-10.6577	1.61e-26	1.01e-24	1	89	0	139	1	88	0.863939	87.1433	0	114.63	1.28483	72.4393
ENSMUSG00000004872	Pax3	1	78101267	78197134	48.4432	-3.10635	0.287307	-10.8119	3.02e-27	1.97e-25	3	98	2	117	0	113	2.59182	95.9556	2.60663	96.4868	0	93.0186
ENSMUSG00000040964	Arhgef10l	4	140514485	140666012	961.667	-3.02147	0.127934	-23.6174	2.56e-123	1.5e-120	235	1618	143	1939	145	2443	203.026	1584.25	186.374	1599.04	186.301	2011.01
ENSMUSG00000022610	Mapk12	15	89130585	89140703	209.813	-3.01209	0.191382	-15.7386	8.22e-56	1.35e-53	33	379	27	502	36	442	28.51	371.093	35.1895	413.986	46.254	363.843
ENSMUSG00000030231	Plekha5	6	140424054	140597110	84.1625	-2.99146	0.255751	-11.6968	1.32e-31	1.02e-29	11	142	7	236	8	173	9.50333	139.038	9.12321	194.623	10.2787	142.409
ENSMUSG00000032714	Syde1	10	78584503	78591964	141.589	-2.98308	0.218277	-13.6665	1.61e-42	1.8e-40	21	247	13	320	25	336	18.1427	241.847	16.9431	263.896	32.1208	276.586
ENSMUSG00000053846	Lipg	18	74939322	74961263	57.2435	-2.9761	0.28764	-10.3466	4.34e-25	2.55e-23	2	135	2	84	4	161	1.72788	132.184	2.60663	69.2726	5.13933	132.531
ENSMUSG00000054169	Ceacam10	7	24777206	24784657	104.855	-2.97184	0.252849	-11.7534	6.78e-32	5.28e-30	17	183	14	192	4	308	14.687	179.182	18.2464	158.337	5.13933	253.537
ENSMUSG00000046318	Ccbe1	18	66045302	66302739	44.9459	-2.93006	0.2917	-10.0448	9.68e-24	5.28e-22	3	106	2	113	0	82	2.59182	103.789	2.60663	93.1881	0	67.5002
ENSMUSG00000057346	Apol9a	15	77403789	77411080	165.534	-2.89884	0.202433	-14.32	1.64e-46	1.97e-44	28	319	23	335	28	382	24.1903	312.345	29.9763	276.266	35.9753	314.452
ENSMUSG00000026825	Dnm1	2	32308471	32353338	597.209	-2.85066	0.15313	-18.616	2.38e-77	6.33e-75	142	905	102	1588	100	1219	122.679	886.12	132.938	1309.58	128.483	1003.45
ENSMUSG00000002020	Ltbp2	12	84783212	84876532	157.579	-2.84879	0.208278	-13.6778	1.38e-42	1.55e-40	31	286	16	380	30	323	26.7821	280.034	20.8531	313.376	38.545	265.885
ENSMUSG00000029816	Gpnmb	6	49036546	49070929	60614.7	-2.84826	0.0822464	-34.6308	8.69e-263	2.16e-259	17113	110175	10119	121416	11621	137005	14784.6	107877	13188.3	100129	14931	112779
ENSMUSG00000036745	Ttll7	3	146852367	146984009	33.4281	-2.8429	0.300334	-9.46579	2.91e-21	1.4e-19	0	82	0	64	0	82	0	80.2894	0	52.7791	0	67.5002
ENSMUSG00000068246	Apol9b	15	77729121	77736381	176.567	-2.83876	0.194748	-14.5766	3.96e-48	5.05e-46	40	325	27	356	25	420	34.5576	318.22	35.1895	293.584	32.1208	345.733
ENSMUSG00000031762	Mt2	8	94172664	94173568	164.812	-2.83671	0.215627	-13.1556	1.58e-39	1.55e-37	33	278	28	307	18	456	28.51	272.2	36.4929	253.175	23.127	375.367
ENSMUSG00000058626	Capn11	17	45630204	45659325	32.0011	-2.82307	0.300373	-9.39854	5.53e-21	2.6e-19	0	64	0	69	0	88	0	62.6649	0	56.9025	0	72.4393
ENSMUSG00000001120	Pcbp3	10	76761857	76961887	44.5267	-2.82225	0.291221	-9.69112	3.29e-22	1.65e-20	0	79	2	94	4	127	0	77.3519	2.60663	77.5193	5.13933	104.543
ENSMUSG00000026023	Cdk15	1	59256906	59352993	136.851	-2.81517	0.210725	-13.3595	1.04e-40	1.07e-38	29	254	23	297	16	306	25.0542	248.701	29.9763	244.928	20.5573	251.891
ENSMUSG00000060314	Zfp941	7	140807449	140822178	34.0515	-2.79787	0.301143	-9.29083	1.53e-20	7.01e-19	0	58	0	114	0	65	0	56.79	0	94.0128	0	53.5063
ENSMUSG00000040253	Gbp7	3	142530342	142550149	1292.01	-2.7952	0.11284	-24.7713	1.83e-135	1.4e-132	383	2392	237	2958	213	2499	330.889	2342.1	308.886	2439.38	273.669	2057.11
ENSMUSG00000105096	Gbp10	5	105215699	105239533	63.7244	-2.77519	0.270179	-10.2717	9.46e-25	5.47e-23	9	145	5	153	6	112	7.77545	141.975	6.51658	126.175	7.709	92.1954
ENSMUSG00000026490	Cdc42bpa	1	179960472	180165603	726.899	-2.77128	0.145067	-19.1035	2.36e-81	6.72e-79	195	1431	155	1643	100	1344	168.468	1401.15	202.014	1354.94	128.483	1106.34
ENSMUSG00000034586	Hid1	11	115347707	115367756	102.307	-2.76961	0.235777	-11.7468	7.34e-32	5.69e-30	19	184	17	204	10	260	16.4148	180.161	22.1564	168.233	12.8483	214.025
ENSMUSG00000073980	Gm9574	17	36137188	36139105	45.2145	-2.76539	0.286024	-9.66841	4.11e-22	2.05e-20	2	91	4	113	3	95	1.72788	89.1016	5.21327	93.1881	3.8545	78.2015
ENSMUSG00000025815	Dhtkd1	2	5896115	5942792	38.3205	-2.75723	0.296413	-9.30198	1.38e-20	6.32e-19	3	60	1	117	0	86	2.59182	58.7483	1.30332	96.4868	0	70.7929
ENSMUSG00000002602	Axl	7	25757273	25788705	86.3782	-2.7563	0.251249	-10.9704	5.3e-28	3.52e-26	15	148	13	168	7	238	12.9591	144.912	16.9431	138.545	8.99383	195.915
ENSMUSG00000020891	Alox8	11	69183932	69197843	39.8794	-2.75285	0.292245	-9.41965	4.53e-21	2.15e-19	3	88	0	94	3	84	2.59182	86.1642	0	77.5193	3.8545	69.1466
ENSMUSG00000040797	Iqsec3	6	121372933	121473678	33.3963	-2.75055	0.300376	-9.15702	5.33e-20	2.42e-18	1	59	0	106	0	66	0.863939	57.7692	0	87.4154	0	54.3294
ENSMUSG00000079625	Tm4sf19	16	32400506	32408227	46.359	-2.74774	0.282848	-9.71455	2.61e-22	1.32e-20	5	90	2	107	4	109	4.3197	88.1225	2.60663	88.2401	5.13933	89.7259
ENSMUSG00000090125	Pou3f1	4	124656807	124660655	280.58	-2.74746	0.201449	-13.6385	2.36e-42	2.61e-40	69	471	43	447	42	831	59.6118	461.174	56.0426	368.629	53.963	684.057
ENSMUSG00000072769	Gm10419	5	108367769	108378239	106.488	-2.73906	0.26417	-10.3686	3.45e-25	2.03e-23	7	170	9	326	21	193	6.04757	166.454	11.7298	268.844	26.9815	158.872
ENSMUSG00000020689	Itgb3	11	104608000	104670476	932.306	-2.73786	0.121621	-22.5114	3.21e-112	1.52e-109	283	1678	191	1902	142	2073	244.495	1642.99	248.933	1568.53	182.446	1706.44
ENSMUSG00000027646	Src	2	157418444	157471862	82.623	-2.73576	0.25185	-10.8627	1.74e-27	1.14e-25	15	139	5	209	14	182	12.9591	136.1	6.51658	172.357	17.9877	149.818
ENSMUSG00000029553	Tfec	6	16833373	16898441	702.688	-2.72688	0.124208	-21.9542	7.9e-107	3.35e-104	193	1252	124	1615	144	1391	166.74	1225.88	161.611	1331.85	185.016	1145.03
ENSMUSG00000001036	Epn2	11	61517249	61579687	251.694	-2.72223	0.179177	-15.1929	3.94e-52	5.85e-50	53	427	57	569	37	553	45.7888	418.092	74.289	469.239	47.5388	455.215
ENSMUSG00000045875	Adra1a	14	66635251	66771168	43.7178	-2.71389	0.287641	-9.435	3.91e-21	1.87e-19	3	84	3	86	3	120	2.59182	82.2476	3.90995	70.9219	3.8545	98.7808
ENSMUSG00000008734	Gprc5b	7	118972047	118995211	332.717	-2.70333	0.161556	-16.733	7.53e-63	1.51e-60	97	631	57	615	56	779	83.8021	617.836	74.289	507.174	71.9506	641.252
ENSMUSG00000000792	Slc5a5	8	70882889	70892757	32.9533	-2.69992	0.300824	-8.97507	2.83e-19	1.24e-17	0	66	1	57	0	103	0	64.6231	1.30332	47.0064	0	84.7869
ENSMUSG00000068699	Flnc	6	29433256	29461883	28.7146	-2.69247	0.301647	-8.92591	4.42e-19	1.92e-17	0	59	0	65	0	74	0	57.7692	0	53.6038	0	60.9148
ENSMUSG00000024164	C3	17	57203970	57228136	4825.72	-2.6812	0.0948256	-28.275	7.01e-176	9.3e-173	1339	8914	913	9496	1093	10501	1156.81	8728.04	1189.93	7831.1	1404.32	8644.14
ENSMUSG00000021796	Bmpr1a	14	34410734	34503341	39.7063	-2.66928	0.293159	-9.10522	8.61e-20	3.9e-18	5	89	2	75	0	100	4.3197	87.1433	2.60663	61.8505	0	82.3173
ENSMUSG00000043811	Rtn4r	16	18127642	18152408	119.268	-2.66849	0.226275	-11.7931	4.23e-32	3.33e-30	22	182	18	263	21	305	19.0067	178.203	23.4597	216.889	26.9815	251.068
ENSMUSG00000039765	Cc2d2a	5	43662346	43740972	93.5403	-2.65077	0.233564	-11.3492	7.48e-30	5.36e-28	20	174	14	213	13	198	17.2788	170.37	18.2464	175.656	16.7028	162.988
ENSMUSG00000024042	Sik1	17	31844248	31855792	51.844	-2.64915	0.278809	-9.50165	2.07e-21	1e-19	8	83	3	114	5	144	6.91151	81.2685	3.90995	94.0128	6.42416	118.537
ENSMUSG00000046159	Chrm3	13	9875486	10360847	63.4397	-2.63865	0.263301	-10.0214	1.23e-23	6.64e-22	10	106	7	140	8	162	8.63939	103.789	9.12321	115.454	10.2787	133.354
ENSMUSG00000055407	Map6	7	99267447	99337137	290.755	-2.6023	0.16142	-16.1213	1.81e-58	3.3e-56	89	478	52	615	55	673	76.8906	468.028	67.7724	507.174	70.6658	553.996
ENSMUSG00000046727	Cystm1	18	36345619	36402980	66.6528	-2.56642	0.259344	-9.89579	4.34e-23	2.28e-21	15	123	5	138	10	162	12.9591	120.434	6.51658	113.805	12.8483	133.354
ENSMUSG00000017314	Mpp2	11	102057015	102088515	51.1744	-2.55851	0.281969	-9.07374	1.15e-19	5.19e-18	11	110	4	89	2	132	9.50333	107.705	5.21327	73.396	2.56967	108.659
ENSMUSG00000035279	Ssc5d	7	4925785	4944826	394.8	-2.55646	0.171156	-14.9364	1.91e-50	2.68e-48	93	669	98	717	71	1000	80.3463	655.044	127.725	591.291	91.2231	823.173
ENSMUSG00000022893	Adamts1	16	85793827	85803113	34.3039	-2.54407	0.297644	-8.54735	1.26e-17	5.07e-16	2	53	3	80	0	100	1.72788	51.8943	3.90995	65.9739	0	82.3173
ENSMUSG00000050022	Amz1	5	140724127	140761439	207.423	-2.53906	0.176476	-14.3876	6.19e-47	7.61e-45	59	368	44	448	37	436	50.9724	360.323	57.3459	369.454	47.5388	358.904
ENSMUSG00000015568	Lpl	8	68880491	68907448	5827.3	-2.53755	0.106615	-23.801	3.26e-125	2.1e-122	1855	11532	1289	12709	1251	10085	1602.61	11291.4	1679.97	10480.8	1607.33	8301.7
ENSMUSG00000037217	Syn1	X	20860511	20921004	518.546	-2.53359	0.14615	-17.3355	2.54e-67	5.56e-65	141	836	113	1002	115	1275	121.815	818.56	147.275	826.323	147.756	1049.55
ENSMUSG00000030091	Nup210	6	91013068	91116829	113.656	-2.50575	0.222132	-11.2805	1.64e-29	1.16e-27	29	191	18	285	21	224	25.0542	187.015	23.4597	235.032	26.9815	184.391
ENSMUSG00000073409	H2-Q6	17	35424850	35430055	2172.94	-2.47666	0.0926903	-26.7197	2.78e-157	2.91e-154	716	3574	512	4453	492	4796	618.58	3499.44	667.298	3672.27	632.138	3947.94
ENSMUSG00000044646	Zbtb7c	18	75820178	76148561	25.7612	-2.4545	0.303639	-8.08361	6.29e-16	2.3e-14	0	35	0	76	0	70	0	34.2698	0	62.6752	0	57.6221
ENSMUSG00000035121	Neil2	14	63182443	63193856	30.7309	-2.4422	0.298168	-8.19066	2.6e-16	9.63e-15	1	61	1	66	3	78	0.863939	59.7274	1.30332	54.4285	3.8545	64.2075
ENSMUSG00000026315	Serpinb8	1	107590006	107610484	344.733	-2.43292	0.158007	-15.3975	1.7e-53	2.71e-51	118	684	82	678	61	671	101.945	669.731	106.872	559.129	78.3748	552.349
ENSMUSG00000099375	Gm28187	1	101892958	101895091	78.263	-2.4029	0.267693	-8.97629	2.8e-19	1.24e-17	13	146	11	239	13	106	11.2312	142.954	14.3365	197.097	16.7028	87.2564
ENSMUSG00000022791	Tnk2	16	32643874	32683493	233.472	-2.40282	0.18798	-12.7823	2.06e-37	1.92e-35	69	321	48	500	51	591	59.6118	314.303	62.5592	412.337	65.5265	486.495
ENSMUSG00000035878	Hykk	9	54917283	54949924	120.458	-2.39691	0.218195	-10.9852	4.5e-28	3e-26	42	238	23	240	16	249	36.2854	233.035	29.9763	197.922	20.5573	204.97
ENSMUSG00000074158	Zfp976	7	42609526	42642588	112.622	-2.38373	0.233816	-10.1949	2.09e-24	1.19e-22	24	193	16	295	29	200	20.7345	188.974	20.8531	243.279	37.2602	164.635
ENSMUSG00000025278	Flnb	14	7817957	7951588	1670.33	-2.38053	0.0935389	-25.4496	7.13e-143	5.68e-140	608	2886	394	3252	405	3590	525.275	2825.79	513.507	2681.84	520.357	2955.19
ENSMUSG00000067916	Zfp991	4	147132038	147180579	997.865	-2.37773	0.130439	-18.2287	3.06e-74	7.61e-72	356	1959	233	2181	224	1666	307.562	1918.13	303.673	1798.61	287.803	1371.41
ENSMUSG00000062098	Btbd3	2	138256565	138589292	27.1988	-2.31562	0.300933	-7.6948	1.42e-14	4.73e-13	0	52	2	59	2	71	0	50.9152	2.60663	48.6558	2.56967	58.4453
ENSMUSG00000063060	Sox7	14	63943673	63950732	164.314	-2.31248	0.192305	-12.0251	2.62e-33	2.14e-31	46	315	41	327	36	326	39.7412	308.429	53.436	269.668	46.254	268.355
ENSMUSG00000060550	H2-Q7	17	35439155	35443773	1730.66	-2.30708	0.100414	-22.9757	8.17e-117	4.39e-114	589	2808	436	3479	472	3744	508.86	2749.42	568.246	2869.04	606.441	3081.96
ENSMUSG00000028444	Cntfr	4	41657498	41697089	32.5522	-2.29248	0.294307	-7.78942	6.73e-15	2.3e-13	6	61	2	69	2	83	5.18363	59.7274	2.60663	56.9025	2.56967	68.3234
ENSMUSG00000102697	Pcdhac2	18	37143503	37187657	882.664	-2.28272	0.113948	-20.033	2.84e-89	9.43e-87	337	1487	241	1722	197	1897	291.147	1455.98	314.099	1420.09	253.112	1561.56
ENSMUSG00000023802	Nox3	17	3635240	3696261	47.0219	-2.28136	0.28826	-7.91423	2.49e-15	8.72e-14	2	94	8	129	7	76	1.72788	92.039	10.4265	106.383	8.99383	62.5612
ENSMUSG00000090675	Olfr111	17	37508030	37532449	252.469	-2.27337	0.192436	-11.8137	3.32e-32	2.63e-30	81	487	58	623	57	371	69.9791	476.84	75.5923	513.772	73.2355	305.397
ENSMUSG00000096225	Lhx8	3	154306294	154330659	35.5096	-2.27147	0.296133	-7.67043	1.71e-14	5.69e-13	3	50	3	115	4	70	2.59182	48.9569	3.90995	94.8375	5.13933	57.6221
ENSMUSG00000050272	Dscam	16	96592079	97170752	39.647	-2.26018	0.288731	-7.82798	4.96e-15	1.71e-13	5	68	5	71	5	116	4.3197	66.5814	6.51658	58.5518	6.42416	95.4881
ENSMUSG00000043587	Pxylp1	9	96823336	96892669	82.0029	-2.24789	0.237692	-9.45714	3.16e-21	1.51e-19	21	153	14	163	20	177	18.1427	149.808	18.2464	134.422	25.6967	145.702
ENSMUSG00000105867	Gm42517	5	108366073	108367922	33.0279	-2.23968	0.301927	-7.41797	1.19e-13	3.71e-12	2	49	1	48	3	126	1.72788	47.9778	1.30332	39.5843	3.8545	103.72
ENSMUSG00000081778	Gm6325	X	106360456	106384071	43.473	-2.23784	0.280436	-7.97988	1.46e-15	5.24e-14	12	84	6	97	3	93	10.3673	82.2476	7.8199	79.9934	3.8545	76.5551
ENSMUSG00000079362	Gm43302	5	105214907	105293695	27.5648	-2.23206	0.300292	-7.43296	1.06e-13	3.32e-12	3	63	1	69	2	49	2.59182	61.6857	1.30332	56.9025	2.56967	40.3355
ENSMUSG00000027223	Mapk8ip1	2	92383676	92401263	254.917	-2.22736	0.174202	-12.7861	1.96e-37	1.84e-35	87	430	61	440	64	618	75.1627	421.03	79.5023	362.856	82.2293	508.721
ENSMUSG00000018425	Dhx40	11	86768846	86807746	130.064	-2.21397	0.211081	-10.4887	9.73e-26	5.96e-24	42	249	31	295	27	221	36.2854	243.805	40.4028	243.279	34.6905	181.921
ENSMUSG00000074657	Kif5a	10	127225696	127263348	68.7948	-2.2082	0.249781	-8.84054	9.53e-19	4.09e-17	19	113	11	141	15	165	16.4148	110.643	14.3365	116.279	19.2725	135.824
ENSMUSG00000028268	Gbp3	3	142560026	142573209	816.73	-2.19968	0.118192	-18.6111	2.61e-77	6.84e-75	354	1447	207	1713	197	1509	305.834	1416.81	269.786	1412.67	253.112	1242.17
ENSMUSG00000048562	Sp8	12	118846329	118852576	22.1426	-2.19953	0.303684	-7.24284	4.39e-13	1.3e-11	1	51	1	54	0	44	0.863939	49.9361	1.30332	44.5324	0	36.2196
ENSMUSG00000026883	Dab2ip	2	35558266	35730994	397.092	-2.19516	0.144066	-15.2372	2e-52	3e-50	148	620	114	802	92	874	127.863	607.066	148.578	661.388	118.205	719.453
ENSMUSG00000046312	AI464131	4	41495604	41503076	50.305	-2.18452	0.282593	-7.73028	1.07e-14	3.64e-13	8	74	5	90	11	155	6.91151	72.4562	6.51658	74.2206	14.1332	127.592
ENSMUSG00000027669	Gnb4	3	32580332	32616585	167.674	-2.18243	0.197641	-11.0424	2.39e-28	1.61e-26	54	316	41	384	41	276	46.6527	309.408	53.436	316.675	52.6781	227.196
ENSMUSG00000070605	Zfp992	4	146449023	146470292	1017.11	-2.16857	0.141638	-15.3107	6.49e-53	9.87e-51	382	1784	256	2461	285	1575	330.025	1746.78	333.649	2029.52	366.177	1296.5
ENSMUSG00000027257	Pacsin3	2	91255954	91264679	49.6522	-2.1551	0.274356	-7.85511	3.99e-15	1.38e-13	13	71	7	133	8	107	11.2312	69.5188	9.12321	109.682	10.2787	88.0795
ENSMUSG00000085501	Gm11772	11	120235234	120236122	30.4578	-2.15347	0.294642	-7.30876	2.7e-13	8.16e-12	5	59	4	67	2	70	4.3197	57.7692	5.21327	55.2531	2.56967	57.6221
ENSMUSG00000062794	Zfp599	9	22247430	22259895	41.1537	-2.14501	0.290753	-7.37743	1.61e-13	5e-12	5	104	5	93	7	59	4.3197	101.83	6.51658	76.6947	8.99383	48.5672
ENSMUSG00000036766	Dner	1	84369839	84696221	60.9568	-2.14271	0.256734	-8.34605	7.06e-17	2.7e-15	16	103	14	123	10	144	13.823	100.851	18.2464	101.435	12.8483	118.537
ENSMUSG00000043822	Adamtsl5	10	80339110	80348412	621.424	-2.14103	0.127444	-16.7998	2.45e-63	5.03e-61	252	955	147	1338	187	1264	217.713	935.077	191.587	1103.41	240.264	1040.49
ENSMUSG00000069072	Slc7a14	3	31202858	31310378	56.3286	-2.14052	0.279482	-7.65889	1.88e-14	6.21e-13	3	105	12	131	13	112	2.59182	102.81	15.6398	108.032	16.7028	92.1954
ENSMUSG00000019467	Arhgef25	10	127182525	127190083	19.1765	-2.13696	0.304136	-7.02634	2.12e-12	5.95e-11	0	30	0	50	0	54	0	29.3742	0	41.2337	0	44.4514
ENSMUSG00000026278	Bok	1	93685660	93695764	30.0558	-2.13512	0.296972	-7.18965	6.5e-13	1.89e-11	4	60	2	53	4	81	3.45576	58.7483	2.60663	43.7077	5.13933	66.677
ENSMUSG00000072844	G530011O06Rik	X	169975043	169978917	416.087	-2.13427	0.143912	-14.8304	9.32e-50	1.25e-47	177	691	112	936	100	754	152.917	676.585	145.971	771.895	128.483	620.673
ENSMUSG00000025911	Adhfe1	1	9547948	9580673	193.2	-2.1279	0.186169	-11.4299	2.96e-30	2.19e-28	71	325	40	449	57	345	61.3397	318.22	52.1327	370.279	73.2355	283.995
ENSMUSG00000092292	Olfr113	17	37573877	37577663	30.112	-2.12417	0.304201	-6.98276	2.89e-12	8.03e-11	3	64	0	114	0	26	2.59182	62.6649	0	94.0128	0	21.4025
ENSMUSG00000069743	Zfp820	17	21816876	21845759	33.1803	-2.12206	0.290802	-7.29727	2.94e-13	8.86e-12	5	65	5	68	4	77	4.3197	63.644	6.51658	56.0778	5.13933	63.3843
ENSMUSG00000022504	Ciita	16	10488178	10527564	69.3537	-2.10989	0.252211	-8.36555	5.98e-17	2.3e-15	18	101	15	176	15	143	15.5509	98.893	19.5497	145.143	19.2725	117.714
ENSMUSG00000026821	Ralgds	2	28513125	28553081	48.4645	-2.10661	0.278731	-7.55786	4.1e-14	1.33e-12	7	78	13	98	6	125	6.04757	76.3728	16.9431	80.818	7.709	102.897
ENSMUSG00000036862	Dchs1	7	105752990	105787654	368.678	-2.09518	0.152512	-13.7378	6.03e-43	6.86e-41	150	601	102	644	95	860	129.591	588.462	132.938	531.09	122.059	707.929
ENSMUSG00000084350	Znf41-ps	4	145825237	145829942	881.963	-2.09514	0.143677	-14.5823	3.64e-48	4.68e-46	349	1688	213	1920	274	1366	301.515	1652.79	277.606	1583.37	352.044	1124.45
ENSMUSG00000025932	Eya1	1	14168954	14310235	2892.78	-2.08456	0.101213	-20.5958	2.99e-94	1.08e-91	1160	5043	901	6093	798	5093	1002.17	4937.8	1174.29	5024.74	1025.3	4192.42
ENSMUSG00000063245	Zfp993	4	146610961	146658160	297.513	-2.08423	0.179657	-11.6012	4.07e-31	3.09e-29	105	550	89	698	73	450	90.7136	538.526	115.995	575.622	93.7928	370.428
ENSMUSG00000006205	Htra1	7	130936111	130985660	23.1934	-2.07917	0.303347	-6.8541	7.18e-12	1.9e-10	1	43	2	71	1	41	0.863939	42.103	2.60663	58.5518	1.28483	33.7501
ENSMUSG00000020658	Efr3b	12	3962554	4038915	813.485	-2.07894	0.115387	-18.0171	1.43e-72	3.47e-70	348	1290	248	1572	209	1736	300.651	1263.09	323.222	1296.39	268.53	1429.03
ENSMUSG00000037386	Rims2	15	39198332	39681940	33.9256	-2.06107	0.291445	-7.07188	1.53e-12	4.36e-11	9	51	4	85	3	81	7.77545	49.9361	5.21327	70.0973	3.8545	66.677
ENSMUSG00000024610	Cd74	18	60803848	60812646	754.484	-2.0609	0.128558	-16.0308	7.78e-58	1.38e-55	294	1168	222	1361	222	1740	253.998	1143.63	289.336	1122.38	285.233	1432.32
ENSMUSG00000021587	Pcsk1	13	75089826	75134861	502.119	-2.0502	0.133736	-15.3303	4.8e-53	7.47e-51	244	873	128	932	132	1023	210.801	854.788	166.824	768.596	169.598	842.106
ENSMUSG00000041220	Elovl6	3	129532355	129638495	21.065	-2.03957	0.304201	-6.70469	2.02e-11	5.17e-10	1	52	1	30	0	59	0.863939	50.9152	1.30332	24.7402	0	48.5672
ENSMUSG00000060206	Zfp462	4	54945048	55083563	18.2986	-2.03687	0.303758	-6.70558	2.01e-11	5.15e-10	0	28	0	39	0	61	0	27.4159	0	32.1623	0	50.2136
ENSMUSG00000026875	Traf1	2	34941750	34961772	81.4117	-2.03452	0.236058	-8.61872	6.77e-18	2.78e-16	31	151	16	146	19	180	26.7821	147.85	20.8531	120.402	24.4118	148.171
ENSMUSG00000032875	Arhgef17	7	100869752	100932107	120.996	-2.02584	0.210421	-9.62758	6.12e-22	3.02e-20	43	176	29	253	34	275	37.1494	172.328	37.7962	208.642	43.6843	226.373
ENSMUSG00000004113	Cacna1b	2	24603887	24763152	940.818	-2.02397	0.141203	-14.3337	1.35e-46	1.63e-44	380	1243	266	2293	285	1817	328.297	1217.07	346.682	1890.98	366.177	1495.71
ENSMUSG00000015709	Arnt2	7	84246278	84410176	448.092	-2.02227	0.138046	-14.6492	1.36e-48	1.77e-46	192	730	142	822	114	970	165.876	714.771	185.071	677.882	146.471	798.478
ENSMUSG00000022756	Slc7a4	16	17572018	17576998	93.6375	-2.02053	0.223024	-9.0597	1.31e-19	5.87e-18	31	154	24	186	24	205	26.7821	150.787	31.2796	153.389	30.836	168.751
ENSMUSG00000023903	Mmp25	17	23629458	23645269	20.7056	-1.99489	0.304192	-6.55798	5.45e-11	1.34e-09	3	30	0	48	0	64	2.59182	29.3742	0	39.5843	0	52.6831
ENSMUSG00000051219	3100002H09Rik	4	124609931	124610803	35.585	-1.99108	0.29597	-6.72732	1.73e-11	4.46e-10	8	75	4	105	4	44	6.91151	73.4354	5.21327	86.5907	5.13933	36.2196
ENSMUSG00000033577	Myo6	9	80165031	80311729	38.0893	-1.99074	0.286806	-6.94105	3.89e-12	1.07e-10	9	69	9	97	3	70	7.77545	67.5606	11.7298	79.9934	3.8545	57.6221
ENSMUSG00000036661	Dennd3	15	73512560	73572242	67.7806	-1.98988	0.262274	-7.58703	3.27e-14	1.07e-12	24	94	11	119	15	197	20.7345	92.039	14.3365	98.1362	19.2725	162.165
ENSMUSG00000024538	Ppic	18	53406341	53418007	518.52	-1.98595	0.125771	-15.7902	3.63e-56	6.13e-54	233	920	149	953	155	1008	201.298	900.807	194.194	785.914	199.149	829.759
ENSMUSG00000074272	Ceacam1	7	25461707	25477603	426.017	-1.97454	0.133174	-14.8268	9.83e-50	1.31e-47	182	685	118	876	139	818	157.237	670.71	153.791	722.414	178.592	673.356
ENSMUSG00000022844	Pdia5	16	35397313	35490873	18.5858	-1.96758	0.304189	-6.4683	9.91e-11	2.39e-09	1	41	0	50	1	34	0.863939	40.1447	0	41.2337	1.28483	27.9879
ENSMUSG00000028583	Pdpn	4	143267431	143299564	282.136	-1.96699	0.155721	-12.6315	1.42e-36	1.26e-34	116	499	84	578	84	498	100.217	488.59	109.479	476.661	107.926	409.94
ENSMUSG00000041552	Ptchd1	X	155573455	155623814	272.182	-1.96354	0.157738	-12.4481	1.43e-35	1.21e-33	129	466	72	570	77	489	111.448	456.279	93.8388	470.064	98.9321	402.532
ENSMUSG00000024867	Pip5k1b	19	24294794	24555872	143.555	-1.9563	0.21031	-9.30199	1.38e-20	6.32e-19	42	259	37	316	50	241	36.2854	253.597	48.2227	260.597	64.2416	198.385
ENSMUSG00000030109	Slc6a12	6	121343076	121365775	28.3595	-1.95077	0.298986	-6.52462	6.82e-11	1.66e-09	3	57	7	64	1	59	2.59182	55.8109	9.12321	52.7791	1.28483	48.5672
ENSMUSG00000042010	Acacb	5	114146535	114250761	68.1922	-1.94876	0.249902	-7.79807	6.29e-15	2.15e-13	24	120	20	156	11	124	20.7345	117.497	26.0663	128.649	14.1332	102.073
ENSMUSG00000039126	Prune2	19	16956118	17223932	153.868	-1.94172	0.193169	-10.0519	9.01e-24	4.93e-22	73	289	40	280	38	298	63.0675	282.971	52.1327	230.909	48.8236	245.306
ENSMUSG00000019779	Frk	10	34483399	34611278	394.41	-1.93564	0.142214	-13.6108	3.46e-42	3.8e-40	192	708	113	784	112	692	165.876	693.23	147.275	646.544	143.901	569.636
ENSMUSG00000105504	Gbp5	3	142493978	142522344	129.022	-1.93524	0.227898	-8.49167	2.04e-17	8.05e-16	73	237	21	283	27	223	63.0675	232.056	27.3696	233.383	34.6905	183.568
ENSMUSG00000052551	Adarb2	13	8202866	8768747	197.981	-1.92908	0.215135	-8.96683	3.05e-19	1.34e-17	56	341	59	509	63	277	48.3806	333.886	76.8957	419.759	80.9445	228.019
ENSMUSG00000087263	Gm15726	X	169979047	169985232	70.5031	-1.92071	0.266324	-7.21194	5.52e-13	1.62e-11	31	113	6	191	18	118	26.7821	110.643	7.8199	157.513	23.127	97.1345
ENSMUSG00000019852	Arfgef3	10	18581839	18743949	2203.82	-1.92049	0.0865631	-22.186	4.69e-109	2.08e-106	998	3510	696	4189	728	4406	862.211	3436.78	907.108	3454.56	935.358	3626.9
ENSMUSG00000046152	Fut10	8	31187331	31261738	276.21	-1.9203	0.170976	-11.2313	2.86e-29	2.01e-27	141	459	71	457	75	632	121.815	449.425	92.5355	376.876	96.3625	520.246
ENSMUSG00000026187	Xrcc5	1	72307421	72394952	167.332	-1.9147	0.19138	-10.0047	1.45e-23	7.84e-22	90	284	42	322	38	339	77.7545	278.075	54.7393	265.545	48.8236	279.056
ENSMUSG00000053746	Ptrh1	2	32775786	32777597	61.3548	-1.91396	0.257295	-7.43875	1.02e-13	3.19e-12	26	95	11	117	13	152	22.4624	93.0182	14.3365	96.4868	16.7028	125.122
ENSMUSG00000032717	Mdfi	17	47815328	47834691	17.4085	-1.9109	0.304122	-6.28334	3.31e-10	7.65e-09	1	38	0	43	1	36	0.863939	37.2073	0	35.461	1.28483	29.6342
ENSMUSG00000022235	Cmbl	15	31568791	31590119	68.7134	-1.90229	0.252813	-7.52449	5.29e-14	1.7e-12	26	108	21	129	10	167	22.4624	105.747	27.3696	106.383	12.8483	137.47
ENSMUSG00000041889	Shisa4	1	135371057	135375237	27.4279	-1.90111	0.296951	-6.40208	1.53e-10	3.65e-09	6	45	3	56	4	73	5.18363	44.0612	3.90995	46.1817	5.13933	60.0917
ENSMUSG00000073759	4933407E24Rik	4	124569190	124574645	26.8642	-1.89118	0.299272	-6.31927	2.63e-10	6.13e-09	2	50	3	67	6	53	1.72788	48.9569	3.90995	55.2531	7.709	43.6282
ENSMUSG00000039116	Adgrg6	10	14402583	14545179	977.194	-1.88654	0.11806	-15.9795	1.78e-57	3.08e-55	458	1665	293	2062	326	1623	395.684	1630.27	381.872	1700.48	418.856	1336.01
ENSMUSG00000051375	Pcdh1	18	38185914	38212053	17.9358	-1.88641	0.303864	-6.20806	5.36e-10	1.21e-08	2	24	0	47	0	53	1.72788	23.4993	0	38.7597	0	43.6282
ENSMUSG00000028755	Cda	4	138338424	138367992	52.6697	-1.88068	0.2673	-7.03583	1.98e-12	5.57e-11	20	94	7	92	14	126	17.2788	92.039	9.12321	75.87	17.9877	103.72
ENSMUSG00000039057	Myo16	8	10153911	10634742	1704.04	-1.87728	0.0936586	-20.0439	2.28e-89	7.7e-87	763	2718	581	3199	560	3388	659.185	2661.3	757.227	2638.13	719.506	2788.91
ENSMUSG00000021186	Fbln5	12	101746565	101819055	18.7059	-1.87316	0.304182	-6.15801	7.37e-10	1.64e-08	1	32	2	36	0	58	0.863939	31.3324	2.60663	29.6883	0	47.7441
ENSMUSG00000022324	Matn2	15	34306680	34436242	48.9254	-1.86406	0.268927	-6.93148	4.16e-12	1.14e-10	18	80	8	91	12	120	15.5509	78.3311	10.4265	75.0453	15.418	98.7808
ENSMUSG00000029163	Emilin1	5	30913402	30921277	653.702	-1.86291	0.129889	-14.3423	1.19e-46	1.45e-44	329	971	220	1210	180	1423	284.236	950.743	286.73	997.855	231.27	1171.38
ENSMUSG00000027463	Slc52a3	2	151996511	152009258	100.794	-1.85503	0.243518	-7.61761	2.58e-14	8.49e-13	26	133	29	179	32	274	22.4624	130.225	37.7962	147.617	41.1147	225.549
ENSMUSG00000097430	Gm10544	18	37159854	37178522	57.552	-1.8536	0.273452	-6.77853	1.21e-11	3.16e-10	22	108	14	156	8	77	19.0067	105.747	18.2464	128.649	10.2787	63.3843
ENSMUSG00000062629	Olfr114	17	37589233	37592743	26.4727	-1.85202	0.303307	-6.10608	1.02e-09	2.25e-08	1	61	2	100	0	16	0.863939	59.7274	2.60663	82.4674	0	13.1708
ENSMUSG00000036594	H2-Aa	17	34282744	34287827	18.8998	-1.84612	0.304151	-6.06974	1.28e-09	2.8e-08	0	37	0	36	3	53	0	36.2281	0	29.6883	3.8545	43.6282
ENSMUSG00000028773	Fabp3	4	130308595	130315463	154.412	-1.84107	0.203141	-9.06301	1.27e-19	5.7e-18	86	294	42	286	33	281	74.2988	287.867	54.7393	235.857	42.3995	231.312
ENSMUSG00000070000	Fcho1	8	71708387	71725716	237.121	-1.84052	0.162194	-11.3477	7.62e-30	5.44e-28	110	363	79	497	68	452	95.0333	355.427	102.962	409.863	87.3686	372.074
ENSMUSG00000078616	Trim30c	7	104382065	104400837	266.493	-1.83779	0.18492	-9.9383	2.84e-23	1.51e-21	110	523	101	531	66	410	95.0333	512.089	131.635	437.902	84.799	337.501
ENSMUSG00000024268	Celf4	18	25477632	25754157	67.4728	-1.83455	0.251427	-7.29655	2.95e-13	8.88e-12	21	112	22	162	15	116	18.1427	109.664	28.673	133.597	19.2725	95.4881
ENSMUSG00000072244	Trim6	7	104218793	104235152	24.5284	-1.83169	0.303356	-6.03807	1.56e-09	3.36e-08	1	55	1	93	1	16	0.863939	53.8526	1.30332	76.6947	1.28483	13.1708
ENSMUSG00000062309	Rpp25	9	57504026	57505448	26.3308	-1.82696	0.301011	-6.06942	1.28e-09	2.8e-08	3	32	5	61	3	77	2.59182	31.3324	6.51658	50.3051	3.8545	63.3843
ENSMUSG00000070323	Mmp27	9	7571396	7581885	36.9372	-1.81779	0.282113	-6.44348	1.17e-10	2.8e-09	11	63	9	74	6	85	9.50333	61.6857	11.7298	61.0259	7.709	69.9697
ENSMUSG00000026932	Nacc2	2	26055535	26123220	236.895	-1.81244	0.171836	-10.5475	5.21e-26	3.24e-24	103	371	79	397	74	539	88.9857	363.26	102.962	327.395	95.0776	443.69
ENSMUSG00000020312	Shc2	10	79618051	79637918	156.483	-1.80579	0.213019	-8.47712	2.31e-17	9.1e-16	84	225	45	262	34	398	72.5709	220.306	58.6492	216.065	43.6843	327.623
ENSMUSG00000040026	Saa3	7	46711998	46715700	57.7474	-1.80416	0.277497	-6.50155	7.95e-11	1.93e-09	19	61	7	130	18	159	16.4148	59.7274	9.12321	107.208	23.127	130.885
ENSMUSG00000039611	Tmem246	4	49584506	49597876	19.0373	-1.79239	0.303989	-5.89623	3.72e-09	7.8e-08	4	29	0	37	0	63	3.45576	28.395	0	30.5129	0	51.8599
ENSMUSG00000037405	Icam1	9	21015985	21028817	911.805	-1.78939	0.119652	-14.9549	1.45e-50	2.04e-48	445	1450	318	1517	296	1969	384.453	1419.75	414.455	1251.03	380.311	1620.83
ENSMUSG00000031112	Stk26	X	50841047	50893097	108.733	-1.78098	0.21946	-8.11525	4.85e-16	1.79e-14	50	200	24	229	37	177	43.197	195.828	31.2796	188.85	47.5388	145.702
ENSMUSG00000028328	Tmod1	4	46038935	46116032	360.716	-1.78097	0.136467	-13.0505	6.31e-39	6.07e-37	173	564	123	713	119	682	149.461	552.234	160.308	587.992	152.895	561.404
ENSMUSG00000107758	Gm19253	6	49071630	49071936	128.509	-1.76601	0.207473	-8.51199	1.71e-17	6.81e-16	61	255	38	239	37	212	52.7003	249.68	49.526	197.097	47.5388	174.513
ENSMUSG00000103045	Gm37308	3	10089856	10089955	22.8617	-1.76268	0.301958	-5.83751	5.3e-09	1.08e-07	4	31	4	60	2	56	3.45576	30.3533	5.21327	49.4804	2.56967	46.0977
ENSMUSG00000078532	Nkain1	4	130531602	130574173	350.526	-1.76236	0.182771	-9.64246	5.29e-22	2.63e-20	157	479	114	536	114	925	135.638	469.007	148.578	442.025	146.471	761.435
ENSMUSG00000095366	Gm21860	Y	90754513	90754821	110.848	-1.75654	0.212664	-8.25967	1.46e-16	5.47e-15	40	165	35	232	39	221	34.5576	161.558	45.6161	191.324	50.1085	181.921
ENSMUSG00000073555	Gm4951	18	60212080	60247820	71.9005	-1.75398	0.249853	-7.02005	2.22e-12	6.21e-11	28	159	21	119	18	125	24.1903	155.683	27.3696	98.1362	23.127	102.897
ENSMUSG00000031995	St14	9	31089402	31131853	550.145	-1.75313	0.129339	-13.5545	7.45e-42	7.97e-40	288	795	181	1008	183	1180	248.814	778.415	235.9	831.271	235.124	971.345
ENSMUSG00000020282	Rhbdf1	11	32209585	32222300	31.6341	-1.74621	0.293587	-5.94786	2.72e-09	5.77e-08	8	38	5	76	7	82	6.91151	37.2073	6.51658	62.6752	8.99383	67.5002
ENSMUSG00000018427	Ypel2	11	86936425	86993707	200.167	-1.74486	0.189811	-9.19261	3.83e-20	1.75e-18	72	347	83	339	60	406	62.2036	339.761	108.175	279.564	77.09	334.208
ENSMUSG00000035413	Tmem98	11	80810175	80822033	16.004	-1.74244	0.300411	-5.80018	6.62e-09	1.34e-07	0	19	0	28	0	66	0	18.6036	0	23.0909	0	54.3294
ENSMUSG00000039716	Dock3	9	106892825	107231909	51.367	-1.73112	0.265647	-6.51663	7.19e-11	1.75e-09	19	108	11	96	15	89	16.4148	105.747	14.3365	79.1687	19.2725	73.2624
ENSMUSG00000056366	Fabp3-ps1	10	86731987	86732388	232.095	-1.72773	0.16978	-10.1763	2.53e-24	1.44e-22	136	409	64	423	72	425	117.496	400.468	83.4122	348.837	92.508	349.849
ENSMUSG00000017737	Mmp9	2	164940780	164955850	74.8897	-1.72343	0.246662	-6.987	2.81e-12	7.81e-11	24	130	21	116	26	176	20.7345	127.288	27.3696	95.6622	33.4057	144.879
ENSMUSG00000022607	Ptk2	15	73205105	73423191	1342.56	-1.72257	0.0970175	-17.7552	1.57e-70	3.68e-68	721	2105	479	2663	451	2395	622.9	2061.09	624.289	2196.11	579.46	1971.5
ENSMUSG00000042249	Grk3	5	112910482	113015791	13.2279	-1.71782	0.300727	-5.71223	1.12e-08	2.2e-07	0	23	0	32	0	37	0	22.5202	0	26.3896	0	30.4574
ENSMUSG00000028218	Fam92a	4	12153409	12172015	177.42	-1.71468	0.199726	-8.58515	9.07e-18	3.69e-16	91	304	59	411	48	256	78.6185	297.658	76.8957	338.941	61.672	210.732
ENSMUSG00000096850	Gm21748	Y	90838869	90839177	114.5	-1.71082	0.21618	-7.91389	2.49e-15	8.73e-14	49	147	40	253	33	240	42.333	143.933	52.1327	208.642	42.3995	197.562
ENSMUSG00000039713	Plekhg5	4	152072498	152115400	69.8508	-1.70501	0.246701	-6.91125	4.8e-12	1.3e-10	26	93	18	146	24	159	22.4624	91.0599	23.4597	120.402	30.836	130.885
ENSMUSG00000071757	Zhx2	15	57694665	57839832	56.052	-1.70342	0.260627	-6.53583	6.33e-11	1.55e-09	19	111	20	103	12	103	16.4148	108.684	26.0663	84.9414	15.418	84.7869
ENSMUSG00000028238	Atp6v0d2	4	19876841	19922605	247.951	-1.70023	0.166713	-10.1985	2.01e-24	1.15e-22	119	434	93	401	77	497	102.809	424.946	121.208	330.694	98.9321	409.117
ENSMUSG00000044629	Cnrip1	11	17051586	17079371	538.474	-1.69298	0.134682	-12.5702	3.08e-36	2.7e-34	301	916	182	1089	177	864	260.046	896.891	237.204	898.07	227.415	711.222
ENSMUSG00000035067	Xkr6	14	63606503	63820809	73.8095	-1.6893	0.254072	-6.64891	2.95e-11	7.4e-10	41	110	12	186	21	126	35.4215	107.705	15.6398	153.389	26.9815	103.72
ENSMUSG00000001663	Gstt1	10	75783813	75798584	49.6707	-1.68798	0.275479	-6.12743	8.93e-10	1.97e-08	17	115	12	67	13	101	14.687	112.601	15.6398	55.2531	16.7028	83.1405
ENSMUSG00000020902	Ntn1	11	68209364	68400823	260.022	-1.68165	0.161726	-10.3982	2.53e-25	1.51e-23	126	476	86	461	96	449	108.856	466.07	112.085	380.175	123.344	369.605
ENSMUSG00000004267	Eno2	6	124760053	124769673	140.939	-1.68036	0.231159	-7.26931	3.61e-13	1.08e-11	68	181	40	406	42	205	58.7479	177.224	52.1327	334.818	53.963	168.751
ENSMUSG00000020654	Adcy3	12	4133103	4213525	397.699	-1.67868	0.131806	-12.736	3.73e-37	3.42e-35	223	615	132	759	137	750	192.658	602.17	172.038	625.927	176.022	617.38
ENSMUSG00000055633	Zfp580	7	5051538	5053723	94.9762	-1.67783	0.21934	-7.64942	2.02e-14	6.66e-13	47	143	24	187	33	196	40.6051	140.017	31.2796	154.214	42.3995	161.342
ENSMUSG00000028751	Pla2g2e	4	138877942	138882817	56.7091	-1.67002	0.255162	-6.54493	5.95e-11	1.46e-09	27	91	14	103	15	128	23.3264	89.1016	18.2464	84.9414	19.2725	105.366
ENSMUSG00000022390	Zc3h7b	15	81744848	81796269	1460.79	-1.66724	0.105068	-15.8681	1.05e-56	1.79e-54	832	2261	506	2457	514	3020	718.797	2213.83	659.478	2026.22	660.404	2485.98
ENSMUSG00000018012	Rac3	11	120721470	120723969	55.4807	-1.667	0.262728	-6.34497	2.22e-10	5.22e-09	21	82	11	100	20	136	18.1427	80.2894	14.3365	82.4674	25.6967	111.952
ENSMUSG00000037606	Osbpl5	7	143688762	143756985	41.8062	-1.66441	0.28209	-5.90026	3.63e-09	7.64e-08	9	71	8	100	16	73	7.77545	69.5188	10.4265	82.4674	20.5573	60.0917
ENSMUSG00000049723	Mmp12	9	7344381	7369499	14039.3	-1.6576	0.0749513	-22.1157	2.23e-108	9.66e-106	7848	21630	5195	27309	5017	24951	6780.19	21178.8	6770.73	22521	6446.01	20539
ENSMUSG00000072623	Zfp9	6	118461950	118479320	128.733	-1.65627	0.21827	-7.58817	3.24e-14	1.06e-12	78	172	28	296	41	247	67.3872	168.412	36.4929	244.103	52.6781	203.324
ENSMUSG00000028780	Sema3c	5	17574281	17730268	585.467	-1.64647	0.121981	-13.4978	1.61e-41	1.7e-39	322	976	205	1128	212	983	278.188	955.639	267.18	930.232	272.385	809.179
ENSMUSG00000017754	Pltp	2	164839518	164857711	87.6761	-1.64438	0.227024	-7.24319	4.38e-13	1.3e-11	47	157	28	173	22	151	40.6051	153.725	36.4929	142.669	28.2663	124.299
ENSMUSG00000009654	Oit3	10	59422958	59441778	98.4186	-1.64285	0.241875	-6.79214	1.1e-11	2.89e-10	44	147	42	163	17	240	38.0133	143.933	54.7393	134.422	21.8422	197.562
ENSMUSG00000021411	Pxdc1	13	34627834	34653486	202.354	-1.633	0.191642	-8.52111	1.58e-17	6.32e-16	114	293	63	314	65	491	98.489	286.888	82.1089	258.948	83.5141	404.178
ENSMUSG00000036502	Tmem255a	X	38196573	38252439	61.6256	-1.62436	0.259356	-6.26303	3.78e-10	8.62e-09	22	128	14	117	24	97	19.0067	125.33	18.2464	96.4868	30.836	79.8478
ENSMUSG00000062257	Opcml	9	27790775	28925410	16.1329	-1.62301	0.303673	-5.3446	9.06e-08	1.62e-06	1	41	2	25	1	38	0.863939	40.1447	2.60663	20.6168	1.28483	31.2806
ENSMUSG00000095134	Mid1-ps1	Y	90753057	90763485	306.939	-1.62006	0.150722	-10.7487	6.01e-27	3.86e-25	162	437	110	550	111	649	139.958	427.883	143.365	453.571	142.616	534.239
ENSMUSG00000071604	Fam189a2	19	23972751	24031019	86.0815	-1.61854	0.235165	-6.88258	5.88e-12	1.58e-10	30	168	28	154	33	146	25.9182	164.495	36.4929	127	42.3995	120.183
ENSMUSG00000054385	Ceacam2	7	25516042	25539857	152.041	-1.61769	0.189903	-8.51847	1.62e-17	6.45e-16	76	252	55	316	50	247	65.6594	246.743	71.6824	260.597	64.2416	203.324
ENSMUSG00000029576	Radil	5	142484839	142551098	15.6493	-1.61747	0.30337	-5.33167	9.73e-08	1.74e-06	3	28	0	28	1	48	2.59182	27.4159	0	23.0909	1.28483	39.5123
ENSMUSG00000021575	Ahrr	13	74211118	74292331	62.8106	-1.61561	0.258277	-6.25533	3.97e-10	9.03e-09	35	94	9	136	21	126	30.2379	92.039	11.7298	112.156	26.9815	103.72
ENSMUSG00000035929	H2-Q4	17	35379617	35385290	2579.08	-1.61026	0.0840987	-19.1473	1.02e-81	2.98e-79	1406	3822	1000	4852	964	4828	1214.7	3742.27	1303.32	4001.32	1238.58	3974.28
ENSMUSG00000073591	Pcdhb22	18	37517871	37524479	32.6814	-1.6097	0.29168	-5.5187	3.42e-08	6.46e-07	11	77	5	62	9	51	9.50333	75.3937	6.51658	51.1298	11.5635	41.9818
ENSMUSG00000025466	Fuom	7	140096770	140102441	20.6842	-1.60458	0.304027	-5.27775	1.31e-07	2.3e-06	3	17	3	46	1	75	2.59182	16.6454	3.90995	37.935	1.28483	61.738
ENSMUSG00000005125	Ndrg1	15	66929321	66969640	1102.5	-1.59994	0.115765	-13.8206	1.92e-43	2.19e-41	590	1766	411	1736	423	2266	509.724	1729.16	535.663	1431.63	543.484	1865.31
ENSMUSG00000041649	Klf8	X	153237466	153396132	155.412	-1.5993	0.195477	-8.18152	2.8e-16	1.04e-14	72	245	67	260	45	329	62.2036	239.889	87.3222	214.415	57.8175	270.824
ENSMUSG00000036611	Eepd1	9	25481547	25604110	295.683	-1.59288	0.151467	-10.5163	7.27e-26	4.49e-24	181	493	98	556	101	509	156.373	482.715	127.725	458.519	129.768	418.995
ENSMUSG00000035095	Fam167a	14	63436394	63465498	18.5394	-1.59177	0.304165	-5.23323	1.67e-07	2.88e-06	5	48	2	34	1	34	4.3197	46.9986	2.60663	28.0389	1.28483	27.9879
ENSMUSG00000024421	Lama3	18	12333819	12583013	879.521	-1.58616	0.118279	-13.4103	5.26e-41	5.46e-39	480	1278	332	1860	333	1478	414.691	1251.34	432.701	1533.89	427.849	1216.65
ENSMUSG00000106438	Gm32051	5	105409367	105415670	27.901	-1.58586	0.29479	-5.37963	7.46e-08	1.35e-06	6	42	6	69	8	56	5.18363	41.1238	7.8199	56.9025	10.2787	46.0977
ENSMUSG00000015312	Gadd45b	10	80930073	80932204	137.638	-1.58363	0.216768	-7.30564	2.76e-13	8.34e-12	71	179	41	220	49	354	61.3397	175.266	53.436	181.428	62.9568	291.403
ENSMUSG00000091586	Cyp4f17	17	32506462	32528894	25.1034	-1.57578	0.300627	-5.24166	1.59e-07	2.76e-06	3	36	8	53	4	65	2.59182	35.249	10.4265	43.7077	5.13933	53.5063
ENSMUSG00000032547	Ryk	9	102834917	102908305	309.73	-1.57283	0.156315	-10.0619	8.14e-24	4.47e-22	183	486	107	490	109	657	158.101	475.861	139.455	404.09	140.047	540.825
ENSMUSG00000002808	Epdr1	13	19591706	19619927	510.844	-1.56654	0.122251	-12.8141	1.37e-37	1.3e-35	287	787	204	903	181	976	247.95	770.582	265.877	744.68	232.555	803.417
ENSMUSG00000053137	Mapk11	15	89142486	89149606	155.908	-1.56601	0.199956	-7.83178	4.81e-15	1.66e-13	68	217	49	348	69	273	58.7479	212.473	63.8625	286.986	88.6535	224.726
ENSMUSG00000024030	Abcg1	17	31057698	31115777	2200.04	-1.56531	0.0976309	-16.0329	7.53e-58	1.35e-55	1245	3293	859	3668	830	4482	1075.6	3224.3	1119.55	3024.9	1066.41	3689.46
ENSMUSG00000034353	Ramp1	1	91179822	91225196	126.277	-1.5633	0.209108	-7.47605	7.66e-14	2.43e-12	69	233	43	186	40	254	59.6118	228.139	56.0426	153.389	51.3933	209.086
ENSMUSG00000020638	Cmpk2	12	26469204	26479837	2448.06	-1.56026	0.111328	-14.0149	1.26e-44	1.48e-42	1506	3784	974	3949	809	5001	1301.09	3705.06	1269.43	3256.64	1039.43	4116.69
ENSMUSG00000059108	Ifitm6	7	141015699	141017924	177.905	-1.55805	0.186337	-8.36147	6.19e-17	2.38e-15	90	325	54	314	76	297	77.7545	318.22	70.3791	258.948	97.6473	244.482
ENSMUSG00000050578	Mmp13	9	7272514	7283331	689.299	-1.55573	0.118097	-13.1733	1.25e-39	1.23e-37	393	1161	265	1134	257	1274	339.528	1136.78	345.379	935.18	330.202	1048.72
ENSMUSG00000067297	Ifit1bl2	19	34617049	34640743	142.582	-1.5499	0.206407	-7.50897	5.96e-14	1.91e-12	83	286	42	233	50	234	71.7069	280.034	54.7393	192.149	64.2416	192.623
ENSMUSG00000034382	AI661453	17	47436615	47470638	11.563	-1.54984	0.297324	-5.21262	1.86e-07	3.2e-06	0	17	0	33	0	31	0	16.6454	0	27.2142	0	25.5184
ENSMUSG00000022144	Gdnf	15	7811011	7837575	36.2028	-1.54797	0.27984	-5.53163	3.17e-08	6.03e-07	12	64	11	73	10	69	10.3673	62.6649	14.3365	60.2012	12.8483	56.799
ENSMUSG00000035299	Mid1	X	169685199	170005736	797.074	-1.54505	0.108832	-14.1967	9.6e-46	1.13e-43	450	1131	306	1498	312	1520	388.773	1107.41	398.815	1235.36	400.868	1251.22
ENSMUSG00000038776	Ephx1	1	180976210	181020904	645.053	-1.53461	0.116159	-13.2113	7.55e-40	7.56e-38	382	995	249	1091	239	1257	330.025	974.243	324.526	899.719	307.075	1034.73
ENSMUSG00000047242	Taf9b	X	106206883	106221158	336.334	-1.52794	0.15333	-9.96501	2.17e-23	1.16e-21	180	573	126	510	133	663	155.509	561.046	164.218	420.584	170.883	545.764
ENSMUSG00000032198	Dock6	9	21799860	21852635	384.257	-1.52593	0.153566	-9.93659	2.89e-23	1.54e-21	218	481	129	797	159	749	188.339	470.966	168.128	657.265	204.288	616.557
ENSMUSG00000038936	Sccpdh	1	179668210	179687189	110.632	-1.52484	0.216621	-7.03924	1.93e-12	5.44e-11	63	199	39	164	33	226	54.4282	194.849	50.8293	135.246	42.3995	186.037
ENSMUSG00000055172	C1ra	6	124512405	124523443	126.523	-1.51828	0.206984	-7.33526	2.21e-13	6.77e-12	82	206	44	210	34	258	70.843	201.703	57.3459	173.181	43.6843	212.379
ENSMUSG00000031227	Magee1	X	105120378	105123927	141.48	-1.51815	0.19057	-7.96637	1.63e-15	5.81e-14	72	236	46	255	60	253	62.2036	231.077	59.9525	210.292	77.09	208.263
ENSMUSG00000006675	P4htm	9	108578862	108597667	16.7246	-1.50072	0.304199	-4.93335	8.08e-07	1.28e-05	5	31	2	30	1	45	4.3197	30.3533	2.60663	24.7402	1.28483	37.0428
ENSMUSG00000016283	H2-M2	17	37480851	37483552	20.4209	-1.48761	0.302344	-4.92027	8.64e-07	1.36e-05	5	42	3	47	5	34	4.3197	41.1238	3.90995	38.7597	6.42416	27.9879
ENSMUSG00000000202	Btbd17	11	114791217	114795945	27.7263	-1.48319	0.302	-4.91122	9.05e-07	1.42e-05	1	52	5	58	11	56	0.863939	50.9152	6.51658	47.8311	14.1332	46.0977
ENSMUSG00000020641	Rsad2	12	26442746	26456452	4781.97	-1.48215	0.0834836	-17.7538	1.61e-70	3.73e-68	2966	7426	2002	8339	1773	8618	2562.44	7271.08	2609.24	6876.95	2278.01	7094.11
ENSMUSG00000030137	Tuba8	6	121210696	121226854	17.4994	-1.47999	0.304145	-4.86606	1.14e-06	1.75e-05	4	39	4	38	1	31	3.45576	38.1864	5.21327	31.3376	1.28483	25.5184
ENSMUSG00000019256	Ahr	12	35497974	35535038	71.1488	-1.47615	0.251778	-5.86289	4.55e-09	9.43e-08	31	146	30	133	19	102	26.7821	142.954	39.0995	109.682	24.4118	83.9637
ENSMUSG00000097365	C030034L19Rik	3	9403064	9437233	344.55	-1.47515	0.173659	-8.49454	1.99e-17	7.87e-16	216	518	114	797	133	482	186.611	507.194	148.578	657.265	170.883	396.77
ENSMUSG00000034459	Ifit1	19	34640871	34650009	2598.24	-1.46845	0.0951481	-15.4334	9.77e-54	1.57e-51	1605	4308	1089	4440	974	4437	1386.62	4218.13	1419.31	3661.55	1251.43	3652.42
ENSMUSG00000059495	Arhgef12	9	42963842	43107239	1851.21	-1.46675	0.0915228	-16.0261	8.4e-58	1.48e-55	1060	2903	787	3150	747	3360	915.775	2842.44	1025.71	2597.72	959.77	2765.86
ENSMUSG00000049422	Chchd10	10	75933130	75937747	60.6578	-1.46384	0.267487	-5.47257	4.44e-08	8.27e-07	38	105	17	79	13	151	32.8297	102.81	22.1564	65.1492	16.7028	124.299
ENSMUSG00000022221	Ripk3	14	55784996	55788857	164.796	-1.46188	0.191985	-7.61452	2.65e-14	8.68e-13	68	272	74	292	67	292	58.7479	266.326	96.4454	240.805	86.0838	240.367
ENSMUSG00000050379	2022-09-06	X	36911326	36991794	177.311	-1.45601	0.183696	-7.9262	2.26e-15	7.95e-14	97	294	70	265	67	360	83.8021	287.867	91.2321	218.539	86.0838	296.342
ENSMUSG00000021303	Gng4	13	13784059	13827896	30.3998	-1.45021	0.294277	-4.92803	8.31e-07	1.31e-05	10	41	11	53	5	84	8.63939	40.1447	14.3365	43.7077	6.42416	69.1466
ENSMUSG00000028278	Rragd	4	32983037	33022180	1788.57	-1.44774	0.0942019	-15.3685	2.66e-53	4.21e-51	1132	2780	744	2981	682	3313	977.979	2722	969.667	2458.35	876.256	2727.17
ENSMUSG00000101431	Gm7901	8	75711600	75713196	729.29	-1.4429	0.129467	-11.1449	7.58e-29	5.28e-27	458	1077	278	1120	292	1536	395.684	1054.53	362.322	923.635	375.171	1264.39
ENSMUSG00000048232	Fbxo10	4	45034247	45084604	148.781	-1.4425	0.182353	-7.91049	2.56e-15	8.96e-14	89	227	57	272	54	274	76.8906	222.264	74.289	224.311	69.381	225.549
ENSMUSG00000028862	Map3k6	4	133240818	133252929	79.0748	-1.4413	0.248885	-5.79102	7e-09	1.41e-07	42	97	23	125	29	210	36.2854	94.9764	29.9763	103.084	37.2602	172.866
ENSMUSG00000028179	Cth	3	157894248	157925077	21.438	-1.43936	0.303368	-4.7446	2.09e-06	3.08e-05	7	52	2	49	5	27	6.04757	50.9152	2.60663	40.409	6.42416	22.2257
ENSMUSG00000028270	Gbp2	3	142620602	142638008	924.877	-1.43622	0.104902	-13.6911	1.15e-42	1.3e-40	579	1480	379	1653	364	1549	500.221	1449.12	493.957	1363.19	467.679	1275.1
ENSMUSG00000033581	Igf2bp2	16	22059009	22163299	325.505	-1.43611	0.14188	-10.122	4.41e-24	2.46e-22	194	449	131	617	129	608	167.604	439.633	170.734	508.824	165.743	500.489
ENSMUSG00000029126	Nsg1	5	38137192	38159907	42.4293	-1.43438	0.271376	-5.28556	1.25e-07	2.21e-06	16	62	14	79	15	94	13.823	60.7066	18.2464	65.1492	19.2725	77.3783
ENSMUSG00000051043	Gprc5c	11	114851152	114872617	101.457	-1.42838	0.219077	-6.51999	7.03e-11	1.71e-09	56	133	31	184	43	222	48.3806	130.225	40.4028	151.74	55.2478	182.744
ENSMUSG00000028031	Dkk2	3	132085292	132180304	13.7741	-1.42729	0.302281	-4.72174	2.34e-06	3.43e-05	4	24	1	38	0	28	3.45576	23.4993	1.30332	31.3376	0	23.0489
ENSMUSG00000027993	Trim2	3	84160439	84306877	1355.91	-1.42454	0.091742	-15.5277	2.25e-54	3.68e-52	862	1998	531	2424	570	2443	744.715	1956.32	692.061	1999.01	732.355	2011.01
ENSMUSG00000015619	Gata3	2	9857078	9890034	16.4536	-1.41656	0.303744	-4.66366	3.11e-06	4.48e-05	1	34	1	27	5	42	0.863939	33.2907	1.30332	22.2662	6.42416	34.5733
ENSMUSG00000038721	Hoxb7	11	96286623	96290162	11.6761	-1.41632	0.296222	-4.78129	1.74e-06	2.6e-05	0	29	1	15	0	34	0	28.395	1.30332	12.3701	0	27.9879
ENSMUSG00000032902	Slc16a1	3	104638668	104658462	186.097	-1.41557	0.193443	-7.31776	2.52e-13	7.68e-12	93	236	78	306	75	431	80.3463	231.077	101.659	252.35	96.3625	354.788
ENSMUSG00000052302	Tbc1d30	10	121263820	121351278	133.694	-1.41411	0.209388	-6.75353	1.44e-11	3.75e-10	70	223	49	182	55	290	60.4757	218.348	63.8625	150.091	70.6658	238.72
ENSMUSG00000032251	Irak1bp1	9	82829540	82847687	62.1765	-1.41076	0.248548	-5.67599	1.38e-08	2.69e-07	28	97	20	101	26	135	24.1903	94.9764	26.0663	83.292	33.4057	111.128
ENSMUSG00000046186	Cd109	9	78615546	78716253	1784.89	-1.40928	0.094081	-14.9794	1e-50	1.42e-48	1124	2879	748	2939	724	3147	971.067	2818.94	974.881	2423.72	930.219	2590.53
ENSMUSG00000055413	H2-Q5	17	35394126	35397800	769.423	-1.40585	0.111523	-12.606	1.96e-36	1.72e-34	490	1069	321	1475	304	1362	423.33	1046.7	418.365	1216.39	390.589	1121.16
ENSMUSG00000000340	Dbt	3	116513070	116549981	208.775	-1.4027	0.181163	-7.74275	9.73e-15	3.31e-13	148	347	78	320	67	405	127.863	339.761	101.659	263.896	86.0838	333.385
ENSMUSG00000019590	Cyb561	11	105933702	105953336	33.4762	-1.40203	0.286837	-4.8879	1.02e-06	1.58e-05	9	54	14	62	9	72	7.77545	52.8735	18.2464	51.1298	11.5635	59.2685
ENSMUSG00000024388	Myo7b	18	31959234	32036961	11.5408	-1.40095	0.295734	-4.7372	2.17e-06	3.19e-05	0	13	1	40	0	27	0	12.7288	1.30332	32.987	0	22.2257
ENSMUSG00000018648	Dusp14	11	84048041	84069261	77.158	-1.39981	0.232617	-6.01765	1.77e-09	3.81e-08	47	111	28	134	24	165	40.6051	108.684	36.4929	110.506	30.836	135.824
ENSMUSG00000099871	Gm21742	Y	90837413	90844040	88.6643	-1.39574	0.230167	-6.06401	1.33e-09	2.89e-08	44	130	44	180	24	158	38.0133	127.288	57.3459	148.441	30.836	130.061
ENSMUSG00000091971	Hspa1a	17	34969190	34972156	103.602	-1.39566	0.214509	-6.50631	7.7e-11	1.87e-09	65	141	41	188	32	216	56.156	138.059	53.436	155.039	41.1147	177.805
ENSMUSG00000020592	Sdc1	12	8771323	8793715	906.654	-1.39279	0.130386	-10.682	1.24e-26	7.78e-25	556	1319	424	1412	323	1866	480.35	1291.48	552.606	1164.44	415.001	1536.04
ENSMUSG00000056116	H2-T22	17	36037128	36042747	1982.62	-1.39259	0.102454	-13.5923	4.45e-42	4.84e-40	1229	3006	845	3071	817	3896	1061.78	2943.29	1101.3	2532.57	1049.71	3207.08
ENSMUSG00000043670	Diras1	10	81019589	81025662	15.2342	-1.37896	0.304078	-4.5349	5.76e-06	7.93e-05	3	21	2	35	3	40	2.59182	20.5619	2.60663	28.8636	3.8545	32.9269
ENSMUSG00000020541	Tom1l1	11	90643465	90688366	173.481	-1.37721	0.179976	-7.65217	1.98e-14	6.54e-13	108	262	54	312	81	315	93.3054	256.534	70.3791	257.298	104.071	259.3
ENSMUSG00000074896	Ifit3	19	34583531	34588731	3874.18	-1.37356	0.090867	-15.1162	1.27e-51	1.84e-49	2648	5895	1592	6262	1559	7220	2287.71	5772.02	2074.88	5164.11	2003.05	5943.31
ENSMUSG00000062866	Phactr2	10	13207717	13474412	1062.73	-1.3725	0.101848	-13.476	2.16e-41	2.26e-39	652	1659	481	1812	429	1842	563.288	1624.39	626.895	1494.31	551.193	1516.29
ENSMUSG00000067235	H2-Q10	17	35470089	35474563	209.099	-1.37027	0.165748	-8.26719	1.37e-16	5.15e-15	137	326	90	367	72	370	118.36	319.199	117.298	302.655	92.508	304.574
ENSMUSG00000040234	Tm7sf3	6	146602352	146642824	291.539	-1.36773	0.15238	-8.97579	2.81e-19	1.24e-17	202	421	99	511	124	550	174.516	412.217	129.028	421.408	159.319	452.745
ENSMUSG00000044229	Nxpe4	9	48162023	48400025	68.9684	-1.36747	0.244753	-5.58716	2.31e-08	4.42e-07	38	88	19	131	30	150	32.8297	86.1642	24.763	108.032	38.545	123.476
ENSMUSG00000024065	Ehd3	17	73804841	73832093	11.0162	-1.36635	0.294905	-4.63318	3.6e-06	5.14e-05	0	30	0	28	1	15	0	29.3742	0	23.0909	1.28483	12.3476
ENSMUSG00000066894	Vsig10	5	117319083	117355005	248.546	-1.36502	0.164285	-8.30886	9.66e-17	3.69e-15	143	357	84	436	125	472	123.543	349.552	109.479	359.558	160.604	388.538
ENSMUSG00000090942	F830016B08Rik	18	60293380	60303016	23.935	-1.36486	0.301197	-4.53145	5.86e-06	8.03e-05	3	40	10	52	5	48	2.59182	39.1655	13.0332	42.883	6.42416	39.5123
ENSMUSG00000000440	Pparg	6	115360951	115490399	467.011	-1.3637	0.130152	-10.4777	1.09e-25	6.64e-24	306	683	213	835	167	836	264.365	668.752	277.606	688.603	214.567	688.173
ENSMUSG00000031355	Arhgap6	X	168795099	169304435	1093.29	-1.36345	0.103336	-13.1943	9.46e-40	9.42e-38	740	1724	454	1929	439	1805	639.315	1688.03	591.706	1590.8	564.042	1485.83
ENSMUSG00000060675	Pla2g16	19	7557459	7588545	223.448	-1.36124	0.168055	-8.09993	5.5e-16	2.02e-14	133	361	84	339	100	431	114.904	353.469	109.479	279.564	128.483	354.788
ENSMUSG00000046442	Ppm1e	11	87226906	87359023	366.71	-1.35912	0.151008	-9.00033	2.25e-19	9.96e-18	228	551	154	760	148	542	196.978	539.505	200.711	626.752	190.155	446.16
ENSMUSG00000046160	Olig1	16	91269772	91271933	14.3503	-1.35762	0.30197	-4.49588	6.93e-06	9.38e-05	4	17	0	31	2	46	3.45576	16.6454	0	25.5649	2.56967	37.866
ENSMUSG00000004383	Large1	8	72814599	73353540	1417.4	-1.35328	0.0915796	-14.7771	2.06e-49	2.73e-47	877	2056	621	2577	614	2442	757.675	2013.11	809.359	2125.18	788.887	2010.19
ENSMUSG00000019194	Scn1b	7	31116524	31127003	43.7328	-1.34991	0.277927	-4.85706	1.19e-06	1.82e-05	18	66	19	63	11	111	15.5509	64.6231	24.763	51.9544	14.1332	91.3722
ENSMUSG00000026656	Fcgr2b	1	170958617	170976547	8413.2	-1.34793	0.0771779	-17.4652	2.64e-68	5.9e-66	5313	13185	3633	14136	3701	14373	4590.11	12909.9	4734.95	11657.6	4755.17	11831.5
ENSMUSG00000022853	Ehhadh	16	21761287	21787844	100.971	-1.34595	0.215944	-6.23284	4.58e-10	1.04e-08	48	137	47	189	39	198	41.4691	134.142	61.2559	155.863	50.1085	162.988
ENSMUSG00000036356	Csgalnact1	8	68356781	68735146	12.4239	-1.34434	0.300242	-4.4775	7.55e-06	0.000101333	2	17	2	38	0	27	1.72788	16.6454	2.60663	31.3376	0	22.2257
ENSMUSG00000046607	Hrk	5	118164648	118189478	29.5729	-1.33919	0.293697	-4.55978	5.12e-06	7.09e-05	13	51	6	76	10	40	11.2312	49.9361	7.8199	62.6752	12.8483	32.9269
ENSMUSG00000026814	Eng	2	32646595	32682669	819.941	-1.32932	0.130717	-10.1694	2.72e-24	1.54e-22	525	1061	342	1315	354	1752	453.568	1038.87	445.734	1084.45	454.831	1442.2
ENSMUSG00000043993	2900052L18Rik	11	120229802	120231585	26.2397	-1.32782	0.30394	-4.36868	1.25e-05	0.00016027	1	37	4	74	12	47	0.863939	36.2281	5.21327	61.0259	15.418	38.6891
ENSMUSG00000079339	Ifit1bl1	19	34592888	34601968	336.678	-1.32751	0.161443	-8.22276	1.99e-16	7.42e-15	212	542	155	473	124	674	183.155	530.693	202.014	390.071	159.319	554.819
ENSMUSG00000079598	Clec2l	6	38663069	38680864	15.2204	-1.32579	0.304106	-4.35963	1.3e-05	0.000166509	4	36	3	27	2	29	3.45576	35.249	3.90995	22.2662	2.56967	23.872
ENSMUSG00000040563	Plppr2	9	21937033	21948907	128.562	-1.32569	0.208101	-6.37041	1.89e-10	4.45e-09	86	170	42	208	53	287	74.2988	166.454	54.7393	171.532	68.0961	236.251
ENSMUSG00000020256	Aldh1l2	10	83487450	83534140	176.673	-1.32538	0.180825	-7.32959	2.31e-13	7.05e-12	108	289	76	339	69	263	93.3054	282.971	99.052	279.564	88.6535	216.495
ENSMUSG00000067212	H2-T23	17	36029773	36032855	3507.42	-1.32517	0.0890601	-14.8796	4.47e-50	6.1e-48	2141	4851	1524	5997	1621	6597	1849.69	4749.8	1986.25	4945.57	2082.71	5430.47
ENSMUSG00000053398	Phgdh	3	98313170	98339990	658.919	-1.32496	0.136194	-9.72851	2.28e-22	1.16e-20	424	922	263	987	294	1397	366.31	902.766	342.772	813.953	377.741	1149.97
ENSMUSG00000050064	Zfp697	3	98382461	98753812	172.058	-1.32266	0.188601	-7.01303	2.33e-12	6.52e-11	105	276	65	352	75	243	90.7136	270.242	84.7156	290.285	96.3625	200.031
ENSMUSG00000022126	Acod1	14	103046977	103056573	365.165	-1.32225	0.142411	-9.28474	1.62e-20	7.4e-19	235	615	143	601	164	599	203.026	602.17	186.374	495.629	210.713	493.081
ENSMUSG00000102194	Gm38169	1	180021062	180023600	10.2653	-1.32195	0.296601	-4.45699	8.31e-06	0.000110705	1	22	0	24	1	22	0.863939	21.541	0	19.7922	1.28483	18.1098
ENSMUSG00000049985	Ankrd55	13	112288451	112384002	110.537	-1.31902	0.205334	-6.42378	1.33e-10	3.18e-09	72	151	45	215	39	203	62.2036	147.85	58.6492	177.305	50.1085	167.104
ENSMUSG00000045912	C2cd4c	10	79606854	79614025	67.4393	-1.31759	0.245358	-5.37008	7.87e-08	1.42e-06	32	121	26	97	28	132	27.646	118.476	33.8862	79.9934	35.9753	108.659
ENSMUSG00000062012	Zfp13	17	23575845	23599487	16.9624	-1.31572	0.304097	-4.32665	1.51e-05	0.000190675	3	18	4	34	3	54	2.59182	17.6245	5.21327	28.0389	3.8545	44.4514
ENSMUSG00000020728	Cep112	11	108425192	108860615	285.591	-1.31429	0.163126	-8.05692	7.82e-16	2.84e-14	184	435	119	590	117	409	158.965	425.925	155.095	486.558	150.325	336.678
ENSMUSG00000096233	Gm13238	4	145837219	145837998	70.6102	-1.3055	0.25656	-5.08849	3.61e-07	5.97e-06	44	96	27	184	20	96	38.0133	93.9973	35.1895	151.74	25.6967	79.0246
ENSMUSG00000030393	Zik1	7	10487229	10495394	120.814	-1.30434	0.19517	-6.6831	2.34e-11	5.93e-10	72	187	51	205	49	220	62.2036	183.099	66.4691	169.058	62.9568	181.098
ENSMUSG00000098470	C1rb	6	124570294	124581171	40.2541	-1.3043	0.272185	-4.79195	1.65e-06	2.48e-05	21	73	12	68	15	74	18.1427	71.4771	15.6398	56.0778	19.2725	60.9148
ENSMUSG00000058135	Gstm1	3	108012255	108017973	1017.78	-1.3011	0.124106	-10.4838	1.03e-25	6.24e-24	637	1581	450	1449	448	2006	550.329	1548.02	586.492	1194.95	575.605	1651.29
ENSMUSG00000032238	Rora	9	68653786	69388246	568.391	-1.29829	0.124256	-10.4485	1.49e-25	8.98e-24	379	910	237	1018	249	879	327.433	891.016	308.886	839.518	319.923	723.569
ENSMUSG00000000303	Cdh1	8	106603351	106670246	21.2662	-1.29719	0.302973	-4.28155	1.86e-05	0.000229256	11	39	2	56	5	30	9.50333	38.1864	2.60663	46.1817	6.42416	24.6952
ENSMUSG00000028445	Enho	4	41638144	41640324	113.008	-1.29563	0.221436	-5.85105	4.88e-09	1e-07	58	151	48	165	48	267	50.1085	147.85	62.5592	136.071	61.672	219.787
ENSMUSG00000038058	Nod1	6	54923949	54972612	149.238	-1.29343	0.18371	-7.04061	1.91e-12	5.41e-11	100	212	64	264	55	279	86.3939	207.577	83.4122	217.714	70.6658	229.665
ENSMUSG00000047786	Lix1	17	17402672	17459387	44.394	-1.29315	0.27876	-4.63892	3.5e-06	5e-05	20	83	13	103	18	52	17.2788	81.2685	16.9431	84.9414	23.127	42.805
ENSMUSG00000050910	Cdr2l	11	115381916	115396132	299.006	-1.28864	0.167258	-7.70453	1.31e-14	4.4e-13	192	374	127	473	125	663	165.876	366.198	165.521	390.071	160.604	545.764
ENSMUSG00000063760	Rnf217	10	31493193	31609184	74.6359	-1.285	0.235259	-5.46208	4.71e-08	8.74e-07	42	106	22	145	37	136	36.2854	103.789	28.673	119.578	47.5388	111.952
ENSMUSG00000063488	Zkscan7	9	122885685	122898618	12.5012	-1.28449	0.298282	-4.30629	1.66e-05	0.000207386	2	15	1	19	1	49	1.72788	14.6871	1.30332	15.6688	1.28483	40.3355
ENSMUSG00000032377	Plscr4	9	92457373	92492456	403.063	-1.28378	0.148276	-8.65803	4.8e-18	1.99e-16	273	559	198	787	140	666	235.855	547.338	258.057	649.018	179.877	548.233
ENSMUSG00000045932	Ifit2	19	34550694	34576419	9490.12	-1.28034	0.084737	-15.1096	1.4e-51	2.02e-49	6422	15166	4277	15861	4103	15327	5548.22	14849.6	5574.28	13080.2	5271.67	12616.8
ENSMUSG00000102875	Gm37139	2	24889448	24893866	207.543	-1.27554	0.192519	-6.6255	3.46e-11	8.59e-10	132	314	88	464	83	267	114.04	307.449	114.692	382.649	106.641	219.787
ENSMUSG00000022237	Ankrd33b	15	31291479	31367759	547.412	-1.27159	0.148315	-8.57357	1e-17	4.07e-16	365	712	197	867	272	1155	315.338	697.147	256.753	714.992	349.475	950.765
ENSMUSG00000062157	Ifnlr1	4	135686287	135708181	8.8331	-1.26606	0.288168	-4.39348	1.12e-05	0.000144135	0	23	0	14	0	23	0	22.5202	0	11.5454	0	18.933
ENSMUSG00000006464	Bbs1	19	4886898	4906627	86.3347	-1.26596	0.23465	-5.39509	6.85e-08	1.25e-06	55	107	25	148	40	194	47.5166	104.768	32.5829	122.052	51.3933	159.696
ENSMUSG00000081219	Bambi-ps1	2	122466935	122467526	66.8145	-1.26512	0.257096	-4.92082	8.62e-07	1.36e-05	37	76	24	104	26	175	31.9657	74.4145	31.2796	85.7661	33.4057	144.055
ENSMUSG00000036098	Myrf	19	10208272	10240748	48.022	-1.26231	0.264683	-4.76914	1.85e-06	2.76e-05	30	64	14	84	18	108	25.9182	62.6649	18.2464	69.2726	23.127	88.9027
ENSMUSG00000039046	Usp6nl	2	6322667	6446390	116.854	-1.26045	0.214126	-5.8865	3.94e-09	8.26e-08	79	202	33	183	57	204	68.2512	197.786	43.0094	150.915	73.2355	167.927
ENSMUSG00000011171	Vipr2	12	116077726	116146261	20.1091	-1.259	0.302186	-4.1663	3.1e-05	0.000368462	9	26	3	47	6	45	7.77545	25.4576	3.90995	38.7597	7.709	37.0428
ENSMUSG00000028167	Bdh2	3	135281221	135304426	81.3863	-1.25876	0.229564	-5.48328	4.18e-08	7.82e-07	47	131	37	121	29	163	40.6051	128.267	48.2227	99.7855	37.2602	134.177
ENSMUSG00000031434	Morc4	X	139821632	139871677	8.4907	-1.25829	0.288022	-4.36871	1.25e-05	0.00016027	0	15	0	25	0	19	0	14.6871	0	20.6168	0	15.6403
ENSMUSG00000022044	Stmn4	14	66344296	66361680	21.2036	-1.2582	0.301282	-4.17616	2.96e-05	0.00035392	7	28	4	43	8	52	6.04757	27.4159	5.21327	35.461	10.2787	42.805
ENSMUSG00000101585	1600010M07Rik	7	109998376	110151202	53.9651	-1.25687	0.253069	-4.96651	6.82e-07	1.09e-05	33	86	16	101	23	94	28.51	84.2059	20.8531	83.292	29.5512	77.3783
ENSMUSG00000007783	Cpt1c	7	44959372	44974851	21.271	-1.25605	0.304086	-4.13058	3.62e-05	0.000424573	2	45	3	32	10	47	1.72788	44.0612	3.90995	26.3896	12.8483	38.6891
ENSMUSG00000033880	Lgals3bp	11	118392751	118402092	12990.1	-1.25334	0.107904	-11.6152	3.45e-31	2.63e-29	8567	17685	5846	19233	5870	26970	7401.37	17316.1	7619.19	15861	7541.97	22201
ENSMUSG00000033066	Gas7	11	67455437	67688990	6003.35	-1.2505	0.0820003	-15.25	1.65e-52	2.48e-50	4164	8706	2710	9581	2651	11005	3597.44	8524.38	3531.99	7901.2	3406.09	9059.02
ENSMUSG00000050132	Sarm1	11	78472330	78497754	44.6074	-1.24713	0.274079	-4.55025	5.36e-06	7.39e-05	23	56	14	70	18	114	19.8706	54.8318	18.2464	57.7272	23.127	93.8418
ENSMUSG00000039236	Isg20	7	78913424	78920396	217.184	-1.24685	0.173807	-7.17375	7.3e-13	2.12e-11	136	363	106	317	84	392	117.496	355.427	138.152	261.422	107.926	322.684
ENSMUSG00000026220	Slc16a14	1	84905898	84935134	31.4359	-1.24533	0.288837	-4.31153	1.62e-05	0.000202782	14	49	13	47	8	76	12.0951	47.9778	16.9431	38.7597	10.2787	62.5612
ENSMUSG00000047344	Lancl3	X	9199902	9268085	33.9968	-1.24381	0.283633	-4.38527	1.16e-05	0.000149105	22	51	12	66	7	68	19.0067	49.9361	15.6398	54.4285	8.99383	55.9758
ENSMUSG00000027430	Dtd1	2	144599897	144768758	84.5883	-1.24373	0.227785	-5.46011	4.76e-08	8.83e-07	49	104	39	158	31	173	42.333	101.83	50.8293	130.298	39.8298	142.409
ENSMUSG00000027955	Fam198b	3	79884533	79946280	1057.57	-1.24359	0.119516	-10.4052	2.35e-25	1.4e-23	647	1607	564	1742	424	1818	558.969	1573.48	735.07	1436.58	544.769	1496.53
ENSMUSG00000000693	Loxl3	6	83034173	83052562	297.177	-1.24255	0.153865	-8.07563	6.71e-16	2.45e-14	179	370	133	562	140	546	154.645	362.281	173.341	463.467	179.877	449.453
ENSMUSG00000019699	Akt3	1	177020073	177258203	1464.04	-1.23795	0.103403	-11.972	4.98e-33	4.03e-31	1028	2323	654	2545	642	2242	888.129	2274.54	852.369	2098.79	824.863	1845.55
ENSMUSG00000021281	Tnfaip2	12	111442469	111455018	4897.68	-1.22889	0.106326	-11.5578	6.74e-31	5.07e-29	3178	6860	2365	7271	2173	9783	2745.6	6716.89	3082.34	5996.2	2791.94	8053.1
ENSMUSG00000092486	2610524H06Rik	5	114821935	114823468	292.55	-1.22691	0.157916	-7.76938	7.89e-15	2.68e-13	193	497	140	438	118	494	166.74	486.632	182.464	361.207	151.61	406.648
ENSMUSG00000015112	Slc25a13	6	6041218	6217173	1209.49	-1.22605	0.09641	-12.717	4.76e-37	4.34e-35	798	1768	581	1981	540	2128	689.423	1731.12	757.227	1633.68	693.81	1751.71
ENSMUSG00000095661	Gm8935	3	12855836	12858633	34.9258	-1.21826	0.28576	-4.26323	2.01e-05	0.000247514	13	60	12	80	15	47	11.2312	58.7483	15.6398	65.9739	19.2725	38.6891
ENSMUSG00000030107	Usp18	6	121245906	121270917	2704.59	-1.21729	0.0954848	-12.7485	3.18e-37	2.93e-35	1915	3926	1310	4282	1123	4917	1654.44	3844.1	1707.34	3531.25	1442.87	4047.54
ENSMUSG00000027536	Chmp4c	3	10366907	10428856	577.803	-1.21635	0.13439	-9.0509	1.42e-19	6.33e-18	350	883	294	1076	254	854	302.379	864.579	383.175	887.349	326.348	702.99
ENSMUSG00000043557	Mdga1	17	29827956	29970087	12.0828	-1.21428	0.300089	-4.04639	5.2e-05	0.000590475	0	22	2	29	3	25	0	21.541	2.60663	23.9155	3.8545	20.5793
ENSMUSG00000035944	Ttc38	15	85832306	85858822	207.694	-1.21414	0.184825	-6.56914	5.06e-11	1.25e-09	125	261	98	316	90	460	107.992	255.555	127.725	260.597	115.635	378.66
ENSMUSG00000074415	2610203C20Rik	9	41327260	41655483	40.4432	-1.21266	0.303308	-3.99812	6.38e-05	0.000707859	4	69	3	100	26	63	3.45576	67.5606	3.90995	82.4674	33.4057	51.8599
ENSMUSG00000030630	Fah	7	84585159	84606722	107.022	-1.21167	0.202616	-5.98013	2.23e-09	4.77e-08	69	149	46	194	45	193	59.6118	145.892	59.9525	159.987	57.8175	158.872
ENSMUSG00000097122	Gm26624	4	147136278	147457019	82.4511	-1.21041	0.262761	-4.60651	4.09e-06	5.77e-05	38	144	33	204	36	77	32.8297	140.996	43.0094	168.233	46.254	63.3843
ENSMUSG00000073421	H2-Ab1	17	34263209	34269418	67.8516	-1.20958	0.234961	-5.148	2.63e-07	4.43e-06	39	99	30	127	27	119	33.6936	96.9347	39.0995	104.734	34.6905	97.9576
ENSMUSG00000006411	Nectin4	1	171370099	171388598	526.061	-1.20847	0.136772	-8.83563	9.95e-19	4.26e-17	399	806	243	796	201	961	344.712	789.186	316.706	656.44	258.251	791.07
ENSMUSG00000028082	Sh3d19	3	85971109	86130526	34.8455	-1.20534	0.281818	-4.27702	1.89e-05	0.000233241	16	59	15	52	11	74	13.823	57.7692	19.5497	42.883	14.1332	60.9148
ENSMUSG00000031538	Plat	8	22757727	22782844	20.735	-1.203	0.303484	-3.96398	7.37e-05	0.000807317	7	34	6	23	5	63	6.04757	33.2907	7.8199	18.9675	6.42416	51.8599
ENSMUSG00000047591	Mafa	15	75746843	75747922	43.8341	-1.20137	0.267021	-4.49915	6.82e-06	9.26e-05	22	59	20	85	15	86	19.0067	57.7692	26.0663	70.0973	19.2725	70.7929
ENSMUSG00000041361	Myzap	9	71504347	71592360	13.0047	-1.19853	0.301373	-3.97691	6.98e-05	0.000768487	3	23	0	22	4	36	2.59182	22.5202	0	18.1428	5.13933	29.6342
ENSMUSG00000054942	Miga1	3	152273849	152340407	214.3	-1.19753	0.162394	-7.37421	1.65e-13	5.11e-12	148	341	88	357	100	348	127.863	333.886	114.692	294.409	128.483	286.464
ENSMUSG00000014773	Dll1	17	15367354	15376872	10.4397	-1.19657	0.297571	-4.02113	5.79e-05	0.000649004	2	20	2	21	0	26	1.72788	19.5828	2.60663	17.3181	0	21.4025
ENSMUSG00000030731	Syt3	7	44384102	44400187	35.3323	-1.19436	0.289882	-4.12016	3.79e-05	0.000442681	17	63	10	38	14	89	14.687	61.6857	13.0332	31.3376	17.9877	73.2624
ENSMUSG00000000317	Bcl6b	11	70224128	70229798	224.363	-1.19288	0.161311	-7.39492	1.41e-13	4.4e-12	147	294	101	379	103	431	126.999	287.867	131.635	312.551	132.338	354.788
ENSMUSG00000032014	Oaf	9	43221235	43239911	7.88968	-1.18617	0.284749	-4.16565	3.1e-05	0.000369289	0	13	0	24	0	18	0	12.7288	0	19.7922	0	14.8171
ENSMUSG00000000318	Clec10a	11	70156197	70170834	62.2429	-1.18541	0.244383	-4.85061	1.23e-06	1.88e-05	41	100	27	97	21	119	35.4215	97.9138	35.1895	79.9934	26.9815	97.9576
ENSMUSG00000022637	Cblb	16	52031549	52208047	3338.47	-1.18453	0.07889	-15.0149	5.86e-51	8.4e-49	2414	4752	1567	5681	1502	5631	2085.55	4652.87	2042.3	4684.97	1929.82	4635.29
ENSMUSG00000090877	Hspa1b	17	34956436	34959238	135.144	-1.18274	0.197374	-5.99237	2.07e-09	4.44e-08	105	179	47	237	59	258	90.7136	175.266	61.2559	195.448	75.8051	212.379
ENSMUSG00000057596	Trim30d	7	104470014	104507849	1322.01	-1.18125	0.106682	-11.0727	1.7e-28	1.17e-26	903	2050	634	2336	604	1963	780.137	2007.23	826.303	1926.44	776.039	1615.89
ENSMUSG00000035692	Isg15	4	156199424	156200818	1664.34	-1.17984	0.119152	-9.90193	4.08e-23	2.16e-21	1214	2519	740	2292	756	3213	1048.82	2466.45	964.454	1890.15	971.334	2644.86
ENSMUSG00000037907	Ankrd13b	11	77470485	77489678	1168.1	-1.17828	0.120259	-9.79787	1.15e-22	5.95e-21	777	1385	529	2052	574	2262	671.281	1356.11	689.454	1692.23	737.494	1862.02
ENSMUSG00000062488	Ifit3b	19	34607970	34613401	1672.98	-1.17807	0.100776	-11.6899	1.43e-31	1.1e-29	1223	2587	773	2534	747	2905	1056.6	2533.03	1007.46	2089.72	959.77	2391.32
ENSMUSG00000012017	Scarf2	16	17797282	17808287	31.5242	-1.1753	0.283894	-4.13994	3.47e-05	0.00040883	17	54	12	52	10	61	14.687	52.8735	15.6398	42.883	12.8483	50.2136
ENSMUSG00000106847	Peg13	15	72805600	72810324	318.665	-1.17462	0.15643	-7.50891	5.96e-14	1.91e-12	194	435	142	480	164	640	167.604	425.925	185.071	395.843	210.713	526.831
ENSMUSG00000069763	Tmem100	11	90030348	90036508	7.86394	-1.17448	0.284112	-4.13384	3.57e-05	0.00041884	0	12	0	25	0	18	0	11.7497	0	20.6168	0	14.8171
ENSMUSG00000033488	BC026585	1	157458577	157492638	11.2148	-1.17063	0.288035	-4.0642	4.82e-05	0.000551249	2	35	0	7	0	31	1.72788	34.2698	0	5.77272	0	25.5184
ENSMUSG00000024770	Lipn	19	34067358	34084918	420.921	-1.16797	0.135957	-8.59072	8.64e-18	3.53e-16	285	643	221	705	171	681	246.223	629.586	288.033	581.395	219.706	560.581
ENSMUSG00000036019	Tmtc2	10	105187663	105574451	194.9	-1.16764	0.192579	-6.06314	1.33e-09	2.9e-08	131	280	109	389	62	291	113.176	274.159	142.061	320.798	79.6596	239.543
ENSMUSG00000003070	Efna2	10	80179482	80190010	32.4536	-1.16748	0.291793	-4.00104	6.31e-05	0.000700366	24	53	9	79	7	44	20.7345	51.8943	11.7298	65.1492	8.99383	36.2196
ENSMUSG00000046768	Rhoj	12	75308322	75401456	377.725	-1.16581	0.139042	-8.3846	5.09e-17	1.99e-15	285	538	152	597	179	696	246.223	526.776	198.104	492.33	229.985	572.929
ENSMUSG00000079554	Aox2	1	58278326	58380259	11.6937	-1.1658	0.300329	-3.88173	0.000103714	0.00109805	2	20	3	19	1	34	1.72788	19.5828	3.90995	15.6688	1.28483	27.9879
ENSMUSG00000030757	Zkscan2	7	123475384	123500449	71.5988	-1.16036	0.237279	-4.89028	1.01e-06	1.57e-05	38	104	26	137	39	119	32.8297	101.83	33.8862	112.98	50.1085	97.9576
ENSMUSG00000085977	Gm5970	18	60220843	60222058	22.1059	-1.16002	0.29937	-3.87488	0.000106676	0.00112388	8	32	7	54	8	37	6.91151	31.3324	9.12321	44.5324	10.2787	30.4574
ENSMUSG00000035168	Tanc1	2	59612042	59846149	5361.63	-1.15889	0.0747289	-15.5079	3.07e-54	4.96e-52	3726	7461	2505	8929	2633	9274	3219.04	7305.35	3264.81	7363.51	3382.96	7634.11
ENSMUSG00000025408	Ddit3	10	127290774	127296288	819.192	-1.1538	0.102244	-11.2848	1.56e-29	1.11e-27	597	1166	369	1393	390	1369	515.772	1141.68	480.924	1148.77	501.085	1126.92
ENSMUSG00000087201	Gm15261	X	169037674	169106536	217.502	-1.1534	0.198188	-5.81972	5.89e-09	1.2e-07	157	356	93	457	91	250	135.638	348.573	121.208	376.876	116.92	205.793
ENSMUSG00000031354	Amelx	X	169176114	169187200	38.9182	-1.15296	0.287805	-4.00606	6.17e-05	0.000686789	25	55	16	105	8	49	21.5985	53.8526	20.8531	86.5907	10.2787	40.3355
ENSMUSG00000029491	Pde6b	5	108388391	108432397	45.5443	-1.15099	0.265145	-4.34098	1.42e-05	0.00017956	21	73	23	80	17	80	18.1427	71.4771	29.9763	65.9739	21.8422	65.8539
ENSMUSG00000103646	Gm37706	1	177168098	177170862	54.7689	-1.14999	0.279348	-4.11668	3.84e-05	0.000448357	30	79	21	156	20	53	25.9182	77.3519	27.3696	128.649	25.6967	43.6282
ENSMUSG00000038987	Cfap157	2	32777381	32784428	38.0077	-1.14959	0.280758	-4.0946	4.23e-05	0.000488718	21	41	16	89	12	73	18.1427	40.1447	20.8531	73.396	15.418	60.0917
ENSMUSG00000017667	Zfp334	2	165374264	165388259	246.337	-1.1495	0.157253	-7.30989	2.67e-13	8.1e-12	147	366	128	403	115	420	126.999	358.365	166.824	332.344	147.756	345.733
ENSMUSG00000006435	Neurl1a	19	47178820	47259440	94.8398	-1.14938	0.229147	-5.01593	5.28e-07	8.57e-06	47	130	46	136	45	208	40.6051	127.288	59.9525	112.156	57.8175	171.22
ENSMUSG00000038347	Tcte2	17	13482553	13761825	26.4504	-1.14817	0.296506	-3.87232	0.000107805	0.00113457	9	31	7	55	13	60	7.77545	30.3533	9.12321	45.3571	16.7028	49.3904
ENSMUSG00000085006	BC021767	3	94661830	94670696	34.1295	-1.14808	0.285152	-4.0262	5.67e-05	0.000636982	11	47	16	72	14	62	9.50333	46.0195	20.8531	59.3765	17.9877	51.0367
ENSMUSG00000037568	Vash2	1	190947646	190979296	409.793	-1.14747	0.132168	-8.68193	3.89e-18	1.63e-16	271	602	193	629	201	737	234.127	589.441	251.54	518.72	258.251	606.679
ENSMUSG00000044716	Dok7	5	35056766	35087839	12.3033	-1.14687	0.301644	-3.80208	0.000143488	0.0014676	1	22	2	27	4	26	0.863939	21.541	2.60663	22.2662	5.13933	21.4025
ENSMUSG00000097134	1110002J07Rik	10	66912489	66920258	32.906	-1.14657	0.290433	-3.94778	7.89e-05	0.000858257	22	68	6	46	13	60	19.0067	66.5814	7.8199	37.935	16.7028	49.3904
ENSMUSG00000060586	H2-Eb1	17	34305877	34316199	32.9591	-1.14479	0.283856	-4.033	5.51e-05	0.000622322	19	58	14	50	9	65	16.4148	56.79	18.2464	41.2337	11.5635	53.5063
ENSMUSG00000095054	Gm13146	4	147187708	147188487	59.5271	-1.14471	0.268608	-4.26162	2.03e-05	0.000249144	26	70	16	138	37	102	22.4624	68.5397	20.8531	113.805	47.5388	83.9637
ENSMUSG00000107369	Gstm2-ps1	5	116632908	116633564	422.377	-1.14293	0.131829	-8.66975	4.33e-18	1.8e-16	287	619	202	639	200	769	247.95	606.087	263.27	526.967	256.967	633.02
ENSMUSG00000060336	Zfp937	2	150218073	150240725	87.49	-1.14239	0.241968	-4.72123	2.34e-06	3.44e-05	51	160	41	175	35	99	44.0609	156.662	53.436	144.318	44.9691	81.4942
ENSMUSG00000023191	P3h3	6	124841089	124857752	134.64	-1.14185	0.194764	-5.86273	4.55e-09	9.43e-08	82	171	56	237	71	255	70.843	167.433	72.9857	195.448	91.2231	209.909
ENSMUSG00000026170	Cyp27a1	1	74713574	74737892	11.7218	-1.13964	0.298737	-3.81485	0.000136268	0.00139864	3	24	0	33	3	16	2.59182	23.4993	0	27.2142	3.8545	13.1708
ENSMUSG00000026200	Glb1l	1	75198236	75210813	275.703	-1.13944	0.187008	-6.09299	1.11e-09	2.43e-08	196	387	96	600	147	361	169.332	378.927	125.118	494.804	188.87	297.166
ENSMUSG00000029605	Oas1b	5	120812635	120824163	428.618	-1.13789	0.148259	-7.67499	1.65e-14	5.5e-13	303	559	201	887	195	630	261.774	547.338	261.967	731.486	250.542	518.599
ENSMUSG00000000126	Wnt9a	11	59306928	59333552	78.6226	-1.13705	0.235792	-4.82228	1.42e-06	2.14e-05	43	118	44	118	28	156	37.1494	115.538	57.3459	97.3115	35.9753	128.415
ENSMUSG00000034220	Gpc1	1	92831645	92860779	21.5548	-1.13602	0.302876	-3.7508	0.000176275	0.00176115	4	41	5	32	11	47	3.45576	40.1447	6.51658	26.3896	14.1332	38.6891
ENSMUSG00000083119	Gm14724	X	70539310	70539846	26.8228	-1.13445	0.295699	-3.8365	0.000124801	0.0012916	13	40	4	55	14	51	11.2312	39.1655	5.21327	45.3571	17.9877	41.9818
ENSMUSG00000022912	Pros1	16	62854307	62929346	85.3347	-1.13365	0.232709	-4.87153	1.11e-06	1.7e-05	51	132	25	150	51	142	44.0609	129.246	32.5829	123.701	65.5265	116.891
ENSMUSG00000104475	NA	NA	NA	NA	88.0377	-1.13122	0.236568	-4.7818	1.74e-06	2.6e-05	51	109	37	209	42	125	44.0609	106.726	48.2227	172.357	53.963	102.897
ENSMUSG00000040187	Arntl2	6	146796055	146833529	40.7033	-1.12845	0.279205	-4.04165	5.31e-05	0.000601502	28	56	16	100	11	58	24.1903	54.8318	20.8531	82.4674	14.1332	47.7441
ENSMUSG00000019124	Scrn1	6	54501173	54566489	9.1051	-1.12688	0.290305	-3.88172	0.000103722	0.00109805	0	22	2	17	0	20	0	21.541	2.60663	14.0195	0	16.4635
ENSMUSG00000050138	Kcnk12	17	87745837	87797994	7.7842	-1.12607	0.281324	-4.00274	6.26e-05	0.00069612	0	9	0	18	0	28	0	8.81225	0	14.8441	0	23.0489
ENSMUSG00000067203	H2-K2	17	33974831	33978790	178.897	-1.12486	0.188926	-5.95395	2.62e-09	5.56e-08	112	208	94	303	76	368	96.7612	203.661	122.512	249.876	97.6473	302.928
ENSMUSG00000054418	2900041M22Rik	11	117611247	117613857	13.7564	-1.12333	0.303187	-3.70506	0.000211342	0.00207917	4	19	3	21	3	43	3.45576	18.6036	3.90995	17.3181	3.8545	35.3965
ENSMUSG00000037411	Serpine1	5	137061504	137072268	14.3245	-1.12206	0.298949	-3.75335	0.000174486	0.00174767	4	15	4	20	0	56	3.45576	14.6871	5.21327	16.4935	0	46.0977
ENSMUSG00000029082	Bst1	5	43818885	43843986	32.7873	-1.1216	0.291195	-3.85172	0.000117293	0.00122472	24	44	12	51	6	82	20.7345	43.0821	15.6398	42.0584	7.709	67.5002
ENSMUSG00000029059	Fam213b	4	154895504	154899135	138.248	-1.1184	0.213628	-5.23528	1.65e-07	2.85e-06	92	192	64	173	59	316	79.4824	187.995	83.4122	142.669	75.8051	260.123
ENSMUSG00000032826	Ank2	3	126921612	127499350	188.735	-1.11774	0.202201	-5.52786	3.24e-08	6.15e-07	129	246	93	437	76	244	111.448	240.868	121.208	360.382	97.6473	200.854
ENSMUSG00000039395	Mreg	1	72159442	72212307	23.7985	-1.1173	0.297167	-3.75983	0.000170027	0.00170807	14	30	6	55	8	46	12.0951	29.3742	7.8199	45.3571	10.2787	37.866
ENSMUSG00000102588	Gm37444	1	14255552	14255990	42.1562	-1.1141	0.279122	-3.99145	6.57e-05	0.000726475	19	56	15	106	21	58	16.4148	54.8318	19.5497	87.4154	26.9815	47.7441
ENSMUSG00000025203	Scd2	19	44293676	44306864	7.89541	-1.11402	0.280482	-3.97179	7.13e-05	0.000783455	0	8	0	18	0	30	0	7.83311	0	14.8441	0	24.6952
ENSMUSG00000013367	Iglon5	7	43472904	43490075	13.8245	-1.11159	0.303916	-3.65754	0.000254643	0.0024602	4	24	2	27	5	30	3.45576	23.4993	2.60663	22.2662	6.42416	24.6952
ENSMUSG00000035232	Pdk3	X	93764607	93832201	250.125	-1.11124	0.160473	-6.92477	4.37e-12	1.19e-10	198	337	111	393	107	478	171.06	329.97	144.668	324.097	137.477	393.477
ENSMUSG00000034472	Rasd2	8	75213944	75224113	137.31	-1.10917	0.221446	-5.00877	5.48e-07	8.87e-06	100	215	61	154	54	305	86.3939	210.515	79.5023	127	69.381	251.068
ENSMUSG00000034777	Vax2	6	83711264	83738313	15.4629	-1.10887	0.303881	-3.64903	0.000263228	0.00252719	7	15	4	35	2	43	6.04757	14.6871	5.21327	28.8636	2.56967	35.3965
ENSMUSG00000059013	Sh2d3c	2	32721055	32755512	698.596	-1.10883	0.132615	-8.36128	6.2e-17	2.38e-15	474	874	305	1101	378	1379	409.507	855.767	397.511	907.966	485.667	1135.16
ENSMUSG00000087006	Gm13889	2	93955810	93957201	21.6906	-1.10596	0.30301	-3.64991	0.000262331	0.0025198	9	22	6	33	7	69	7.77545	21.541	7.8199	27.2142	8.99383	56.799
ENSMUSG00000034614	Pik3ip1	11	3330401	3342971	97.6241	-1.10587	0.226929	-4.87317	1.1e-06	1.69e-05	45	148	42	150	58	181	38.8773	144.912	54.7393	123.701	74.5203	148.994
ENSMUSG00000095562	Gm21887	X	170009659	170019281	1269.61	-1.1054	0.250547	-4.41195	1.02e-05	0.000133935	770	1506	475	3172	620	1757	665.233	1474.58	619.075	2615.87	796.596	1446.32
ENSMUSG00000038267	Slc22a23	13	34179158	34345182	64.4547	-1.09791	0.2458	-4.46668	7.94e-06	0.000106167	51	82	27	117	21	126	44.0609	80.2894	35.1895	96.4868	26.9815	103.72
ENSMUSG00000040495	Chrm4	2	91927249	91928688	60.0296	-1.09151	0.242887	-4.49389	6.99e-06	9.46e-05	36	83	25	106	29	110	31.1018	81.2685	32.5829	87.4154	37.2602	90.5491
ENSMUSG00000033863	Klf9	19	23141226	23166911	93.7068	-1.09136	0.215657	-5.06065	4.18e-07	6.86e-06	53	129	46	176	46	153	45.7888	126.309	59.9525	145.143	59.1023	125.946
ENSMUSG00000107075	Gm43068	5	120746036	120747308	107.843	-1.09043	0.203955	-5.34642	8.97e-08	1.61e-06	80	148	43	200	51	178	69.1151	144.912	56.0426	164.935	65.5265	146.525
ENSMUSG00000030823	9130019O22Rik	7	127382260	127387166	200.464	-1.08892	0.167298	-6.50883	7.57e-11	1.84e-09	142	267	87	319	102	378	122.679	261.43	113.389	263.071	131.053	311.16
ENSMUSG00000108048	Gm43990	6	15836089	15837779	46.7133	-1.08676	0.2605	-4.17184	3.02e-05	0.000359832	33	64	17	85	19	88	28.51	62.6649	22.1564	70.0973	24.4118	72.4393
ENSMUSG00000036206	Sh3bp4	1	89070415	89155068	124.832	-1.08667	0.218397	-4.97566	6.5e-07	1.05e-05	72	199	66	151	55	256	62.2036	194.849	86.0189	124.526	70.6658	210.732
ENSMUSG00000027298	Tyro3	2	119797733	119818104	12.321	-1.08238	0.299741	-3.61105	0.000304961	0.00288338	5	36	1	18	2	19	4.3197	35.249	1.30332	14.8441	2.56967	15.6403
ENSMUSG00000066677	Ifi208	1	173673675	173698395	56.736	-1.08033	0.251453	-4.29634	1.74e-05	0.000215959	41	88	20	83	25	112	35.4215	86.1642	26.0663	68.4479	32.1208	92.1954
ENSMUSG00000032318	Isl2	9	55538672	55546180	13.3126	-1.07988	0.303841	-3.55409	0.000379282	0.00351268	4	20	3	29	4	29	3.45576	19.5828	3.90995	23.9155	5.13933	23.872
ENSMUSG00000039997	Ifi203	1	173920407	173942672	4892.82	-1.07624	0.0973596	-11.0543	2.09e-28	1.42e-26	3569	7236	2526	8678	2288	7046	3083.4	7085.05	3292.18	7156.52	2939.7	5800.08
ENSMUSG00000046432	Bex3	X	136270253	136271978	255.679	-1.07364	0.148703	-7.22007	5.2e-13	1.53e-11	192	375	119	428	121	410	165.876	367.177	155.095	352.96	155.465	337.501
ENSMUSG00000000386	Mx1	16	97447035	97462907	288.842	-1.07175	0.150869	-7.10384	1.21e-12	3.47e-11	192	441	146	500	143	424	165.876	431.8	190.284	412.337	183.731	349.025
ENSMUSG00000032487	Ptgs2	1	150100031	150108227	64.4588	-1.07101	0.243661	-4.39551	1.11e-05	0.000143356	44	90	26	94	29	136	38.0133	88.1225	33.8862	77.5193	37.2602	111.952
ENSMUSG00000073412	Lst1	17	35185095	35188439	24.8541	-1.06764	0.294989	-3.61927	0.000295432	0.00280794	14	35	10	41	7	57	12.0951	34.2698	13.0332	33.8116	8.99383	46.9209
ENSMUSG00000049191	Rgag4	X	102066544	102071304	118.372	-1.06753	0.208899	-5.11026	3.22e-07	5.36e-06	91	199	45	206	57	164	78.6185	194.849	58.6492	169.883	73.2355	135
ENSMUSG00000027887	Sypl2	3	108211472	108226648	10.0807	-1.06555	0.293017	-3.63648	0.000276388	0.00264462	1	30	1	21	2	11	0.863939	29.3742	1.30332	17.3181	2.56967	9.05491
ENSMUSG00000027555	Car13	3	14641727	14663002	1263.69	-1.06509	0.112432	-9.4732	2.71e-21	1.31e-19	920	2014	667	1934	578	1954	794.824	1971.98	869.312	1594.92	742.633	1608.48
ENSMUSG00000023991	Foxp4	17	47867133	47924645	342.385	-1.0648	0.140186	-7.5956	3.06e-14	1e-12	231	474	174	524	171	622	199.57	464.112	226.777	432.129	219.706	512.014
ENSMUSG00000030376	Slc8a2	7	16129826	16161063	8.87519	-1.06466	0.294306	-3.61754	0.000297417	0.00282276	2	18	1	20	1	18	1.72788	17.6245	1.30332	16.4935	1.28483	14.8171
ENSMUSG00000039062	Anpep	7	79821803	79861059	25184.5	-1.06288	0.085337	-12.4551	1.31e-35	1.12e-33	19011	34172	12419	37940	12303	46093	16424.3	33459.1	16185.9	31288.1	15807.3	37942.5
ENSMUSG00000086866	4930512H18Rik	8	61849006	61922834	56.1199	-1.05678	0.249937	-4.22817	2.36e-05	0.000287103	39	90	23	105	24	82	33.6936	88.1225	29.9763	86.5907	30.836	67.5002
ENSMUSG00000025492	Ifitm3	7	141009586	141010770	11038.5	-1.05593	0.0948816	-11.1289	9.07e-29	6.29e-27	8055	15310	5481	15853	5555	20563	6959.03	14990.6	7143.48	13073.6	7137.25	16926.9
ENSMUSG00000053714	4732471J01Rik	7	25376819	25566417	63.3979	-1.05485	0.245806	-4.29138	1.78e-05	0.000220016	36	83	31	134	29	97	31.1018	81.2685	40.4028	110.506	37.2602	79.8478
ENSMUSG00000054752	Fsd1l	4	53631471	53707009	1220.92	-1.054	0.116219	-9.06912	1.2e-19	5.41e-18	881	1685	675	2246	541	1807	761.13	1649.85	879.739	1852.22	695.095	1487.47
ENSMUSG00000037224	Zfyve28	5	34194893	34288449	86.7441	-1.05366	0.227977	-4.62179	3.8e-06	5.4e-05	53	116	35	180	48	128	45.7888	113.58	45.6161	148.441	61.672	105.366
ENSMUSG00000050212	Eva1b	4	126147744	126149875	16.6553	-1.05318	0.301718	-3.4906	0.000481942	0.00434227	3	11	3	28	6	63	2.59182	10.7705	3.90995	23.0909	7.709	51.8599
ENSMUSG00000020732	Rab37	11	115091431	115162236	147.634	-1.05176	0.191529	-5.49136	3.99e-08	7.49e-07	123	209	55	272	71	228	106.264	204.64	71.6824	224.311	91.2231	187.684
ENSMUSG00000061232	H2-K1	17	33996017	34000333	18662.6	-1.05034	0.085023	-12.3536	4.66e-35	3.91e-33	13760	25884	9479	27733	9229	33603	11887.8	25344	12354.1	22870.7	11857.7	27661.1
ENSMUSG00000064337	mt-Rnr1	MT	70	1024	566.469	-1.04837	0.303315	-3.45637	0.000547509	0.00485397	250	337	111	928	152	2123	215.985	329.97	144.668	765.297	195.295	1747.6
ENSMUSG00000007207	Stx1a	5	135023482	135051100	82.1386	-1.04733	0.235703	-4.44341	8.85e-06	0.000117148	55	106	49	158	25	140	47.5166	103.789	63.8625	130.298	32.1208	115.244
ENSMUSG00000050671	Ism2	12	87278638	87299705	21.2306	-1.04586	0.301906	-3.46419	0.000531835	0.00472975	14	25	3	44	8	49	12.0951	24.4785	3.90995	36.2856	10.2787	40.3355
ENSMUSG00000034488	Edil3	13	88821472	89323223	2202.4	-1.04235	0.0821403	-12.6898	6.73e-37	6.09e-35	1675	3038	1097	3698	1091	3537	1447.1	2974.62	1429.74	3049.64	1401.75	2911.56
ENSMUSG00000026721	Rabgap1l	1	160219174	160793211	394.319	-1.03737	0.149738	-6.92792	4.27e-12	1.16e-10	292	547	190	776	194	536	252.27	535.589	247.63	639.947	249.258	441.221
ENSMUSG00000033276	Stk36	1	74601445	74636894	54.3944	-1.03603	0.252762	-4.09883	4.15e-05	0.000480164	34	83	19	86	30	99	29.3739	81.2685	24.763	70.9219	38.545	81.4942
ENSMUSG00000029442	Wdr66	5	123252102	123327484	75.4108	-1.03521	0.231338	-4.47488	7.65e-06	0.000102448	58	100	30	150	34	119	50.1085	97.9138	39.0995	123.701	43.6843	97.9576
ENSMUSG00000000247	Lhx2	2	38339281	38369733	90.3983	-1.03484	0.228459	-4.52967	5.91e-06	8.09e-05	52	118	55	142	35	180	44.9248	115.538	71.6824	117.104	44.9691	148.171
ENSMUSG00000040033	Stat2	10	128270559	128292849	5296.26	-1.03378	0.0837525	-12.3433	5.3e-35	4.43e-33	3875	6719	2674	8762	2723	9283	3347.76	6578.83	3485.07	7225.79	3498.6	7641.52
ENSMUSG00000026411	Tmem9	1	136008150	136035342	426.3	-1.03308	0.145039	-7.1228	1.06e-12	3.03e-11	337	569	206	606	197	836	291.147	557.13	268.483	499.752	253.112	688.173
ENSMUSG00000016496	Cd274	19	29367455	29388095	479.421	-1.0326	0.123189	-8.38225	5.19e-17	2.02e-15	361	635	248	772	225	843	311.882	621.753	323.222	636.648	289.087	693.935
ENSMUSG00000000791	Il12rb1	8	70808449	70821424	12.2727	-1.03069	0.301863	-3.41444	0.000639131	0.00557441	2	28	4	19	3	24	1.72788	27.4159	5.21327	15.6688	3.8545	19.7562
ENSMUSG00000061336	Olfr116	17	37620577	37627199	8.477	-1.03042	0.27458	-3.75272	0.000174925	0.00175118	0	25	0	28	0	4	0	24.4785	0	23.0909	0	3.29269
ENSMUSG00000082794	Gm6806	X	68503126	68504131	9.30923	-1.02987	0.29027	-3.54799	0.000388188	0.00358516	3	11	0	33	1	17	2.59182	10.7705	0	27.2142	1.28483	13.9939
ENSMUSG00000046798	Cldn12	5	5489537	5514958	186.078	-1.02918	0.179416	-5.73629	9.68e-09	1.93e-07	160	272	90	287	71	324	138.23	266.326	117.298	236.681	91.2231	266.708
ENSMUSG00000106976	Gm42963	6	39125165	39126381	52.1064	-1.02834	0.258516	-3.97786	6.95e-05	0.000766265	33	83	20	104	26	70	28.51	81.2685	26.0663	85.7661	33.4057	57.6221
ENSMUSG00000042766	Trim46	3	89234177	89246309	129.71	-1.02744	0.193712	-5.30393	1.13e-07	2.01e-06	105	186	50	210	65	223	90.7136	182.12	65.1658	173.181	83.5141	183.568
ENSMUSG00000036534	Slc38a7	8	95835920	95853539	1084.07	-1.02712	0.104448	-9.83385	8.05e-23	4.18e-21	854	1464	490	1690	569	1907	737.804	1433.46	638.625	1393.7	731.07	1569.79
ENSMUSG00000004864	Mapk13	17	28769307	28778698	15.7842	-1.02644	0.304189	-3.37435	0.000739904	0.00635042	9	24	4	22	3	44	7.77545	23.4993	5.21327	18.1428	3.8545	36.2196
ENSMUSG00000090369	4933411K16Rik	19	42052248	42053627	10.8764	-1.02592	0.299021	-3.43092	0.000601538	0.00528123	2	12	2	30	3	25	1.72788	11.7497	2.60663	24.7402	3.8545	20.5793
ENSMUSG00000070565	Rasal2	1	157135182	157412595	248.339	-1.02568	0.155943	-6.5773	4.79e-11	1.18e-09	207	336	120	415	106	422	178.835	328.991	156.398	342.24	136.192	347.379
ENSMUSG00000109517	Gm44763	7	118967668	118969686	10.965	-1.024	0.298947	-3.42535	0.000614019	0.00537895	2	26	3	14	2	25	1.72788	25.4576	3.90995	11.5454	2.56967	20.5793
ENSMUSG00000096768	Erdr1	Y	90784738	90816464	1459.25	-1.02377	0.260294	-3.93314	8.38e-05	0.00090683	907	1661	527	3614	775	2044	783.593	1626.35	686.848	2980.37	995.745	1682.57
ENSMUSG00000031530	Dusp4	8	34807297	34819894	2281.89	-1.02143	0.106063	-9.63039	5.95e-22	2.95e-20	1699	2897	1135	3402	1170	4372	1467.83	2836.56	1479.26	2805.54	1503.25	3598.91
ENSMUSG00000010660	Plcd1	9	119071527	119093502	160.535	-1.02073	0.18553	-5.50172	3.76e-08	7.09e-07	130	191	72	303	73	275	112.312	187.015	93.8388	249.876	93.7928	226.373
ENSMUSG00000025498	Irf7	7	141262706	141266481	2650.92	-1.02029	0.102048	-9.99814	1.55e-23	8.36e-22	1992	3343	1348	4029	1324	5018	1720.97	3273.26	1756.87	3322.61	1701.12	4130.68
ENSMUSG00000038319	Kcnh2	5	24319589	24351604	424.102	-1.01785	0.128467	-7.92304	2.32e-15	8.14e-14	325	543	203	694	215	752	280.78	531.672	264.573	572.324	276.239	619.026
ENSMUSG00000021703	Serinc5	13	92611091	92711947	376.59	-1.01747	0.134434	-7.56855	3.77e-14	1.23e-12	281	553	172	574	203	628	242.767	541.464	224.17	473.363	260.821	516.953
ENSMUSG00000032352	Lrrc1	9	77430823	77544870	32.9924	-1.01657	0.284154	-3.57753	0.000346856	0.00323236	23	55	16	54	8	59	19.8706	53.8526	20.8531	44.5324	10.2787	48.5672
ENSMUSG00000026679	Enkur	2	21180731	21205365	9.15229	-1.01532	0.292088	-3.47606	0.000508837	0.00455713	1	26	1	16	2	14	0.863939	25.4576	1.30332	13.1948	2.56967	11.5244
ENSMUSG00000090222	Ifi203-ps	1	173776529	173798270	508.382	-1.01518	0.137418	-7.3875	1.5e-13	4.64e-12	376	761	275	905	233	700	324.841	745.124	358.412	746.33	299.366	576.221
ENSMUSG00000047562	Mmp10	9	7502352	7510240	14.4163	-1.0127	0.303432	-3.33748	0.000845421	0.00714801	6	30	6	20	1	32	5.18363	29.3742	7.8199	16.4935	1.28483	26.3415
ENSMUSG00000037321	Tap1	17	34187553	34197225	3901.61	-1.01209	0.100922	-10.0285	1.14e-23	6.2e-22	2919	4904	2030	5902	1936	7393	2521.84	4801.69	2645.73	4867.22	2487.44	6085.72
ENSMUSG00000019796	Lrp11	10	7589800	7625483	104.421	-1.01116	0.210589	-4.80156	1.57e-06	2.36e-05	77	157	38	163	59	178	66.5233	153.725	49.526	134.422	75.8051	146.525
ENSMUSG00000108599	Gm10616	7	79466409	79468535	10.2671	-1.01104	0.295528	-3.42113	0.000623609	0.00545576	3	21	0	14	3	28	2.59182	20.5619	0	11.5454	3.8545	23.0489
ENSMUSG00000031398	Plxna3	X	74329066	74344689	151.273	-1.00806	0.191874	-5.25374	1.49e-07	2.6e-06	113	170	70	258	74	297	97.6251	166.454	91.2321	212.766	95.0776	244.482
ENSMUSG00000047342	Zfp286	11	62752577	62789462	28.419	-1.00524	0.287414	-3.49752	0.000469607	0.00424458	15	40	12	50	12	56	12.9591	39.1655	15.6398	41.2337	15.418	46.0977
ENSMUSG00000024901	Peli3	19	4930651	4943127	93.9687	-1.0046	0.222483	-4.51539	6.32e-06	8.62e-05	76	123	49	181	32	150	65.6594	120.434	63.8625	149.266	41.1147	123.476
ENSMUSG00000097729	2310015A10Rik	12	80120546	80132844	122.487	-1.00458	0.193095	-5.20253	1.97e-07	3.36e-06	95	161	56	216	58	206	82.0742	157.641	72.9857	178.13	74.5203	169.574
ENSMUSG00000090894	Olfr110	17	37492468	37500207	98.4122	-1.00247	0.228511	-4.38695	1.15e-05	0.000148053	70	123	49	223	42	131	60.4757	120.434	63.8625	183.902	53.963	107.836
ENSMUSG00000028391	Wdr31	4	62448653	62470896	30.1066	-1.00242	0.291699	-3.43648	0.00058932	0.0051831	22	36	8	75	12	47	19.0067	35.249	10.4265	61.8505	15.418	38.6891
ENSMUSG00000060147	Serpinb6a	13	33917918	34002794	7565.84	-1.00222	0.0988572	-10.138	3.75e-24	2.1e-22	5742	11158	3979	10455	3716	13274	4960.74	10925.2	5185.9	8621.96	4774.44	10926.8
ENSMUSG00000000982	Ccl3	11	83647844	83649355	1075.56	-1.00129	0.0991304	-10.1007	5.48e-24	3.05e-22	834	1371	531	1798	552	1830	720.525	1342.4	692.061	1482.76	709.228	1506.41
ENSMUSG00000034226	Rhov	2	119269201	119271272	77.8099	-1.00072	0.227714	-4.39462	1.11e-05	0.000143631	61	100	36	128	32	149	52.7003	97.9138	46.9194	105.558	41.1147	122.653
ENSMUSG00000040183	Ankrd6	4	32804035	32950841	26.9856	-0.999962	0.298529	-3.34963	0.0008092	0.00687992	10	26	13	45	10	74	8.63939	25.4576	16.9431	37.1103	12.8483	60.9148
ENSMUSG00000047473	Zfp30	7	29783998	29794702	45.5624	-0.999672	0.263402	-3.79524	0.000147503	0.00150388	27	66	24	89	18	70	23.3264	64.6231	31.2796	73.396	23.127	57.6221
ENSMUSG00000081016	Olfr1397-ps1	11	108687074	108688035	10.5886	-0.998105	0.295136	-3.38184	0.000720015	0.0062011	2	25	2	30	2	9	1.72788	24.4785	2.60663	24.7402	2.56967	7.40856
ENSMUSG00000035561	Aldh1b1	4	45799022	45804604	47.0606	-0.99806	0.266741	-3.74168	0.000182797	0.00181811	33	78	26	82	13	72	28.51	76.3728	33.8862	67.6232	16.7028	59.2685
ENSMUSG00000030157	Clec2d	6	129180615	129186534	901.649	-0.997775	0.120349	-8.29071	1.13e-16	4.29e-15	662	1412	449	1250	477	1490	571.928	1382.54	585.189	1030.84	612.865	1226.53
ENSMUSG00000079507	H2-Q1	17	35320405	35325099	476.157	-0.996256	0.148631	-6.7029	2.04e-11	5.22e-10	324	610	265	669	234	950	279.916	597.274	345.379	551.707	300.651	782.015
ENSMUSG00000075033	Nxpe3	16	55839953	55895279	111.551	-0.996074	0.200627	-4.9648	6.88e-07	1.1e-05	72	163	61	181	53	183	62.2036	159.6	79.5023	149.266	68.0961	150.641
ENSMUSG00000047669	Msl3l2	10	56106917	56116880	41.4408	-0.995974	0.277723	-3.58622	0.000335508	0.00314531	19	48	21	64	19	98	16.4148	46.9986	27.3696	52.7791	24.4118	80.671
ENSMUSG00000109460	Gm45591	7	99321200	99322455	8.84673	-0.995643	0.289179	-3.443	0.000575303	0.00507551	3	9	1	25	0	24	2.59182	8.81225	1.30332	20.6168	0	19.7562
ENSMUSG00000071324	Armc2	10	41914990	42018442	74.4826	-0.99215	0.233185	-4.25478	2.09e-05	0.000256567	50	92	40	148	31	121	43.197	90.0807	52.1327	122.052	39.8298	99.604
ENSMUSG00000035900	Gramd4	15	86057695	86137634	98.8638	-0.986988	0.214638	-4.59839	4.26e-06	5.97e-05	72	116	44	195	50	164	62.2036	113.58	57.3459	160.811	64.2416	135
ENSMUSG00000040852	Plekhh2	17	84511895	84622142	8.17433	-0.986298	0.288692	-3.41644	0.000634466	0.00553857	0	15	1	19	2	18	0	14.6871	1.30332	15.6688	2.56967	14.8171
ENSMUSG00000087574	C030037D09Rik	11	88718645	88728893	28.6724	-0.98456	0.291373	-3.37904	0.00072739	0.0062511	23	50	8	56	10	41	19.8706	48.9569	10.4265	46.1817	12.8483	33.7501
ENSMUSG00000024897	Apba1	19	23758876	23949597	667.367	-0.982628	0.123614	-7.94917	1.88e-15	6.66e-14	571	894	342	1033	293	1168	493.309	875.35	445.734	851.888	376.456	961.466
ENSMUSG00000056596	Trnp1	4	133491100	133498550	8.97887	-0.981111	0.293883	-3.33845	0.000842485	0.00712944	2	19	1	23	2	13	1.72788	18.6036	1.30332	18.9675	2.56967	10.7013
ENSMUSG00000038515	Grtp1	8	13172022	13200620	87.967	-0.980595	0.216613	-4.52694	5.98e-06	8.19e-05	65	117	42	165	41	138	56.156	114.559	54.7393	136.071	52.6781	113.598
ENSMUSG00000049881	2810025M15Rik	1	157412352	157420236	93.5285	-0.97362	0.224884	-4.32943	1.49e-05	0.000188519	63	126	40	126	52	195	54.4282	123.371	52.1327	103.909	66.8113	160.519
ENSMUSG00000030427	Lilra6	7	3908280	3915503	497.219	-0.972756	0.123893	-7.8516	4.11e-15	1.42e-13	363	696	248	854	273	741	313.61	681.48	323.222	704.271	350.759	609.971
ENSMUSG00000092224	Gm8815	17	36094968	36096805	57.4754	-0.97203	0.257108	-3.78064	0.000156428	0.00158594	43	87	31	77	18	116	37.1494	85.185	40.4028	63.4999	23.127	95.4881
ENSMUSG00000032013	Trim29	9	43310848	43336115	35.5283	-0.970979	0.277023	-3.50505	0.000456527	0.0041414	22	53	14	71	17	53	19.0067	51.8943	18.2464	58.5518	21.8422	43.6282
ENSMUSG00000073716	Gm13241	4	146475332	146476111	103.406	-0.970179	0.232169	-4.17875	2.93e-05	0.000350117	79	126	35	232	59	141	68.2512	123.371	45.6161	191.324	75.8051	116.067
ENSMUSG00000039958	Etfbkmt	6	149139849	149151171	76.6553	-0.969868	0.231865	-4.18289	2.88e-05	0.000344424	43	101	35	138	46	128	37.1494	98.893	45.6161	113.805	59.1023	105.366
ENSMUSG00000086513	9130208D14Rik	7	105824223	105831515	1366.71	-0.969285	0.108969	-8.89506	5.84e-19	2.52e-17	1073	1995	746	2327	646	1942	927.007	1953.38	972.274	1919.02	830.002	1598.6
ENSMUSG00000073411	H2-D1	17	35262730	35267499	26676.2	-0.967523	0.0922555	-10.4874	9.87e-26	6.03e-24	20059	34454	13823	39078	14192	49219	17329.8	33735.2	18015.7	32226.6	18234.3	40515.8
ENSMUSG00000100141	Gm6445	19	9607104	9608376	22.79	-0.967475	0.300686	-3.21756	0.00129287	0.0104099	17	25	6	60	7	38	14.687	24.4785	7.8199	49.4804	8.99383	31.2806
ENSMUSG00000072663	Spef2	15	9578193	9748868	14.2658	-0.967348	0.302518	-3.19766	0.00138549	0.0110928	6	35	3	33	4	12	5.18363	34.2698	3.90995	27.2142	5.13933	9.87808
ENSMUSG00000025176	Hoga1	19	42045610	42070953	43.4103	-0.966917	0.269569	-3.58691	0.000334624	0.00313944	25	51	17	74	24	91	21.5985	49.9361	22.1564	61.0259	30.836	74.9088
ENSMUSG00000026893	Gca	2	62664285	62694109	150.554	-0.965577	0.18085	-5.33912	9.34e-08	1.67e-06	103	206	76	265	81	232	88.9857	201.703	99.052	218.539	104.071	190.976
ENSMUSG00000031880	Rrad	8	104628070	104631327	9.75406	-0.965459	0.296193	-3.25956	0.00111586	0.00914363	1	22	2	16	3	20	0.863939	21.541	2.60663	13.1948	3.8545	16.4635
ENSMUSG00000074417	Gm14548	7	3884242	3898120	1130.96	-0.961908	0.0963724	-9.98116	1.84e-23	9.89e-22	875	1524	597	1919	577	1744	755.947	1492.21	778.08	1582.55	741.349	1435.61
ENSMUSG00000029798	Herc6	6	57581000	57664632	2506.13	-0.961553	0.127342	-7.55095	4.32e-14	1.4e-12	1863	3592	1297	4817	1319	3101	1609.52	3517.07	1690.4	3972.45	1694.69	2552.66
ENSMUSG00000032661	Oas3	5	120753098	120777661	10314.9	-0.960788	0.102428	-9.38012	6.59e-21	3.09e-19	7925	13585	5604	14457	5120	19360	6846.72	13301.6	7303.78	11922.3	6578.34	15936.6
ENSMUSG00000006576	Slc4a3	1	75546266	75562172	99.0954	-0.957141	0.240288	-3.98331	6.8e-05	0.000749727	78	100	32	226	56	157	67.3872	97.9138	41.7061	186.376	71.9506	129.238
ENSMUSG00000092243	Gm7030	17	36109719	36129425	518.945	-0.95563	0.135275	-7.06432	1.61e-12	4.6e-11	399	659	250	750	283	991	344.712	645.252	325.829	618.505	363.608	815.765
ENSMUSG00000045868	Gvin1	7	106156556	106215326	10701.2	-0.955138	0.0891796	-10.7103	9.11e-27	5.78e-25	8451	15499	5701	17998	5372	15253	7301.15	15175.7	7430.21	14842.5	6902.12	12555.9
ENSMUSG00000078349	AW011738	4	156203304	156205151	84.4847	-0.95324	0.226622	-4.2063	2.6e-05	0.000313069	53	116	52	129	35	156	45.7888	113.58	67.7724	106.383	44.9691	128.415
ENSMUSG00000026475	Rgs16	1	153740349	153745468	5.91546	-0.950606	0.270927	-3.50872	0.000450273	0.00409025	0	11	0	18	0	12	0	10.7705	0	14.8441	0	9.87808
ENSMUSG00000045382	Cxcr4	1	128588199	128592293	1852.8	-0.94814	0.0957437	-9.9029	4.04e-23	2.15e-21	1501	2725	931	2714	965	2989	1296.77	2668.15	1213.39	2238.16	1239.86	2460.47
ENSMUSG00000073888	Ccl27a	4	41769467	41774247	9.57829	-0.947192	0.296715	-3.19227	0.00141161	0.0112703	4	15	2	26	1	17	3.45576	14.6871	2.60663	21.4415	1.28483	13.9939
ENSMUSG00000054720	Lrrc8c	5	105519388	105613018	1697.72	-0.945179	0.0908227	-10.4069	2.31e-25	1.38e-23	1358	2423	877	2548	879	2754	1173.23	2372.45	1143.01	2101.27	1129.37	2267.02
ENSMUSG00000035342	Lzts2	19	45015176	45027104	117.002	-0.941373	0.225473	-4.1751	2.98e-05	0.000355151	68	111	61	210	65	241	58.7479	108.684	79.5023	173.181	83.5141	198.385
ENSMUSG00000022371	Col14a1	15	55307750	55520803	180.486	-0.941343	0.172006	-5.47272	4.43e-08	8.27e-07	131	228	83	305	105	306	113.176	223.244	108.175	251.525	134.907	251.891
ENSMUSG00000026185	Igfbp5	1	72857932	72874884	7.58529	-0.937295	0.285475	-3.28328	0.00102607	0.00847416	1	11	0	18	2	20	0.863939	10.7705	0	14.8441	2.56967	16.4635
ENSMUSG00000037921	Ddx60	8	61928087	62038244	2050.05	-0.934999	0.125333	-7.46011	8.65e-14	2.73e-12	1690	2843	1154	3810	915	2715	1460.06	2783.69	1504.03	3142.01	1175.62	2234.92
ENSMUSG00000038068	Rnf144b	13	47122656	47247991	1322.32	-0.933627	0.0947755	-9.85094	6.79e-23	3.55e-21	1003	1738	684	2044	732	2245	866.531	1701.74	891.468	1685.63	940.498	1848.02
ENSMUSG00000033191	Tie1	4	118471191	118490061	7.04374	-0.933543	0.268332	-3.47906	NA	NA	0	7	0	8	0	35	0	6.85397	0	6.59739	0	28.8111
ENSMUSG00000032606	Nicn1	9	108290429	108296498	401.854	-0.933477	0.126894	-7.35633	1.89e-13	5.8e-12	333	545	203	644	201	651	287.692	533.63	264.573	531.09	258.251	535.886
ENSMUSG00000033538	Casp4	9	5308828	5336783	709.812	-0.932825	0.150525	-6.19715	5.75e-10	1.29e-08	513	1102	364	1299	392	835	443.201	1079.01	474.407	1071.25	503.654	687.35
ENSMUSG00000038463	Olfml2b	1	170644532	170682789	292.323	-0.932344	0.148341	-6.28513	3.28e-10	7.58e-09	252	431	134	459	149	449	217.713	422.009	174.644	378.525	191.44	369.605
ENSMUSG00000061666	Gdpd1	11	87033867	87074062	673.264	-0.9322	0.115528	-8.06903	7.09e-16	2.58e-14	553	953	371	1034	314	1080	477.758	933.119	483.53	852.713	403.438	889.027
ENSMUSG00000036186	Fam69b	2	26628457	26636497	41.8963	-0.93211	0.266393	-3.499	0.000467006	0.00422491	26	53	21	78	19	74	22.4624	51.8943	27.3696	64.3246	24.4118	60.9148
ENSMUSG00000024887	Asah2	19	31984654	32061469	732.035	-0.932097	0.11487	-8.11433	4.88e-16	1.8e-14	592	974	405	1102	347	1269	511.452	953.681	527.843	908.79	445.837	1044.61
ENSMUSG00000079363	Gbp4	5	105115767	105139586	579.243	-0.931888	0.124577	-7.48039	7.41e-14	2.36e-12	462	797	287	1031	310	818	399.14	780.373	374.052	850.239	398.298	673.356
ENSMUSG00000023341	Mx2	16	97535308	97560900	636.869	-0.928944	0.131587	-7.05953	1.67e-12	4.74e-11	507	858	325	1196	331	860	438.017	840.101	423.578	986.31	425.28	707.929
ENSMUSG00000021701	Plk2	13	110395046	110400844	1043.25	-0.928708	0.0984719	-9.4312	4.05e-21	1.93e-19	805	1391	532	1752	578	1605	695.471	1361.98	693.364	1444.83	742.633	1321.19
ENSMUSG00000078606	Gm4070	7	105895139	105953967	10071.5	-0.928025	0.0916418	-10.1267	4.21e-24	2.35e-22	8012	14562	5569	16721	5004	14301	6921.88	14258.2	7258.17	13789.4	6429.3	11772.2
ENSMUSG00000044788	Fads6	11	115279622	115297663	349.607	-0.926589	0.134705	-6.87863	6.04e-12	1.62e-10	263	487	174	531	197	578	227.216	476.84	226.777	437.902	253.112	475.794
ENSMUSG00000030259	Rassf8	6	145746748	145821079	3807.37	-0.925027	0.0798387	-11.5862	4.84e-31	3.67e-29	3016	5052	2089	5928	1941	6301	2605.64	4946.61	2722.63	4888.67	2493.86	5186.82
ENSMUSG00000030329	Pianp	6	124996694	125003096	31.0958	-0.924865	0.289252	-3.19744	0.00138653	0.0110967	21	38	14	43	11	77	18.1427	37.2073	18.2464	35.461	14.1332	63.3843
ENSMUSG00000086638	4930405A21Rik	2	156714540	156720909	11.3947	-0.92426	0.297798	-3.10365	0.00191151	0.0146618	8	13	1	28	1	28	6.91151	12.7288	1.30332	23.0909	1.28483	23.0489
ENSMUSG00000003849	Nqo1	8	107388225	107403206	349.506	-0.923828	0.145544	-6.34741	2.19e-10	5.14e-09	260	482	194	484	177	633	224.624	471.945	252.843	399.142	227.415	521.069
ENSMUSG00000029819	Npy	6	49822710	49829507	1559.02	-0.922722	0.103932	-8.87816	6.8e-19	2.92e-17	1292	2068	813	2240	787	2788	1116.21	2024.86	1059.6	1847.27	1011.16	2295.01
ENSMUSG00000034829	Nxnl1	8	71560555	71566601	37.2792	-0.920548	0.282118	-3.26299	0.00110244	0.00904113	25	42	21	60	11	85	21.5985	41.1238	27.3696	49.4804	14.1332	69.9697
ENSMUSG00000042155	Klhl23	2	69821944	69836651	42.0663	-0.919472	0.279398	-3.2909	0.000998662	0.00828556	32	72	10	53	24	81	27.646	70.498	13.0332	43.7077	30.836	66.677
ENSMUSG00000023979	Guca1b	17	47385393	47392967	7.53192	-0.918541	0.279597	-3.28524	0.00101897	0.00842593	0	9	2	15	0	26	0	8.81225	2.60663	12.3701	0	21.4025
ENSMUSG00000037997	Parp11	6	127446840	127494261	1473.72	-0.918501	0.0885633	-10.3711	3.36e-25	1.98e-23	1166	2028	778	2265	786	2378	1007.35	1985.69	1013.98	1867.89	1009.88	1957.51
ENSMUSG00000092413	Olfr115	17	37608940	37627109	5.8045	-0.918099	0.268375	-3.42096	0.000624011	0.00545687	0	12	0	19	0	9	0	11.7497	0	15.6688	0	7.40856
ENSMUSG00000106334	Gm43549	3	55578105	55582730	46.7892	-0.914046	0.282973	-3.23015	0.00123726	0.0100148	29	71	17	118	25	42	25.0542	69.5188	22.1564	97.3115	32.1208	34.5733
ENSMUSG00000024066	Xdh	17	73883908	73950182	7724.13	-0.913725	0.0796348	-11.4739	1.78e-30	1.33e-28	6058	9660	4226	12410	4057	12996	5233.74	9458.48	5507.81	10234.2	5212.57	10698
ENSMUSG00000086924	Gm11766	11	119938511	119942074	59.2804	-0.912778	0.246783	-3.6987	0.000216703	0.00212876	45	86	23	111	32	85	38.8773	84.2059	29.9763	91.5388	41.1147	69.9697
ENSMUSG00000001039	B9d1	11	61505144	61512931	25.2524	-0.912004	0.296859	-3.07218	0.00212503	0.0160339	14	44	7	53	14	31	12.0951	43.0821	9.12321	43.7077	17.9877	25.5184
ENSMUSG00000030189	Ybx3	6	131364855	131388476	289.079	-0.910929	0.175964	-5.17678	2.26e-07	3.82e-06	226	376	157	358	138	600	195.25	368.156	204.621	295.233	177.307	493.904
ENSMUSG00000038295	Atg9b	5	24384181	24392143	18.1588	-0.91056	0.303277	-3.00241	0.00267854	0.0195224	11	26	5	24	7	47	9.50333	25.4576	6.51658	19.7922	8.99383	38.6891
ENSMUSG00000090272	Mndal	1	173849126	173942491	4070.4	-0.909398	0.107546	-8.45592	2.77e-17	1.09e-15	3222	5967	2141	7076	2175	5316	2783.61	5842.52	2790.4	5835.39	2794.51	4375.99
ENSMUSG00000043020	Wdr63	3	146040526	146108130	9.91583	-0.90793	0.293504	-3.09341	0.00197868	0.015084	0	20	4	17	2	22	0	19.5828	5.21327	14.0195	2.56967	18.1098
ENSMUSG00000020435	Osbp2	11	3703731	3863903	635.202	-0.907903	0.113882	-7.97232	1.56e-15	5.56e-14	487	846	317	971	367	1065	420.738	828.351	413.151	800.758	471.534	876.68
ENSMUSG00000018334	Ksr1	11	79013440	79146407	81.3191	-0.906616	0.246405	-3.67938	0.000233806	0.0022799	65	80	26	144	48	169	56.156	78.3311	33.8862	118.753	61.672	139.116
ENSMUSG00000028950	Tas1r1	4	152027914	152038568	8.12474	-0.902994	0.290124	-3.11244	0.00185545	0.0142813	3	10	1	18	1	23	2.59182	9.79138	1.30332	14.8441	1.28483	18.933
ENSMUSG00000097313	Gm26569	16	29907519	29946517	6.21016	-0.902736	0.274359	-3.29035	0.00100064	0.00829343	0	14	1	16	0	11	0	13.7079	1.30332	13.1948	0	9.05491
ENSMUSG00000081665	Gm15922	7	3731630	3739889	1937.6	-0.900629	0.0866166	-10.3979	2.54e-25	1.51e-23	1493	2684	1067	3072	1044	2967	1289.86	2628.01	1390.64	2533.4	1341.37	2442.36
ENSMUSG00000047115	Fam221a	6	49367739	49390539	120.242	-0.899355	0.202277	-4.44616	8.74e-06	0.000115813	78	174	55	182	77	198	67.3872	170.37	71.6824	150.091	98.9321	162.988
ENSMUSG00000026896	Ifih1	2	62595798	62646255	3881.79	-0.898557	0.0801316	-11.2135	3.5e-29	2.45e-27	3071	5312	2186	6072	2001	6085	2653.16	5201.18	2849.05	5007.42	2570.95	5009.01
ENSMUSG00000086782	E130102H24Rik	4	101346531	101356735	78.7648	-0.897734	0.234404	-3.82986	0.000128215	0.00132212	60	112	45	154	31	104	51.8363	109.664	58.6492	127	39.8298	85.61
ENSMUSG00000005397	Nid1	13	13437551	13512269	23.5398	-0.895819	0.297138	-3.01483	0.00257125	0.0188508	17	37	5	44	12	39	14.687	36.2281	6.51658	36.2856	15.418	32.1038
ENSMUSG00000027676	Ccdc39	3	33812362	33844310	67.619	-0.894843	0.258339	-3.46383	0.000532541	0.0047318	51	92	38	156	24	76	44.0609	90.0807	49.526	128.649	30.836	62.5612
ENSMUSG00000037196	Pacrg	17	10403012	10840311	22.8453	-0.894514	0.302471	-2.95735	0.00310295	0.0222092	17	30	4	27	10	64	14.687	29.3742	5.21327	22.2662	12.8483	52.6831
ENSMUSG00000027932	Slc27a3	3	90385239	90389938	64.9957	-0.894324	0.244713	-3.65458	0.000257605	0.00248398	49	94	23	121	39	92	42.333	92.039	29.9763	99.7855	50.1085	75.7319
ENSMUSG00000099034	2810039B14Rik	15	75642129	75653643	70.2262	-0.894087	0.232106	-3.85206	0.000117129	0.00122429	50	93	32	129	39	108	43.197	91.0599	41.7061	106.383	50.1085	88.9027
ENSMUSG00000035042	Ccl5	11	83525778	83530518	205.12	-0.893516	0.164541	-5.43035	5.62e-08	1.03e-06	161	266	95	314	119	359	139.094	260.451	123.815	258.948	152.895	295.519
ENSMUSG00000073402	Gm8909	17	36164443	36168537	123.934	-0.892573	0.206524	-4.32188	1.55e-05	0.00019435	97	165	64	160	60	250	83.8021	161.558	83.4122	131.948	77.09	205.793
ENSMUSG00000089942	Pira2	7	3836812	3845051	2356.6	-0.890618	0.0828785	-10.7461	6.18e-27	3.95e-25	1952	3226	1273	3699	1221	3664	1686.41	3158.7	1659.12	3050.47	1568.78	3016.11
ENSMUSG00000095649	Gm8979	7	106076751	106084046	1295.94	-0.889027	0.107551	-8.26609	1.38e-16	5.19e-15	1086	1848	703	2172	649	1806	938.238	1809.45	916.231	1791.19	833.857	1486.65
ENSMUSG00000082280	Gm5847	3	65613589	65615183	30.4213	-0.889022	0.293353	-3.03055	0.00244109	0.0180427	24	47	11	32	11	74	20.7345	46.0195	14.3365	26.3896	14.1332	60.9148
ENSMUSG00000030134	Rasgef1a	6	118011438	118091546	295.354	-0.887311	0.149442	-5.9375	2.89e-09	6.13e-08	198	376	172	488	165	479	171.06	368.156	224.17	402.441	211.997	394.3
ENSMUSG00000027938	Creb3l4	3	90237500	90243512	21.1834	-0.886901	0.300142	-2.95494	0.00312732	0.0223354	16	29	9	34	5	47	13.823	28.395	11.7298	28.0389	6.42416	38.6891
ENSMUSG00000079071	Gm14085	2	122484941	122528040	140.121	-0.885878	0.193701	-4.57343	4.8e-06	6.68e-05	99	166	80	268	71	214	85.53	162.537	104.265	221.013	91.2231	176.159
ENSMUSG00000033788	Dysf	6	84008590	84211060	13.303	-0.885794	0.303113	-2.92233	0.00347425	0.0244622	6	32	4	15	4	25	5.18363	31.3324	5.21327	12.3701	5.13933	20.5793
ENSMUSG00000033684	Qsox1	1	155776029	155812889	311.646	-0.884751	0.168778	-5.24209	1.59e-07	2.76e-06	230	405	189	404	147	615	198.706	396.551	246.327	333.168	188.87	506.252
ENSMUSG00000028542	Slc6a9	4	117834506	117875198	92.2851	-0.88416	0.224212	-3.94341	8.03e-05	0.000873594	65	102	45	142	51	190	56.156	99.8721	58.6492	117.104	65.5265	156.403
ENSMUSG00000020937	Plcd3	11	103070304	103101658	296.36	-0.884036	0.154908	-5.70686	1.15e-08	2.26e-07	238	340	143	469	167	549	205.617	332.907	186.374	386.772	214.567	451.922
ENSMUSG00000024778	Fas	19	34290659	34327770	78.7793	-0.883243	0.22369	-3.94851	7.86e-05	0.000856597	58	112	45	133	35	121	50.1085	109.664	58.6492	109.682	44.9691	99.604
ENSMUSG00000091055	Siglec15	18	78043614	78057395	28.8201	-0.880855	0.289651	-3.04109	0.00235721	0.0175006	16	36	10	47	17	61	13.823	35.249	13.0332	38.7597	21.8422	50.2136
ENSMUSG00000074384	AI429214	8	36993604	36995533	8.55589	-0.878066	0.292231	-3.0047	0.0026584	0.0194182	3	13	2	13	1	26	2.59182	12.7288	2.60663	10.7208	1.28483	21.4025
ENSMUSG00000075566	Krtap4-6	11	99665043	99665960	19.9765	-0.8771	0.304051	-2.88471	0.00391769	0.0271053	15	24	2	56	9	28	12.9591	23.4993	2.60663	46.1817	11.5635	23.0489
ENSMUSG00000035372	1810055G02Rik	19	3708333	3717881	213.261	-0.873478	0.166318	-5.25186	1.51e-07	2.63e-06	176	299	120	299	99	370	152.053	292.762	156.398	246.577	127.198	304.574
ENSMUSG00000097168	C230088H06Rik	4	147018235	147492201	15.8764	-0.872433	0.304184	-2.86811	0.00412927	0.0283622	9	34	8	25	2	25	7.77545	33.2907	10.4265	20.6168	2.56967	20.5793
ENSMUSG00000023947	Nfkbie	17	45555716	45563169	388.418	-0.872411	0.142577	-6.11886	9.42e-10	2.08e-08	283	508	224	544	209	704	244.495	497.402	291.943	448.623	268.53	579.514
ENSMUSG00000098055	Gm26947	10	60931991	60940942	118.498	-0.872321	0.226014	-3.85959	0.000113578	0.00119093	86	148	67	267	55	138	74.2988	144.912	87.3222	220.188	70.6658	113.598
ENSMUSG00000032313	Tmem266	9	55326913	55438345	24.8169	-0.870894	0.295291	-2.94928	0.00318518	0.0226987	18	48	8	36	11	39	15.5509	46.9986	10.4265	29.6883	14.1332	32.1038
ENSMUSG00000035735	Dagla	19	10245265	10304877	882.83	-0.869735	0.121703	-7.14636	8.91e-13	2.57e-11	761	1085	474	1277	440	1629	657.458	1062.37	617.772	1053.11	565.326	1340.95
ENSMUSG00000002885	Adgre5	8	83723251	83741326	16.6127	-0.867053	0.30409	-2.8513	0.00435407	0.0296202	6	20	4	33	10	36	5.18363	19.5828	5.21327	27.2142	12.8483	29.6342
ENSMUSG00000006403	Adamts4	1	171250421	171260637	14.51	-0.865881	0.304089	-2.84746	0.00440693	0.0298981	7	14	4	35	6	31	6.04757	13.7079	5.21327	28.8636	7.709	25.5184
ENSMUSG00000023809	Rps6ka2	17	7170115	7303313	1790.82	-0.864856	0.0923537	-9.36461	7.63e-21	3.56e-19	1485	2383	1010	2664	913	2967	1282.95	2333.29	1316.35	2196.93	1173.05	2442.36
ENSMUSG00000003411	Rab3b	4	108879063	108943324	16.6075	-0.864273	0.304155	-2.84155	0.00448942	0.0304091	13	20	4	22	4	49	11.2312	19.5828	5.21327	18.1428	5.13933	40.3355
ENSMUSG00000000385	Tmprss2	16	97564684	97611195	28.7513	-0.864088	0.294188	-2.93719	0.00331197	0.0235025	19	52	9	60	15	30	16.4148	50.9152	11.7298	49.4804	19.2725	24.6952
ENSMUSG00000038390	Gpr162	6	124858444	124863983	848.672	-0.863172	0.115516	-7.47234	7.88e-14	2.49e-12	668	1055	448	1236	482	1530	577.111	1032.99	583.886	1019.3	619.289	1259.46
ENSMUSG00000021211	Akr1c12	13	4268176	4279433	99.582	-0.862445	0.213086	-4.04741	5.18e-05	0.000588244	92	148	41	157	50	153	79.4824	144.912	53.436	129.474	64.2416	125.946
ENSMUSG00000020882	Cacnb1	11	98001508	98023034	44.9809	-0.861618	0.27253	-3.16155	0.0015693	0.0123461	28	46	17	76	28	97	24.1903	45.0404	22.1564	62.6752	35.9753	79.8478
ENSMUSG00000050947	Amigo1	3	108186335	108192286	205.517	-0.861566	0.167951	-5.12987	2.9e-07	4.85e-06	178	271	98	293	109	370	153.781	265.347	127.725	241.629	140.047	304.574
ENSMUSG00000036390	Gadd45a	6	67035096	67037457	256.842	-0.86017	0.156095	-5.51055	3.58e-08	6.74e-07	210	378	134	349	136	428	181.427	370.114	174.644	287.811	174.737	352.318
ENSMUSG00000066456	Hmgn3	9	83109948	83146685	90.3161	-0.860075	0.222314	-3.86873	0.000109402	0.00114924	55	142	54	141	48	130	47.5166	139.038	70.3791	116.279	61.672	107.013
ENSMUSG00000002032	Tmem25	9	44793769	44799307	57.2401	-0.857804	0.252674	-3.3949	0.000686546	0.00594112	38	86	36	78	23	104	32.8297	84.2059	46.9194	64.3246	29.5512	85.61
ENSMUSG00000097194	9330175E14Rik	8	94422898	94435103	204.358	-0.856961	0.167116	-5.12794	2.93e-07	4.9e-06	160	280	94	346	125	298	138.23	274.159	122.512	285.337	160.604	245.306
ENSMUSG00000043085	Tmem82	4	141613376	141618633	7.3325	-0.856112	0.283212	-3.02287	0.00250392	0.018425	3	9	0	17	1	21	2.59182	8.81225	0	14.0195	1.28483	17.2866
ENSMUSG00000024014	Pim1	17	29490812	29496111	1065.15	-0.855643	0.106707	-8.01866	1.07e-15	3.86e-14	901	1342	535	1581	599	1856	778.409	1314	697.274	1303.81	769.615	1527.81
ENSMUSG00000024664	Fads3	19	10041548	10059671	132.727	-0.855565	0.215941	-3.96203	7.43e-05	0.000812619	110	189	54	268	77	153	95.0333	185.057	70.3791	221.013	98.9321	125.946
ENSMUSG00000000690	Hoxb6	11	96292476	96301569	5.37365	-0.855254	0.263265	-3.24864	0.00115957	0.00946288	0	6	0	17	0	15	0	5.87483	0	14.0195	0	12.3476
ENSMUSG00000038065	Mturn	6	54681624	54703851	584.226	-0.853639	0.119562	-7.13974	9.35e-13	2.69e-11	444	837	332	844	322	923	383.589	819.539	432.701	696.025	413.716	759.789
ENSMUSG00000091705	H2-Q2	17	35342242	35346762	17.0077	-0.85135	0.304183	-2.79881	0.00512909	0.0340662	6	19	8	21	6	52	5.18363	18.6036	10.4265	17.3181	7.709	42.805
ENSMUSG00000037625	Cldn11	3	31149920	31164324	5.72034	-0.847887	0.270639	-3.13291	0.00173083	0.0134416	0	11	1	15	0	12	0	10.7705	1.30332	12.3701	0	9.87808
ENSMUSG00000022305	Lrp12	15	39870603	39943994	5173.63	-0.844364	0.0778622	-10.8443	2.12e-27	1.39e-25	4276	6880	2860	7651	2811	8458	3694.2	6736.47	3727.48	6309.58	3611.67	6962.4
ENSMUSG00000008129	4930432K21Rik	8	84148025	84172590	79.3167	-0.844176	0.222245	-3.7984	0.000145635	0.00148712	66	100	41	136	37	131	57.02	97.9138	53.436	112.156	47.5388	107.836
ENSMUSG00000080917	Gm15925	7	3788883	3799631	266.941	-0.843837	0.156429	-5.39437	6.88e-08	1.25e-06	206	337	161	388	132	479	177.971	329.97	209.834	319.973	169.598	394.3
ENSMUSG00000046879	Irgm1	11	48861968	48871683	4695.66	-0.842106	0.0870352	-9.67546	3.83e-22	1.92e-20	3876	6764	2660	7091	2484	6920	3348.63	6622.89	3466.82	5847.76	3191.52	5696.36
ENSMUSG00000040133	Gpr176	2	118277110	118373419	664.049	-0.839576	0.129514	-6.48253	9.02e-11	2.18e-09	504	821	377	926	371	1231	435.425	803.873	491.35	763.648	476.673	1013.33
ENSMUSG00000102882	Gm2065	9	83114108	83116864	13.5734	-0.837455	0.303492	-2.7594	0.00579079	0.0377064	8	26	3	32	5	15	6.91151	25.4576	3.90995	26.3896	6.42416	12.3476
ENSMUSG00000042842	Serpinb6b	13	32965209	32979067	534.76	-0.836983	0.119682	-6.9934	2.68e-12	7.47e-11	465	746	295	817	269	817	401.732	730.437	384.478	673.758	345.62	672.533
ENSMUSG00000032252	Glce	9	62057248	62122655	587.255	-0.836631	0.1148	-7.28773	3.15e-13	9.44e-12	487	818	304	925	334	867	420.738	800.935	396.208	762.823	429.134	713.691
ENSMUSG00000037999	Arap2	5	62602445	62766159	673.287	-0.83623	0.118782	-7.04006	1.92e-12	5.42e-11	541	881	354	1174	389	948	467.391	862.621	461.374	968.167	499.8	780.368
ENSMUSG00000075122	Cd80	16	38458933	38486933	203.818	-0.836192	0.177288	-4.71657	2.4e-06	3.51e-05	161	262	109	394	110	266	139.094	256.534	142.061	324.921	141.332	218.964
ENSMUSG00000027219	Slc28a2	2	122426477	122461137	912.3	-0.836013	0.128924	-6.48455	8.9e-11	2.15e-09	727	1182	506	1713	500	1183	628.084	1157.34	659.478	1412.67	642.416	973.814
ENSMUSG00000083752	Gm12014	11	17017852	17022080	8.19007	-0.835547	0.290686	-2.8744	0.00404791	0.0278707	3	20	2	17	1	11	2.59182	19.5828	2.60663	14.0195	1.28483	9.05491
ENSMUSG00000035355	Kcnh4	11	100740376	100759942	142.097	-0.83543	0.207421	-4.0277	5.63e-05	0.000634514	99	138	70	269	88	250	85.53	135.121	91.2321	221.837	113.065	205.793
ENSMUSG00000017144	Rnd3	2	51130438	51149111	222.678	-0.830902	0.158375	-5.24643	1.55e-07	2.7e-06	193	320	121	335	110	341	166.74	313.324	157.701	276.266	141.332	280.702
ENSMUSG00000103144	Pcdhga1	18	37661793	37841873	105.257	-0.829644	0.22491	-3.68879	0.000225326	0.00220476	94	133	46	130	54	223	81.2103	130.225	59.9525	107.208	69.381	183.568
ENSMUSG00000032715	Trib3	2	152337422	152344032	770.307	-0.829268	0.1402	-5.91488	3.32e-09	7.01e-08	603	949	450	999	406	1506	520.955	929.202	586.492	823.849	521.642	1239.7
ENSMUSG00000049598	Vsig8	1	172555938	172563717	9.99939	-0.828989	0.300095	-2.76242	0.00573741	0.0374077	4	17	3	18	3	21	3.45576	16.6454	3.90995	14.8441	3.8545	17.2866
ENSMUSG00000032725	Folr2	7	101839988	101857194	756.276	-0.82831	0.120216	-6.89017	5.57e-12	1.51e-10	630	919	424	1094	399	1368	544.282	899.828	552.606	902.193	512.648	1126.1
ENSMUSG00000025429	Pstpip2	18	77794545	77882007	34.4481	-0.828285	0.287456	-2.88144	0.00395869	0.0273467	28	66	17	61	11	38	24.1903	64.6231	22.1564	50.3051	14.1332	31.2806
ENSMUSG00000041592	Sdk2	11	113776374	114067046	64.4414	-0.827887	0.238641	-3.46917	0.000522074	0.00465959	57	81	31	104	29	115	49.2445	79.3102	40.4028	85.7661	37.2602	94.6649
ENSMUSG00000097165	2210008F06Rik	11	77489854	77491409	17.566	-0.826689	0.303863	-2.7206	0.00651642	0.041695	5	32	6	31	11	27	4.3197	31.3324	7.8199	25.5649	14.1332	22.2257
ENSMUSG00000000276	Dgke	11	89035179	89066850	643.351	-0.825855	0.112238	-7.35806	1.87e-13	5.73e-12	496	831	350	1045	382	983	428.514	813.664	456.161	861.784	490.806	809.179
ENSMUSG00000090110	Cmc4	X	75404846	75416584	127.546	-0.824146	0.189352	-4.35247	1.35e-05	0.000171273	99	176	73	210	65	189	85.53	172.328	95.1421	173.181	83.5141	155.58
ENSMUSG00000018986	Slfn3	11	83191330	83215154	703.655	-0.823103	0.10915	-7.54101	4.66e-14	1.51e-12	573	949	392	1019	389	1150	495.037	929.202	510.9	840.343	499.8	946.649
ENSMUSG00000027316	Gfra4	2	131039632	131043088	195.908	-0.821543	0.173833	-4.72605	2.29e-06	3.36e-05	183	268	105	279	88	334	158.101	262.409	136.848	230.084	113.065	274.94
ENSMUSG00000107215	Gm43197	6	3336772	3339354	875.031	-0.821327	0.119651	-6.86433	6.68e-12	1.79e-10	750	1202	492	1510	450	1167	647.954	1176.92	641.232	1245.26	578.175	960.643
ENSMUSG00000074418	Gm15930	7	3756905	3764030	183.54	-0.820761	0.170656	-4.80945	1.51e-06	2.28e-05	158	271	89	279	102	270	136.502	265.347	115.995	230.084	131.053	222.257
ENSMUSG00000057123	Gja5	3	96904693	97077416	23.5777	-0.819771	0.297114	-2.75911	0.00579593	0.0377275	9	32	11	43	14	42	7.77545	31.3324	14.3365	35.461	17.9877	34.5733
ENSMUSG00000108840	Gm5320	7	4909038	4910556	10.3429	-0.817914	0.299265	-2.73307	0.00627461	0.0402903	3	17	3	14	4	27	2.59182	16.6454	3.90995	11.5454	5.13933	22.2257
ENSMUSG00000042333	Tnfrsf14	4	154921933	154928563	178.13	-0.816909	0.185563	-4.40233	1.07e-05	0.000139378	140	265	108	308	85	224	120.951	259.472	140.758	254	109.211	184.391
ENSMUSG00000097003	D930007P13Rik	15	103123070	103146828	7.49075	-0.815304	0.282608	-2.88493	0.00391507	0.0270966	1	20	2	18	1	7	0.863939	19.5828	2.60663	14.8441	1.28483	5.76221
ENSMUSG00000031066	Usp11	X	20703906	20720539	87.8018	-0.814926	0.221397	-3.68084	0.000232469	0.00226796	59	118	42	127	57	155	50.9724	115.538	54.7393	104.734	73.2355	127.592
ENSMUSG00000050957	Insl6	19	29321344	29325356	183.47	-0.814565	0.168889	-4.82307	1.41e-06	2.14e-05	158	264	100	287	92	268	136.502	258.493	130.332	236.681	118.205	220.61
ENSMUSG00000079492	Gm11127	17	36055816	36058371	181.54	-0.814546	0.194361	-4.19088	2.78e-05	0.000333711	131	235	107	219	97	366	113.176	230.098	139.455	180.604	124.629	301.281
ENSMUSG00000043079	Synpo	18	60593973	60660142	847.792	-0.811635	0.105112	-7.7216	1.15e-14	3.88e-13	676	1104	495	1250	465	1395	584.023	1080.97	645.142	1030.84	597.447	1148.33
ENSMUSG00000048647	Exd1	2	119516505	119547627	49.5536	-0.810861	0.26296	-3.08359	0.0020452	0.0155021	41	72	27	62	19	98	35.4215	70.498	35.1895	51.1298	24.4118	80.671
ENSMUSG00000020715	Ern1	11	106394650	106487852	1797.48	-0.810851	0.09067	-8.94288	3.79e-19	1.66e-17	1444	2220	969	2853	1070	2883	1247.53	2173.69	1262.91	2352.79	1374.77	2373.21
ENSMUSG00000086761	Cep112os1	11	108529097	108533664	10.1766	-0.809883	0.293638	-2.7581	0.00581388	0.037832	1	16	5	31	2	12	0.863939	15.6662	6.51658	25.5649	2.56967	9.87808
ENSMUSG00000074419	Gm15448	7	3816781	3825687	327.723	-0.809805	0.144739	-5.59493	2.21e-08	4.23e-07	298	443	174	554	165	461	257.454	433.758	226.777	456.869	211.997	379.483
ENSMUSG00000049038	Mterf2	10	85119433	85128027	41.1927	-0.80979	0.279739	-2.89481	0.00379391	0.0264326	20	57	22	91	24	48	17.2788	55.8109	28.673	75.0453	30.836	39.5123
ENSMUSG00000108234	Gm44428	6	145304310	145305183	25.7516	-0.808547	0.294134	-2.74891	0.00597946	0.0387197	20	30	7	50	14	48	17.2788	29.3742	9.12321	41.2337	17.9877	39.5123
ENSMUSG00000052920	Prkg1	19	30567551	31765033	438.119	-0.806877	0.140767	-5.73198	9.93e-09	1.97e-07	358	609	242	768	242	563	309.29	596.295	315.403	633.349	310.93	463.447
ENSMUSG00000035473	Galm	17	80127471	80185101	737.525	-0.805864	0.119215	-6.75973	1.38e-11	3.59e-10	629	1034	418	993	387	1225	543.418	1012.43	544.786	818.901	497.23	1008.39
ENSMUSG00000095457	Gm8989	7	106323414	106330688	813.19	-0.805228	0.111748	-7.20572	5.77e-13	1.69e-11	667	1141	485	1279	424	1159	576.247	1117.2	632.108	1054.76	544.769	954.058
ENSMUSG00000031304	Il2rg	X	101264378	101268255	848.968	-0.804798	0.117329	-6.85931	6.92e-12	1.84e-10	613	1054	510	1269	496	1438	529.595	1032.01	664.691	1046.51	637.277	1183.72
ENSMUSG00000091401	Gm9252	7	41666517	41668118	40.8373	-0.803693	0.266647	-3.01407	0.00257769	0.0188911	28	59	19	61	23	71	24.1903	57.7692	24.763	50.3051	29.5512	58.4453
ENSMUSG00000033361	Prrg3	X	71962624	71972722	5.14874	-0.803671	0.258539	-3.10851	0.00188036	0.0144451	0	8	0	7	0	21	0	7.83311	0	5.77272	0	17.2866
ENSMUSG00000001313	Rnd2	11	101464999	101471853	124.634	-0.802985	0.191693	-4.1889	2.8e-05	0.000336441	109	161	63	187	65	214	94.1694	157.641	82.1089	154.214	83.5141	176.159
ENSMUSG00000051790	Nlgn2	11	69823122	69837784	718.021	-0.802959	0.116981	-6.86403	6.69e-12	1.79e-10	611	854	383	1077	405	1259	527.867	836.184	499.17	888.174	520.357	1036.38
ENSMUSG00000091561	Gm6665	18	31819862	31820413	57.9518	-0.802532	0.249125	-3.2214	0.00127568	0.0102964	46	68	23	108	35	94	39.7412	66.5814	29.9763	89.0648	44.9691	77.3783
ENSMUSG00000038009	Dnajc22	15	99093170	99104737	9.95824	-0.800663	0.296874	-2.69698	0.00699713	0.0442729	6	21	2	11	2	24	5.18363	20.5619	2.60663	9.07141	2.56967	19.7562
ENSMUSG00000092366	Gm17782	17	36156531	36162079	38.3301	-0.800299	0.272752	-2.93416	0.00334447	0.0237078	30	54	17	52	19	75	25.9182	52.8735	22.1564	42.883	24.4118	61.738
ENSMUSG00000097354	2310001H17Rik	6	129208412	129238725	211.948	-0.798507	0.175122	-4.55972	5.12e-06	7.09e-05	178	327	97	332	130	280	153.781	320.178	126.422	273.792	167.028	230.489
ENSMUSG00000028152	Tspan5	3	138742195	138907905	559.516	-0.797753	0.124681	-6.39835	1.57e-10	3.73e-09	510	728	299	794	291	954	440.609	712.813	389.692	654.791	373.886	785.307
ENSMUSG00000022421	Nptxr	15	79786352	79804766	187.748	-0.797607	0.165133	-4.83009	1.36e-06	2.07e-05	153	267	101	276	105	290	132.183	261.43	131.635	227.61	134.907	238.72
ENSMUSG00000028965	Tnfrsf9	4	150914562	150946102	7.05568	-0.797569	0.277412	-2.87503	0.00403991	0.0278252	0	14	3	14	0	16	0	13.7079	3.90995	11.5454	0	13.1708
ENSMUSG00000038702	Dsel	1	111858702	111864918	390.21	-0.796859	0.12712	-6.26856	3.64e-10	8.34e-09	322	508	221	585	214	632	278.188	497.402	288.033	482.434	274.954	520.246
ENSMUSG00000016206	H2-M3	17	37270220	37274484	1149.67	-0.796759	0.0975139	-8.17072	3.07e-16	1.13e-14	974	1525	661	1673	617	1858	841.477	1493.19	861.492	1379.68	792.742	1529.46
ENSMUSG00000095977	Gm23513	16	52105015	52105147	7.11017	-0.796656	0.280524	-2.83989	0.00451295	0.0305237	2	8	2	24	0	13	1.72788	7.83311	2.60663	19.7922	0	10.7013
ENSMUSG00000031391	L1cam	X	73853778	73896105	4299.9	-0.79653	0.0776861	-10.2532	1.14e-24	6.59e-23	3549	5398	2377	6587	2497	6936	3066.12	5285.39	3097.98	5432.13	3208.23	5709.53
ENSMUSG00000066861	Oas1g	5	120876142	120887613	2017.31	-0.795406	0.088161	-9.0222	1.84e-19	8.21e-18	1624	2471	1132	3182	1179	3240	1403.04	2419.45	1475.35	2624.11	1514.82	2667.08
ENSMUSG00000052749	Trim30b	7	104355382	104369884	233.702	-0.794731	0.18375	-4.32507	1.52e-05	0.000191927	187	317	120	458	136	269	161.557	310.387	156.398	377.701	174.737	221.434
ENSMUSG00000081880	Gm5385	X	41248575	41250133	38.0378	-0.794447	0.280859	-2.82864	0.00467467	0.0314573	35	41	11	65	20	78	30.2379	40.1447	14.3365	53.6038	25.6967	64.2075
ENSMUSG00000087175	Gm15133	7	104315019	104324838	29.8624	-0.793732	0.289741	-2.73946	0.00615409	0.0396699	27	48	10	59	13	37	23.3264	46.9986	13.0332	48.6558	16.7028	30.4574
ENSMUSG00000040483	Xaf1	11	72301629	72313733	1713.58	-0.793492	0.112566	-7.04911	1.8e-12	5.09e-11	1496	2378	906	2936	964	2211	1292.45	2328.39	1180.8	2421.24	1238.58	1820.04
ENSMUSG00000090881	Gm6904	14	59244441	59260216	85.4203	-0.792069	0.222907	-3.55337	0.000380335	0.00351916	75	111	44	117	41	161	64.7954	108.684	57.3459	96.4868	52.6781	132.531
ENSMUSG00000005237	Dnah2	11	69420809	69549110	10.3059	-0.791654	0.295968	-2.67479	0.00747752	0.0467627	1	13	4	16	4	30	0.863939	12.7288	5.21327	13.1948	5.13933	24.6952
ENSMUSG00000061410	Zcchc14	8	121598703	121652901	1820.24	-0.789972	0.0929611	-8.49787	1.93e-17	7.66e-16	1491	2398	1006	2585	1066	3004	1288.13	2347.97	1311.14	2131.78	1369.63	2472.81
ENSMUSG00000032690	Oas2	5	120730333	120749853	5276.36	-0.789736	0.116229	-6.79463	1.09e-11	2.84e-10	4062	6365	2999	9942	3135	7023	3509.32	6232.22	3908.65	8198.91	4027.95	5781.15
ENSMUSG00000019478	Rab4a	8	123805985	123835287	91.3931	-0.78914	0.212746	-3.7093	0.000207831	0.00204564	74	114	54	151	43	149	63.9315	111.622	70.3791	124.526	55.2478	122.653
ENSMUSG00000029279	Brdt	5	107331159	107387058	106.618	-0.786104	0.202777	-3.87669	0.000105888	0.00111735	83	157	60	168	57	151	71.7069	153.725	78.199	138.545	73.2355	124.299
ENSMUSG00000099398	Ms4a14	19	11301249	11314454	1497.05	-0.785148	0.151926	-5.16798	2.37e-07	4e-06	1226	2026	749	2947	920	1641	1059.19	1983.73	976.184	2430.31	1182.05	1350.83
ENSMUSG00000074151	Nlrc5	8	94434356	94527272	3177.3	-0.784926	0.103878	-7.5562	4.15e-14	1.34e-12	2583	3658	1706	5633	1925	4748	2231.55	3581.69	2223.46	4645.39	2473.3	3908.43
ENSMUSG00000103636	Gm38331	1	180145481	180148151	6.59039	-0.782428	0.279681	-2.79758	0.00514875	0.034174	3	12	1	17	0	12	2.59182	11.7497	1.30332	14.0195	0	9.87808
ENSMUSG00000040296	Ddx58	4	40203773	40239828	7084.21	-0.78113	0.0757819	-10.3076	6.51e-25	3.79e-23	5998	9419	4135	10507	3875	11016	5181.91	9222.5	5389.21	8664.85	4978.73	9068.08
ENSMUSG00000002059	Rab34	11	78188430	78192193	841.354	-0.779773	0.12131	-6.42792	1.29e-10	3.1e-09	695	1093	474	1108	477	1498	600.438	1070.2	617.772	913.739	612.865	1233.11
ENSMUSG00000074420	Gm10693	7	3860681	3869170	292.849	-0.777683	0.147729	-5.26424	1.41e-07	2.47e-06	251	401	144	478	177	411	216.849	392.635	187.678	394.194	227.415	338.324
ENSMUSG00000021215	Net1	13	3882018	3918220	461.462	-0.775869	0.125904	-6.1624	7.17e-10	1.6e-08	392	658	263	701	251	659	338.664	644.273	342.772	578.096	322.493	542.471
ENSMUSG00000070291	Ddx43	9	78395777	78423587	16.8185	-0.775761	0.304173	-2.55039	0.0107601	0.0624833	8	11	8	42	6	37	6.91151	10.7705	10.4265	34.6363	7.709	30.4574
ENSMUSG00000062931	Zfp938	10	82224850	82241280	151.982	-0.775733	0.207119	-3.74534	0.000180148	0.00179445	113	236	92	274	79	165	97.6251	231.077	119.905	225.961	101.502	135.824
ENSMUSG00000068631	Gm7676	8	13896311	13896629	215.938	-0.775168	0.198647	-3.90224	9.53e-05	0.00102139	178	335	115	218	118	404	153.781	328.011	149.881	179.779	151.61	332.562
ENSMUSG00000082176	Gm13163	4	147194876	147195211	8.45313	-0.77482	0.289979	-2.67199	0.00754033	0.0470963	3	6	2	22	2	23	2.59182	5.87483	2.60663	18.1428	2.56967	18.933
ENSMUSG00000059839	Zfp874b	13	67471513	67484258	223.905	-0.773608	0.156346	-4.94804	7.5e-07	1.19e-05	193	308	116	358	128	321	166.74	301.575	151.185	295.233	164.459	264.239
ENSMUSG00000078853	Igtp	11	58199556	58207591	1184.51	-0.773605	0.106912	-7.2359	4.62e-13	1.36e-11	1038	1689	655	1609	655	1864	896.769	1653.76	853.672	1326.9	841.566	1534.4
ENSMUSG00000005615	Pcyt1a	16	32430921	32475070	3588.75	-0.772773	0.0879684	-8.78467	1.57e-18	6.67e-17	3121	4648	2044	5065	1969	5970	2696.35	4551.04	2663.98	4176.97	2529.84	4914.34
ENSMUSG00000029009	Mthfr	4	148039077	148059551	1762.66	-0.772011	0.0896477	-8.61162	7.2e-18	2.95e-16	1466	2133	985	2829	1033	2766	1266.53	2088.5	1283.77	2333	1327.23	2276.9
ENSMUSG00000058317	Ube2e2	14	18573575	18894267	317.018	-0.771578	0.136109	-5.66882	1.44e-08	2.79e-07	269	420	174	505	179	468	232.4	411.238	226.777	416.46	229.985	385.245
ENSMUSG00000109188	Gm18213	17	37608886	37609509	4.79165	-0.770183	0.255548	-3.01385	0.00257957	0.0188979	0	10	0	17	0	6	0	9.79138	0	14.0195	0	4.93904
ENSMUSG00000089829	Gm16565	1	165781075	165789367	13.4214	-0.7685	0.304063	-2.52744	0.0114898	0.0657809	9	22	5	29	4	19	7.77545	21.541	6.51658	23.9155	5.13933	15.6403
ENSMUSG00000023032	Slc4a8	15	100761747	100823968	56.7531	-0.768083	0.259266	-2.96253	0.00305119	0.0218859	33	59	28	115	38	90	28.51	57.7692	36.4929	94.8375	48.8236	74.0856
ENSMUSG00000042377	Fam83g	11	61684091	61709951	9.51132	-0.766416	0.298307	-2.56922	0.0101928	0.0599406	4	14	3	24	3	15	3.45576	13.7079	3.90995	19.7922	3.8545	12.3476
ENSMUSG00000038037	Socs1	16	10783808	10785536	37.3985	-0.765452	0.287394	-2.66342	0.00773511	0.0480566	28	38	13	47	22	96	24.1903	37.2073	16.9431	38.7597	28.2663	79.0246
ENSMUSG00000030431	Tmem238	7	4784557	4789656	31.1908	-0.765445	0.2931	-2.61155	0.0090132	0.0544016	30	40	14	37	9	75	25.9182	39.1655	18.2464	30.5129	11.5635	61.738
ENSMUSG00000021756	Il6st	13	112464070	112510086	3464.03	-0.763044	0.0810831	-9.41065	4.93e-21	2.33e-19	3066	4350	1959	5191	1911	5572	2648.84	4259.25	2553.2	4280.88	2455.32	4586.72
ENSMUSG00000032265	Fam46a	9	85320439	85327348	1211.38	-0.76173	0.09895	-7.69813	1.38e-14	4.62e-13	1052	1631	696	1935	665	1707	908.864	1596.97	907.108	1595.74	854.414	1405.16
ENSMUSG00000045318	Adra2c	5	35278319	35281763	4.515	-0.760977	0.254965	-2.98463	0.0028392	0.0205206	0	10	0	8	0	13	0	9.79138	0	6.59739	0	10.7013
ENSMUSG00000085457	1110046J04Rik	13	33935567	33960181	107.764	-0.760685	0.206757	-3.67912	0.00023404	0.00228106	87	144	60	196	58	141	75.1627	140.996	78.199	161.636	74.5203	116.067
ENSMUSG00000074743	Thbd	2	148404466	148408188	233.459	-0.760503	0.165496	-4.59528	4.32e-06	6.06e-05	163	292	130	339	153	399	140.822	285.908	169.431	279.564	196.579	328.446
ENSMUSG00000027201	Myef2	2	125084628	125123661	1341.39	-0.758912	0.120981	-6.27299	3.54e-10	8.13e-09	1106	1709	735	2437	805	1722	955.517	1673.35	957.937	2009.73	1034.29	1417.5
ENSMUSG00000086695	Gm15247	X	169985801	169986939	33.8611	-0.758766	0.283209	-2.67917	0.00738047	0.0462284	18	43	15	67	23	50	15.5509	42.103	19.5497	55.2531	29.5512	41.1587
ENSMUSG00000095306	NA	NA	NA	NA	292.319	-0.757642	0.15254	-4.96685	6.8e-07	1.09e-05	248	351	185	498	141	441	214.257	343.678	241.114	410.688	181.161	363.019
ENSMUSG00000031079	Zfp300	X	21079174	21089527	83.0256	-0.756513	0.231825	-3.26329	0.00110125	0.00903507	52	130	53	134	46	106	44.9248	127.288	69.0758	110.506	59.1023	87.2564
ENSMUSG00000029166	Mapre3	5	30814641	30866106	230.614	-0.756152	0.179363	-4.21576	2.49e-05	0.000301513	185	249	116	326	145	454	159.829	243.805	151.185	268.844	186.301	373.721
ENSMUSG00000029469	Ift81	5	122550204	122614518	181.221	-0.755811	0.168937	-4.47393	7.68e-06	0.000102833	160	230	87	286	109	285	138.23	225.202	113.389	235.857	140.047	234.604
ENSMUSG00000083235	Gm13246	4	145844404	145844718	8.66071	-0.755422	0.291653	-2.59014	0.00959376	0.0572463	4	14	0	18	4	18	3.45576	13.7079	0	14.8441	5.13933	14.8171
ENSMUSG00000078502	Gm13212	4	145585166	145625345	230.332	-0.754516	0.164441	-4.58837	4.47e-06	6.25e-05	196	330	130	384	125	295	169.332	323.116	169.431	316.675	160.604	242.836
ENSMUSG00000084932	Gm15156	X	155622789	155623361	8.33006	-0.751421	0.291514	-2.57765	0.00994739	0.05888	5	9	2	20	1	20	4.3197	8.81225	2.60663	16.4935	1.28483	16.4635
ENSMUSG00000020788	Atp2a3	11	72961169	72993044	5666.88	-0.750935	0.0962421	-7.80257	6.07e-15	2.08e-13	4871	6839	3201	7907	3257	9985	4208.25	6696.33	4171.92	6520.7	4184.7	8219.39
ENSMUSG00000099241	Gm18852	7	105925000	105928592	798.325	-0.750513	0.15804	-4.74888	2.05e-06	3.02e-05	648	1080	484	1550	428	867	559.832	1057.47	630.805	1278.24	549.908	713.691
ENSMUSG00000028885	Smpdl3b	4	132732966	132757252	991.043	-0.750465	0.140777	-5.33089	9.77e-08	1.74e-06	824	1211	552	1204	578	1936	711.886	1185.74	719.431	992.907	742.633	1593.66
ENSMUSG00000008035	Mid1ip1	X	10715013	10719690	1163.14	-0.750448	0.110332	-6.80172	1.03e-11	2.71e-10	967	1563	691	1540	651	1951	835.429	1530.39	900.592	1270	836.426	1606.01
ENSMUSG00000085525	Gm13166	4	146251829	146278434	34.7517	-0.750442	0.294662	-2.54679	0.010872	0.0630189	19	66	24	69	12	29	16.4148	64.6231	31.2796	56.9025	15.418	23.872
ENSMUSG00000021730	Hcn1	13	117602320	117987418	9.73257	-0.750074	0.291548	-2.57273	0.0100901	0.0594769	4	10	1	11	4	36	3.45576	9.79138	1.30332	9.07141	5.13933	29.6342
ENSMUSG00000011179	Odc1	12	17544794	17551505	568.686	-0.749323	0.119741	-6.25787	3.9e-10	8.9e-09	517	669	316	914	308	910	446.656	655.044	411.848	753.752	395.729	749.088
ENSMUSG00000082154	Gm16464	7	104501055	104502149	293.467	-0.749233	0.141115	-5.30938	1.1e-07	1.95e-06	237	369	171	478	169	438	204.754	361.302	222.867	394.194	217.137	360.55
ENSMUSG00000025586	Cpeb1	7	81347026	81455465	2146.22	-0.749131	0.0893596	-8.38332	5.15e-17	2.01e-15	1801	2579	1289	3408	1194	3367	1555.95	2525.2	1679.97	2810.49	1534.09	2771.62
ENSMUSG00000105986	Gm43065	3	103864706	103866797	54.8419	-0.749014	0.259943	-2.88145	0.00395848	0.0273467	52	76	23	111	27	65	44.9248	74.4145	29.9763	91.5388	34.6905	53.5063
ENSMUSG00000024912	Fosl1	19	5447703	5455945	24.146	-0.747525	0.299686	-2.49436	0.0126185	0.0710977	9	27	9	50	18	42	7.77545	26.4367	11.7298	41.2337	23.127	34.5733
ENSMUSG00000044864	Ankrd50	3	38449259	38484844	2127.33	-0.745543	0.102713	-7.25853	3.91e-13	1.16e-11	1807	2679	1221	2869	1222	3708	1561.14	2623.11	1591.35	2365.99	1570.07	3052.33
ENSMUSG00000093594	Gm20707	4	147782319	147809840	267.275	-0.745321	0.181802	-4.09962	4.14e-05	0.000479349	209	411	174	455	133	301	180.563	402.426	226.777	375.227	170.883	247.775
ENSMUSG00000098934	Gm18853	7	106186404	106189999	837.659	-0.745265	0.16144	-4.61636	3.91e-06	5.53e-05	744	1155	480	1628	435	881	642.771	1130.9	625.592	1342.57	558.902	725.216
ENSMUSG00000044916	1700029I15Rik	2	92382538	92385708	23.1547	-0.745094	0.297593	-2.50373	0.0122892	0.069511	19	26	7	50	12	38	16.4148	25.4576	9.12321	41.2337	15.418	31.2806
ENSMUSG00000025352	Gdf11	10	128882295	128891718	47.7146	-0.743938	0.267948	-2.77643	0.00549589	0.0360574	35	76	20	89	30	53	30.2379	74.4145	26.0663	73.396	38.545	43.6282
ENSMUSG00000076281	Gm24270	9	56223715	56223771	605.897	-0.743452	0.293838	-2.53014	0.0114018	0.0654083	260	333	197	623	161	2560	224.624	326.053	256.753	513.772	206.858	2107.32
ENSMUSG00000062380	Tubb3	8	123411424	123422015	75.3944	-0.742535	0.237768	-3.12295	0.0017905	0.0138726	67	109	35	88	41	142	57.8839	106.726	45.6161	72.5713	52.6781	116.891
ENSMUSG00000038963	Slco4a1	2	180456245	180474867	1056	-0.742246	0.104134	-7.12778	1.02e-12	2.93e-11	906	1231	619	1628	590	1750	782.729	1205.32	806.753	1342.57	758.051	1440.55
ENSMUSG00000031442	Mcf2l	8	12873806	13020905	14.7538	-0.741949	0.303695	-2.44308	0.0145627	0.0799922	10	23	1	30	9	24	8.63939	22.5202	1.30332	24.7402	11.5635	19.7562
ENSMUSG00000085445	Gm16348	8	41218139	41220894	4.32682	-0.741301	0.253055	-2.9294	0.00339616	0.0239802	0	8	0	12	0	10	0	7.83311	0	9.89609	0	8.23173
ENSMUSG00000034930	Rtkn	6	83135463	83152579	7.70668	-0.738785	0.290637	-2.54195	0.0110235	0.0636971	3	9	2	17	2	19	2.59182	8.81225	2.60663	14.0195	2.56967	15.6403
ENSMUSG00000020135	Apc2	10	80295977	80318263	369.208	-0.736401	0.1592	-4.62564	3.73e-06	5.3e-05	299	402	211	507	216	720	258.318	393.614	275	418.11	277.524	592.685
ENSMUSG00000048349	Pou4f1	14	104461676	104467999	6.14397	-0.736067	0.279026	-2.63799	0.00833991	0.0511597	2	8	1	13	1	17	1.72788	7.83311	1.30332	10.7208	1.28483	13.9939
ENSMUSG00000024486	Hbegf	18	36504929	36515805	7.22619	-0.735865	0.282798	-2.60209	0.0092657	0.0555551	1	7	1	16	3	21	0.863939	6.85397	1.30332	13.1948	3.8545	17.2866
ENSMUSG00000029561	Oasl2	5	114896936	114912234	10048.6	-0.735606	0.0717601	-10.2509	1.17e-24	6.73e-23	8481	13161	5947	15071	5793	15131	7327.07	12886.4	7750.82	12428.7	7443.04	12455.4
ENSMUSG00000086675	Plxna4os2	6	32451170	32454750	65.354	-0.735488	0.241277	-3.04831	0.00230133	0.0171305	47	82	34	125	40	88	40.6051	80.2894	44.3128	103.084	51.3933	72.4393
ENSMUSG00000036902	Neto2	8	85636588	85700924	55.6625	-0.735404	0.267903	-2.74504	0.00605042	0.0391029	49	78	25	124	28	54	42.333	76.3728	32.5829	102.26	35.9753	44.4514
ENSMUSG00000047180	Neurl3	1	36264597	36274679	284.194	-0.734784	0.167179	-4.39519	1.11e-05	0.000143475	248	324	153	376	162	554	214.257	317.241	199.407	310.077	208.143	456.038
ENSMUSG00000029710	Ephb4	5	137350109	137378669	10.1206	-0.734556	0.297824	-2.46641	0.0136475	0.0758654	8	16	3	16	1	24	6.91151	15.6662	3.90995	13.1948	1.28483	19.7562
ENSMUSG00000030301	Ccdc91	6	147475828	147632612	470.672	-0.73269	0.119717	-6.12016	9.35e-10	2.06e-08	420	583	265	732	263	733	362.854	570.838	345.379	603.661	337.911	603.386
ENSMUSG00000031523	Dlc1	8	36567751	36953143	5.2928	-0.732609	0.264937	-2.76522	0.00568852	0.037162	2	13	0	9	0	12	1.72788	12.7288	0	7.42206	0	9.87808
ENSMUSG00000048965	Mrgpre	7	143778363	143784500	303.322	-0.732328	0.14839	-4.93516	8.01e-07	1.27e-05	293	399	157	424	163	501	253.134	390.676	204.621	349.662	209.428	412.41
ENSMUSG00000037664	Cdkn1c	7	143458339	143461050	5.97191	-0.732078	0.272972	-2.68188	0.00732093	0.0458843	1	7	0	17	2	14	0.863939	6.85397	0	14.0195	2.56967	11.5244
ENSMUSG00000036330	Slc18a1	8	69037711	69089235	32.9551	-0.731756	0.281112	-2.60308	0.00923905	0.0554455	22	37	17	52	18	66	19.0067	36.2281	22.1564	42.883	23.127	54.3294
ENSMUSG00000036989	Trim3	7	105604463	105633571	900.832	-0.731439	0.118571	-6.16876	6.88e-10	1.54e-08	794	1005	480	1362	540	1570	685.968	984.034	625.592	1123.21	693.81	1292.38
ENSMUSG00000071064	Zfp827	8	79028437	79193766	260.795	-0.731421	0.152772	-4.78767	1.69e-06	2.53e-05	225	299	152	446	142	400	194.386	292.762	198.104	367.804	182.446	329.269
ENSMUSG00000052776	Oas1a	5	120896256	120907521	2804.29	-0.731117	0.0972311	-7.51937	5.5e-14	1.77e-12	2423	3433	1631	3886	1598	4844	2093.32	3361.38	2125.71	3204.68	2053.16	3987.45
ENSMUSG00000069718	Gm11563	11	99657949	99658960	8.32859	-0.730674	0.285273	-2.56132	0.0104275	0.0610326	4	9	3	29	0	12	3.45576	8.81225	3.90995	23.9155	0	9.87808
ENSMUSG00000049225	Pdp1	4	11958184	11966452	860.684	-0.730659	0.108628	-6.72623	1.74e-11	4.49e-10	717	1166	518	1185	488	1365	619.444	1141.68	675.118	977.238	626.998	1123.63
ENSMUSG00000024220	Zfp523	17	28177207	28205886	269.51	-0.729283	0.162098	-4.49902	6.83e-06	9.26e-05	207	296	148	406	173	484	178.835	289.825	192.891	334.818	222.276	398.416
ENSMUSG00000052485	Tmem171	13	98686235	98694834	666.993	-0.728745	0.118642	-6.14238	8.13e-10	1.81e-08	575	800	392	951	373	1151	496.765	783.311	510.9	784.265	479.243	947.473
ENSMUSG00000088609	Gm24187	13	9834469	9834525	488.352	-0.726225	0.2826	-2.5698	0.0101756	0.0598574	169	214	109	471	118	2299	146.006	209.536	142.061	388.421	151.61	1892.48
ENSMUSG00000038539	Atf5	7	44812256	44816658	2094.25	-0.725814	0.108586	-6.68422	2.32e-11	5.9e-10	1674	2704	1320	2780	1183	3570	1446.23	2647.59	1720.38	2292.59	1519.96	2938.73
ENSMUSG00000025933	Tmem14a	1	21218575	21230167	41.7505	-0.724722	0.26676	-2.71676	0.00659243	0.0421002	37	66	19	64	21	60	31.9657	64.6231	24.763	52.7791	26.9815	49.3904
ENSMUSG00000089753	Cd300ld2	11	115010335	115016193	204.319	-0.724145	0.158871	-4.55808	5.16e-06	7.14e-05	173	252	120	313	113	328	149.461	246.743	156.398	258.123	145.186	270.001
ENSMUSG00000034308	Sdr42e1	8	117661399	117673689	136.031	-0.723747	0.190965	-3.78994	0.000150685	0.00153319	105	173	86	237	73	188	90.7136	169.391	112.085	195.448	93.7928	154.757
ENSMUSG00000052525	Spdya	17	71552061	71589533	17.2414	-0.722978	0.304178	-2.37683	0.0174622	0.0919308	13	32	7	42	5	13	11.2312	31.3324	9.12321	34.6363	6.42416	10.7013
ENSMUSG00000013846	St3gal1	15	67102875	67113992	3197.58	-0.722412	0.0936187	-7.71653	1.2e-14	4.03e-13	2890	3975	1874	4480	1746	5365	2496.78	3892.08	2442.41	3694.54	2243.32	4416.32
ENSMUSG00000031749	St3gal2	8	110919922	110972480	1040.27	-0.722162	0.127018	-5.68552	1.3e-08	2.55e-07	923	1334	555	1299	622	1876	797.416	1306.17	723.341	1071.25	799.166	1544.27
ENSMUSG00000029765	Plxna4	6	32144268	32588192	1389.95	-0.721671	0.0965479	-7.47474	7.74e-14	2.45e-12	1174	1648	823	2275	807	2097	1014.26	1613.62	1072.63	1876.13	1036.86	1726.19
ENSMUSG00000051343	Rab11fip5	6	85334962	85374634	3511.18	-0.718872	0.11891	-6.0455	1.49e-09	3.22e-08	3027	4310	1979	4375	2075	6534	2615.14	4220.09	2579.26	3607.95	2666.03	5378.61
ENSMUSG00000020577	Tspan13	12	36014557	36042500	442.105	-0.718856	0.133287	-5.39328	6.92e-08	1.26e-06	413	561	249	608	236	750	356.807	549.297	324.526	501.402	303.221	617.38
ENSMUSG00000085433	Gm16001	5	124111109	124112264	36.4215	-0.71825	0.278226	-2.58153	0.00983632	0.0584136	28	36	18	60	19	75	24.1903	35.249	23.4597	49.4804	24.4118	61.738
ENSMUSG00000050390	C77080	4	129219578	129261404	5235.32	-0.718215	0.10939	-6.56566	5.18e-11	1.28e-09	4374	6228	3191	6957	2967	9508	3778.87	6098.07	4158.88	5737.26	3812.1	7826.73
ENSMUSG00000039485	Tspyl4	10	34297442	34301320	128.648	-0.71783	0.192283	-3.73319	0.000189068	0.00187486	110	185	75	172	68	205	95.0333	181.141	97.7487	141.844	87.3686	168.751
ENSMUSG00000105946	Gm43776	5	27195955	27198868	22.3486	-0.716658	0.302993	-2.36526	0.0180174	0.0942377	14	40	14	51	6	18	12.0951	39.1655	18.2464	42.0584	7.709	14.8171
ENSMUSG00000023982	Guca1a	17	47394560	47400584	36.0169	-0.716496	0.275284	-2.60275	0.00924783	0.0554814	33	52	19	56	14	58	28.51	50.9152	24.763	46.1817	17.9877	47.7441
ENSMUSG00000003032	Klf4	4	55527143	55532466	578.52	-0.71636	0.12079	-5.93061	3.02e-09	6.39e-08	545	701	339	906	297	903	470.847	686.376	441.824	747.154	381.595	743.326
ENSMUSG00000102749	Gm37598	1	177074484	177075784	14.289	-0.716281	0.302679	-2.36647	0.0179587	0.0940539	9	21	2	40	8	14	7.77545	20.5619	2.60663	32.987	10.2787	11.5244
ENSMUSG00000040061	Plcb2	2	118707517	118728438	19.8345	-0.71446	0.302043	-2.36543	0.0180093	0.0942201	13	30	4	32	14	35	11.2312	29.3742	5.21327	26.3896	17.9877	28.8111
ENSMUSG00000085379	2310058D17Rik	11	58965748	58978050	72.9308	-0.713956	0.235769	-3.0282	0.00246014	0.0181498	67	115	34	116	40	92	57.8839	112.601	44.3128	95.6622	51.3933	75.7319
ENSMUSG00000081199	Gm16407	X	70400497	70401063	13.8672	-0.712602	0.303682	-2.34654	0.0189486	0.0980778	8	18	3	18	8	36	6.91151	17.6245	3.90995	14.8441	10.2787	29.6342
ENSMUSG00000034738	Nostrin	2	69135800	69189330	940.262	-0.712067	0.101005	-7.04979	1.79e-12	5.08e-11	832	1232	514	1347	568	1465	718.797	1206.3	669.905	1110.84	729.785	1205.95
ENSMUSG00000037759	Ptger2	14	44988195	45003820	298.476	-0.711848	0.140901	-5.05211	4.37e-07	7.16e-06	249	383	184	434	165	475	215.121	375.01	239.81	357.908	211.997	391.007
ENSMUSG00000079505	Gm11131	17	35377021	35380292	61.6319	-0.711579	0.246186	-2.89042	0.0038473	0.0267391	56	83	36	81	26	113	48.3806	81.2685	46.9194	66.7986	33.4057	93.0186
ENSMUSG00000010021	Kif19a	11	114765388	114790739	369.069	-0.710431	0.132934	-5.34426	9.08e-08	1.63e-06	314	502	213	577	216	511	271.277	491.527	277.606	475.837	277.524	420.642
ENSMUSG00000030433	Sbk2	7	4940512	4964406	113.277	-0.71042	0.204001	-3.48244	0.000496862	0.00446458	99	140	63	151	61	209	85.53	137.079	82.1089	124.526	78.3748	172.043
ENSMUSG00000026222	Sp100	1	85649988	85709998	6523.78	-0.710368	0.0819308	-8.67033	4.31e-18	1.8e-16	5886	8819	3769	9965	3707	9147	5085.15	8635.02	4912.2	8217.87	4762.88	7529.57
ENSMUSG00000038354	Ankrd35	3	96670131	96691032	8.42991	-0.710058	0.2931	-2.42258	0.0154109	0.0832733	5	10	1	20	3	18	4.3197	9.79138	1.30332	16.4935	3.8545	14.8171
ENSMUSG00000064339	mt-Rnr2	MT	1094	2675	1314.01	-0.710057	0.270764	-2.62242	0.0087308	0.0530995	1155	1080	636	1960	646	3102	997.85	1057.47	828.909	1616.36	830.002	2553.48
ENSMUSG00000059401	Mamld1	X	71050256	71156056	148.734	-0.709916	0.189598	-3.74433	0.000180878	0.00179992	155	189	78	232	69	233	133.911	185.057	101.659	191.324	88.6535	191.799
ENSMUSG00000000869	Il4	11	53602982	53618669	59.712	-0.708459	0.259719	-2.72779	0.00637599	0.0408885	45	92	44	72	21	104	38.8773	90.0807	57.3459	59.3765	26.9815	85.61
ENSMUSG00000103653	Gstp-ps	1	192073820	192074450	17.5467	-0.708395	0.303359	-2.33517	0.0195346	0.100536	12	25	5	22	10	40	10.3673	24.4785	6.51658	18.1428	12.8483	32.9269
ENSMUSG00000049488	Tmem67	4	12039355	12090020	327.44	-0.708147	0.145014	-4.8833	1.04e-06	1.62e-05	279	405	202	564	177	451	241.039	396.551	263.27	465.116	227.415	371.251
ENSMUSG00000058183	Mmel1	4	154869585	154895528	4.76361	-0.707579	0.25859	-2.73629	0.00621357	0.0399628	0	6	0	13	1	13	0	5.87483	0	10.7208	1.28483	10.7013
ENSMUSG00000087277	2010013B24Rik	6	145303152	145308951	19.7291	-0.707196	0.303892	-2.32713	0.0199585	0.102084	14	20	13	30	3	50	12.0951	19.5828	16.9431	24.7402	3.8545	41.1587
ENSMUSG00000047515	BC049715	6	136827626	136840662	36.8226	-0.706897	0.284201	-2.48732	0.0128711	0.0722962	32	59	19	75	15	36	27.646	57.7692	24.763	61.8505	19.2725	29.6342
ENSMUSG00000032578	Cish	9	107296026	107302784	25.8404	-0.70607	0.294278	-2.39933	0.0164253	0.0875428	20	34	17	40	7	49	17.2788	33.2907	22.1564	32.987	8.99383	40.3355
ENSMUSG00000073406	H2-Bl	17	36080115	36084223	23.9802	-0.705981	0.296636	-2.37995	0.0173148	0.091282	17	25	11	35	12	56	14.687	24.4785	14.3365	28.8636	15.418	46.0977
ENSMUSG00000040213	Kyat3	3	142701051	142746870	41.9731	-0.705974	0.270205	-2.61273	0.00898217	0.0543461	41	48	17	65	21	81	35.4215	46.9986	22.1564	53.6038	26.9815	66.677
ENSMUSG00000038633	Degs1	1	182275772	182282804	3417.55	-0.705969	0.100562	-7.02025	2.21e-12	6.21e-11	2962	4335	2073	4519	1918	5842	2558.99	4244.57	2701.77	3726.7	2464.31	4808.98
ENSMUSG00000042106	Fam212a	9	107984223	107985879	52.258	-0.705554	0.279981	-2.52001	0.0117352	0.0669928	28	46	35	133	27	66	24.1903	45.0404	45.6161	109.682	34.6905	54.3294
ENSMUSG00000069792	Wfdc17	11	83703991	83706268	280.413	-0.705261	0.144616	-4.87679	1.08e-06	1.66e-05	253	387	162	407	153	415	218.577	378.927	211.137	335.642	196.579	341.617
ENSMUSG00000078261	Gm11596	11	99792389	99793467	6.07743	-0.70519	0.278146	-2.53533	0.0112342	0.0646678	1	8	1	15	2	14	0.863939	7.83311	1.30332	12.3701	2.56967	11.5244
ENSMUSG00000050855	Zfp940	7	29833620	29853669	112.703	-0.704785	0.202362	-3.4828	0.000496207	0.00446071	100	147	59	199	64	149	86.3939	143.933	76.8957	164.11	82.2293	122.653
ENSMUSG00000023495	Pcbp4	9	106453291	106464012	294.503	-0.704592	0.145763	-4.83382	1.34e-06	2.04e-05	269	344	168	442	161	495	232.4	336.824	218.957	364.506	206.858	407.471
ENSMUSG00000024253	Dync2li1	17	84626496	84655558	32.8472	-0.704133	0.280643	-2.509	0.0121074	0.0687236	23	48	20	59	15	44	19.8706	46.9986	26.0663	48.6558	19.2725	36.2196
ENSMUSG00000042210	Abhd14a	9	106440051	106447678	88.527	-0.703772	0.235342	-2.99042	0.00278591	0.0201941	69	87	47	122	53	190	59.6118	85.185	61.2559	100.61	68.0961	156.403
ENSMUSG00000031951	Tmem231	8	111912011	111933881	93.4606	-0.703618	0.219867	-3.2002	0.0013733	0.0109997	76	126	65	131	40	155	65.6594	123.371	84.7156	108.032	51.3933	127.592
ENSMUSG00000059895	Ptp4a3	15	73723145	73758766	24.9896	-0.70218	0.291937	-2.40525	0.0161616	0.0864846	19	39	13	35	11	43	16.4148	38.1864	16.9431	28.8636	14.1332	35.3965
ENSMUSG00000081817	Gm13590	2	62668783	62670370	14.9398	-0.701547	0.304166	-2.30646	0.0210851	0.106804	7	13	8	29	6	35	6.04757	12.7288	10.4265	23.9155	7.709	28.8111
ENSMUSG00000034285	Nipsnap1	11	4873951	4894200	151.601	-0.701173	0.190621	-3.67836	0.000234735	0.00228671	152	201	90	242	65	220	131.319	196.807	117.298	199.571	83.5141	181.098
ENSMUSG00000021356	Irf4	13	30749226	30766976	150.919	-0.700405	0.179844	-3.89452	9.84e-05	0.00104997	122	198	81	213	96	245	105.401	193.869	105.569	175.656	123.344	201.677
ENSMUSG00000030084	Plxna1	6	89316314	89362620	26192.4	-0.700023	0.0936163	-7.47757	7.57e-14	2.4e-12	22666	31180	15557	36029	15236	45530	19582	30529.5	20275.7	29712.2	19575.7	37479.1
ENSMUSG00000007867	Ift43	12	86082541	86162459	211.537	-0.699335	0.1645	-4.25127	2.13e-05	0.00026046	179	244	125	307	120	371	154.645	238.91	162.915	253.175	154.18	305.397
ENSMUSG00000107570	Gm44207	6	89345140	89346563	256.633	-0.698536	0.191341	-3.65074	0.000261489	0.00251292	180	269	150	531	168	330	155.509	263.388	195.497	437.902	215.852	271.647
ENSMUSG00000083902	Gm15975	5	55624190	55625591	653.616	-0.698244	0.113209	-6.16776	6.93e-10	1.55e-08	540	886	388	916	395	995	466.527	867.517	505.687	755.401	507.509	819.057
ENSMUSG00000022949	Clic6	16	92485736	92541243	4.05143	-0.698053	0.248438	-2.80977	0.00495776	0.0330489	0	8	0	8	0	12	0	7.83311	0	6.59739	0	9.87808
ENSMUSG00000023367	Tmem176a	6	48840919	48847071	319.133	-0.697519	0.169754	-4.109	3.97e-05	0.000462716	268	420	183	360	187	603	231.536	411.238	238.507	296.883	240.264	496.374
ENSMUSG00000062906	Hdac10	15	89123307	89128700	281.415	-0.697124	0.152441	-4.57308	4.81e-06	6.69e-05	218	314	166	449	177	460	188.339	307.449	216.351	370.279	227.415	378.66
ENSMUSG00000052392	Acot4	12	84038379	84048601	5.85435	-0.696994	0.267485	-2.60573	0.00916777	0.055134	2	5	1	23	0	10	1.72788	4.89569	1.30332	18.9675	0	8.23173
ENSMUSG00000033752	Mnd1	3	84087933	84155786	11.7255	-0.696744	0.30202	-2.30695	0.0210579	0.106693	5	13	4	31	6	18	4.3197	12.7288	5.21327	25.5649	7.709	14.8171
ENSMUSG00000043263	Ifi209	1	173630917	173647928	991.248	-0.696107	0.122292	-5.69219	1.25e-08	2.46e-07	883	1476	611	1439	529	1308	762.858	1445.21	796.326	1186.71	679.677	1076.71
ENSMUSG00000027800	Tm4sf1	3	57285611	57301988	4.13016	-0.695154	0.247983	-2.80323	0.00505935	0.0336366	0	11	0	11	0	6	0	10.7705	0	9.07141	0	4.93904
ENSMUSG00000082900	Gm11557	11	99678126	99679133	30.435	-0.694207	0.291863	-2.37853	0.0173816	0.09161	17	44	21	65	13	33	14.687	43.0821	27.3696	53.6038	16.7028	27.1647
ENSMUSG00000106734	Gm20559	6	3333194	3346128	2441.7	-0.694168	0.121172	-5.72877	1.01e-08	2.01e-07	2125	3200	1443	4355	1407	2917	1835.87	3133.24	1880.69	3591.45	1807.76	2401.2
ENSMUSG00000072620	Slfn2	11	83065112	83070678	4213.67	-0.693921	0.0969504	-7.15749	8.22e-13	2.37e-11	3773	5565	2540	5531	2343	6914	3259.64	5448.91	3310.42	4561.27	3010.36	5691.42
ENSMUSG00000089989	Gm45713	7	45125922	45136231	121.158	-0.693866	0.207824	-3.33871	0.000841672	0.00712699	127	140	52	212	67	184	109.72	137.079	67.7724	174.831	86.0838	151.464
ENSMUSG00000035835	Plppr3	10	79860475	79874634	70.9831	-0.693764	0.24105	-2.87809	0.00400094	0.027595	64	73	29	128	45	119	55.2921	71.4771	37.7962	105.558	57.8175	97.9576
ENSMUSG00000065341	Gm25579	7	126567044	126567149	6.71778	-0.693398	0.285341	-2.43006	0.0150961	0.0820869	3	11	1	15	2	13	2.59182	10.7705	1.30332	12.3701	2.56967	10.7013
ENSMUSG00000084128	Esrp2	8	106130319	106136974	33.8758	-0.693088	0.279168	-2.48269	0.0130395	0.0730772	29	40	13	56	20	61	25.0542	39.1655	16.9431	46.1817	25.6967	50.2136
ENSMUSG00000026975	Dph7	2	24962400	24972163	313.609	-0.692951	0.147745	-4.69017	2.73e-06	3.97e-05	263	352	167	483	203	526	227.216	344.657	217.654	398.317	260.821	432.989
ENSMUSG00000029094	Afap1	5	35893319	36003923	4.91494	-0.692697	0.261719	-2.64672	0.00812767	0.0499809	2	9	0	11	0	12	1.72788	8.81225	0	9.07141	0	9.87808
ENSMUSG00000023249	Parp3	9	106470322	106476949	1028.57	-0.692434	0.109857	-6.30308	2.92e-10	6.77e-09	887	1212	583	1758	630	1457	766.314	1186.72	759.833	1449.78	809.445	1199.36
ENSMUSG00000024743	Syt7	19	10389090	10453181	5.67021	-0.691949	0.27026	-2.56031	0.0104578	0.0611382	1	11	2	16	0	8	0.863939	10.7705	2.60663	13.1948	0	6.58539
ENSMUSG00000006362	Cbfa2t3	8	122625141	122699109	30.0297	-0.691413	0.296884	-2.3289	0.0198646	0.101761	23	41	10	26	18	76	19.8706	40.1447	13.0332	21.4415	23.127	62.5612
ENSMUSG00000054135	A430110L20Rik	1	181225986	181228498	49.849	-0.690189	0.258584	-2.66911	0.00760529	0.0474425	30	62	33	87	28	75	25.9182	60.7066	43.0094	71.7466	35.9753	61.738
ENSMUSG00000059742	Kcnh7	2	62693414	63184287	40.0961	-0.689847	0.266532	-2.58823	0.00964713	0.0574917	34	58	21	64	20	59	29.3739	56.79	27.3696	52.7791	25.6967	48.5672
ENSMUSG00000078921	Tgtp2	11	49057194	49064206	406.876	-0.689584	0.140587	-4.90505	9.34e-07	1.46e-05	396	583	224	614	219	545	342.12	570.838	291.943	506.35	281.378	448.629
ENSMUSG00000075389	2810410L24Rik	11	120185400	120189852	33.2958	-0.689232	0.288897	-2.38574	0.0170448	0.0901451	30	26	15	63	15	70	25.9182	25.4576	19.5497	51.9544	19.2725	57.6221
ENSMUSG00000022415	Syngr1	15	80091334	80119501	1718.82	-0.689027	0.103637	-6.64847	2.96e-11	7.41e-10	1448	2169	990	2294	1068	2896	1250.98	2123.75	1290.28	1891.8	1372.2	2383.91
ENSMUSG00000074570	Cass4	2	172393794	172433757	116.695	-0.689005	0.207957	-3.31322	0.0009223	0.00773256	118	153	53	206	65	153	101.945	149.808	69.0758	169.883	83.5141	125.946
ENSMUSG00000027603	Ggt7	2	155490379	155518237	10.883	-0.688537	0.300045	-2.29478	0.0217457	0.109204	7	10	5	25	2	24	6.04757	9.79138	6.51658	20.6168	2.56967	19.7562
ENSMUSG00000089901	Gm8113	14	43925390	43933411	8.79889	-0.688172	0.293313	-2.34621	0.0189656	0.0981146	6	8	2	18	2	24	5.18363	7.83311	2.60663	14.8441	2.56967	19.7562
ENSMUSG00000034422	Parp14	16	35832874	35871544	11890.8	-0.686675	0.0732723	-9.37155	7.15e-21	3.34e-19	10520	15632	6897	17986	7115	16992	9088.64	15305.9	8988.97	14832.6	9141.59	13987.4
ENSMUSG00000026873	Phf19	2	34893757	34914026	901.923	-0.685738	0.103276	-6.63987	3.14e-11	7.82e-10	790	1067	519	1346	543	1458	682.512	1044.74	676.421	1110.01	697.664	1200.19
ENSMUSG00000020451	Limk2	11	3344256	3409189	668.403	-0.685639	0.117539	-5.8333	5.43e-09	1.11e-07	584	746	376	1066	409	1070	504.54	730.437	490.047	879.102	525.497	880.795
ENSMUSG00000040415	Dtx3	10	127190378	127195728	437.256	-0.685517	0.132398	-5.1777	2.25e-07	3.81e-06	356	521	255	741	274	620	307.562	510.131	332.346	611.083	352.044	510.367
ENSMUSG00000071855	Ccdc112	18	46282151	46311928	270.983	-0.685472	0.154717	-4.43049	9.4e-06	0.000123653	248	345	161	464	144	360	214.257	337.803	209.834	382.649	185.016	296.342
ENSMUSG00000036411	9530077C05Rik	9	22411513	22444681	52.8625	-0.684348	0.249686	-2.74083	0.00612834	0.0395295	47	65	29	92	26	80	40.6051	63.644	37.7962	75.87	33.4057	65.8539
ENSMUSG00000097635	Gm26826	6	122813619	122820614	26.3918	-0.684276	0.295691	-2.31416	0.0206591	0.105047	23	48	7	42	16	33	19.8706	46.9986	9.12321	34.6363	20.5573	27.1647
ENSMUSG00000058818	Pirb	7	3711409	3720391	3796.9	-0.684138	0.0903588	-7.57134	3.69e-14	1.2e-12	3314	4722	2313	6267	2182	5234	2863.09	4623.49	3014.57	5168.23	2803.51	4308.49
ENSMUSG00000029364	Wsb2	5	117357304	117378601	1418.23	-0.682988	0.10816	-6.31462	2.71e-10	6.3e-09	1236	1751	849	1882	825	2440	1067.83	1714.47	1106.52	1552.04	1059.99	2008.54
ENSMUSG00000032860	P2ry2	7	100996568	101012866	453.635	-0.682652	0.142067	-4.80515	1.55e-06	2.32e-05	376	536	253	603	290	817	324.841	524.818	329.739	497.278	372.602	672.533
ENSMUSG00000036641	Ccdc148	2	58821697	59160683	21.5808	-0.682574	0.298377	-2.28762	0.0221594	0.11078	11	26	13	42	11	35	9.50333	25.4576	16.9431	34.6363	14.1332	28.8111
ENSMUSG00000027605	Acss2	2	155517948	155585724	183.61	-0.682134	0.175819	-3.87975	0.000104565	0.00110574	156	277	97	257	116	253	134.774	271.221	126.422	211.941	149.041	208.263
ENSMUSG00000022722	Arl6	16	59612949	59639391	193.774	-0.682012	0.161784	-4.21556	2.49e-05	0.000301596	159	253	111	296	120	285	137.366	247.722	144.668	244.103	154.18	234.604
ENSMUSG00000048916	Gm5540	3	65393337	65395184	292.487	-0.68185	0.161098	-4.23251	2.31e-05	0.000281956	272	364	176	372	150	528	234.991	356.406	229.384	306.779	192.725	434.636
ENSMUSG00000071722	Spin4	X	95022510	95026682	4.10467	-0.681364	0.246315	-2.76623	0.0056708	0.0370584	0	10	0	13	0	5	0	9.79138	0	10.7208	0	4.11587
ENSMUSG00000032596	Uba7	9	107975505	107984060	1944.07	-0.681177	0.112427	-6.05886	1.37e-09	2.98e-08	1549	2246	1093	3328	1302	2776	1338.24	2199.14	1424.52	2744.51	1672.85	2285.13
ENSMUSG00000022947	Cbr3	16	93683215	93690990	97.6722	-0.680619	0.236157	-2.88206	0.00395087	0.0273254	65	127	51	106	69	198	56.156	124.351	66.4691	87.4154	88.6535	162.988
ENSMUSG00000025469	Msx3	7	140046157	140049089	4.00094	-0.679612	0.246228	-2.76009	0.00577846	0.0376384	0	6	0	14	0	8	0	5.87483	0	11.5454	0	6.58539
ENSMUSG00000079547	H2-DMb1	17	34153072	34160230	96.1949	-0.679068	0.218998	-3.10079	0.00193007	0.0147643	72	125	53	119	62	177	62.2036	122.392	69.0758	98.1362	79.6596	145.702
ENSMUSG00000078429	Ctdsp2	10	126978717	126999975	1261.53	-0.678285	0.119798	-5.6619	1.5e-08	2.9e-07	1097	1494	762	1647	728	2274	947.741	1462.83	993.127	1358.24	935.358	1871.9
ENSMUSG00000074604	Mgst2	3	51660360	51682677	28.4546	-0.67766	0.285823	-2.3709	0.0177447	0.0931784	22	35	15	44	14	53	19.0067	34.2698	19.5497	36.2856	17.9877	43.6282
ENSMUSG00000048814	Lonrf2	1	38793645	38836711	5.40315	-0.677285	0.26005	-2.60444	0.00920246	0.0552925	1	4	0	8	1	24	0.863939	3.91655	0	6.59739	1.28483	19.7562
ENSMUSG00000026536	Ifi211	1	173896345	173913046	2542.28	-0.677047	0.0857889	-7.89201	2.97e-15	1.04e-13	2327	3419	1487	3722	1466	3650	2010.39	3347.67	1938.03	3069.44	1883.56	3004.58
ENSMUSG00000070501	Ifi214	1	173519717	173535957	124.682	-0.676409	0.214434	-3.15439	0.00160834	0.0125984	104	189	80	216	62	135	89.8497	185.057	104.265	178.13	79.6596	111.128
ENSMUSG00000038523	1700003F12Rik	2	154547085	154550003	57.9118	-0.675915	0.2502	-2.7015	0.00690281	0.0438154	54	61	28	89	31	111	46.6527	59.7274	36.4929	73.396	39.8298	91.3722
ENSMUSG00000004044	Cavin1	11	100956733	100970887	273.025	-0.675828	0.154308	-4.37973	1.19e-05	0.00015275	231	349	164	354	159	470	199.57	341.719	213.744	291.935	204.288	386.891
ENSMUSG00000026972	Arrdc1	2	24925352	24935252	966.263	-0.675692	0.111075	-6.08321	1.18e-09	2.58e-08	774	1096	586	1506	607	1543	668.689	1073.14	763.743	1241.96	779.894	1270.16
ENSMUSG00000027078	Ube2l6	2	84798828	84810335	1759.56	-0.675449	0.107789	-6.26639	3.7e-10	8.45e-09	1545	2417	1057	2227	1022	2829	1334.79	2366.58	1377.61	1836.55	1313.1	2328.76
ENSMUSG00000024899	Papss2	19	32620005	32667187	35.0718	-0.674397	0.285894	-2.35891	0.0183289	0.0954153	31	42	24	52	9	69	26.7821	41.1238	31.2796	42.883	11.5635	56.799
ENSMUSG00000058756	Thra	11	98740638	98769006	231.335	-0.673193	0.160372	-4.19771	2.7e-05	0.000324008	178	302	141	312	145	378	153.781	295.7	183.768	257.298	186.301	311.16
ENSMUSG00000063286	Gm8995	7	106504239	106511671	12973.4	-0.672698	0.0933776	-7.20407	5.84e-13	1.71e-11	11367	17051	7890	21216	7543	16830	9820.39	16695.3	10283.2	17496.3	9691.49	13854
ENSMUSG00000026149	Tm4sf20	1	82756649	82768461	14.4168	-0.670839	0.304186	-2.20535	0.0274292	0.131102	6	22	7	26	8	23	5.18363	21.541	9.12321	21.4415	10.2787	18.933
ENSMUSG00000102391	Gm37578	1	157354474	157355650	8.24764	-0.670817	0.290644	-2.30803	0.0209974	0.106468	5	8	3	23	1	16	4.3197	7.83311	3.90995	18.9675	1.28483	13.1708
ENSMUSG00000039208	Metrnl	11	121701544	121716306	5395.87	-0.669935	0.112451	-5.95759	2.56e-09	5.45e-08	4630	6279	3289	6991	3175	9835	4000.04	6148.01	4286.61	5765.29	4079.34	8095.91
ENSMUSG00000064600	Gm25636	7	110023210	110023342	11.3395	-0.669257	0.301158	-2.22228	0.0262643	0.126936	10	14	4	27	2	19	8.63939	13.7079	5.21327	22.2662	2.56967	15.6403
ENSMUSG00000035126	Wdr78	4	103038065	103114555	37.9887	-0.668496	0.275782	-2.424	0.0153507	0.0831284	29	41	25	74	16	59	25.0542	40.1447	32.5829	61.0259	20.5573	48.5672
ENSMUSG00000076435	Acsf2	11	94557102	94601871	360.528	-0.668474	0.14064	-4.75308	2e-06	2.97e-05	300	433	226	497	209	616	259.182	423.967	294.549	409.863	268.53	507.075
ENSMUSG00000029581	Fscn1	5	142960343	142973185	6.77574	-0.668213	0.282144	-2.36834	0.0178679	0.0937514	3	8	1	10	2	22	2.59182	7.83311	1.30332	8.24674	2.56967	18.1098
ENSMUSG00000020526	Znhit3	11	84910950	84916366	130.731	-0.668121	0.188004	-3.55376	0.000379762	0.00351549	118	177	77	181	70	206	101.945	173.308	100.355	149.266	89.9383	169.574
ENSMUSG00000044636	Csrnp2	15	100479570	100495239	460.615	-0.667483	0.148743	-4.48748	7.21e-06	9.74e-05	388	495	276	630	275	864	335.208	484.674	359.715	519.544	353.329	711.222
ENSMUSG00000033389	Arhgap44	11	65002039	65162961	11.5843	-0.66708	0.30296	-2.20188	0.027674	0.132113	6	18	4	17	6	24	5.18363	17.6245	5.21327	14.0195	7.709	19.7562
ENSMUSG00000027360	Hdc	2	126593667	126619299	11.0292	-0.667023	0.299393	-2.22792	0.0258858	0.125563	6	29	4	12	4	15	5.18363	28.395	5.21327	9.89609	5.13933	12.3476
ENSMUSG00000049928	Glp2r	11	67661502	67771153	27.1386	-0.666092	0.294086	-2.26496	0.0235153	0.116332	19	41	13	58	15	27	16.4148	40.1447	16.9431	47.8311	19.2725	22.2257
ENSMUSG00000056529	Ptafr	4	132564067	132582683	1003.31	-0.66484	0.121715	-5.46228	4.7e-08	8.74e-07	866	1262	635	1276	564	1739	748.171	1235.67	827.606	1052.28	724.646	1431.5
ENSMUSG00000034855	Cxcl10	5	92346638	92348889	522.075	-0.664743	0.130825	-5.08118	3.75e-07	6.19e-06	497	672	279	684	311	872	429.378	657.981	363.625	564.077	399.583	717.807
ENSMUSG00000091649	Phf11b	14	59320964	59341351	918.677	-0.664532	0.115287	-5.76415	8.21e-09	1.64e-07	847	1211	552	1190	511	1503	731.756	1185.74	719.431	981.362	656.55	1237.23
ENSMUSG00000039960	Rhou	8	123653929	123663884	9.31701	-0.66307	0.296198	-2.2386	0.0251818	0.122927	4	9	2	20	5	22	3.45576	8.81225	2.60663	16.4935	6.42416	18.1098
ENSMUSG00000027833	Shox2	3	66971727	66981771	133.202	-0.662373	0.187162	-3.53904	0.000401583	0.00369516	110	184	72	196	86	192	95.0333	180.161	93.8388	161.636	110.496	158.049
ENSMUSG00000033855	Ston1	17	88597684	88662586	311.217	-0.662184	0.14293	-4.63293	3.61e-06	5.14e-05	291	371	190	503	164	461	251.406	363.26	247.63	414.811	210.713	379.483
ENSMUSG00000083783	Gm12739	4	108484171	108484552	13.771	-0.662021	0.302997	-2.18491	0.0288952	0.136698	10	11	5	41	5	20	8.63939	10.7705	6.51658	33.8116	6.42416	16.4635
ENSMUSG00000056144	Trim34a	7	104244457	104262234	786.329	-0.661355	0.1541	-4.29171	1.77e-05	0.00021989	711	1052	446	1465	462	839	614.261	1030.05	581.279	1208.15	593.593	690.642
ENSMUSG00000041132	N4bp2l1	5	150571644	150597188	649.029	-0.660885	0.112872	-5.85519	4.76e-09	9.84e-08	612	819	369	912	375	1031	528.731	801.914	480.924	752.102	481.812	848.692
ENSMUSG00000085492	Trmt61b	17	71557027	71598755	54.8827	-0.660228	0.250372	-2.63699	0.00836455	0.0512792	52	70	27	100	29	74	44.9248	68.5397	35.1895	82.4674	37.2602	60.9148
ENSMUSG00000027907	S100a11	3	93520488	93526287	549.763	-0.659505	0.122209	-5.39651	6.79e-08	1.24e-06	470	649	341	781	322	917	406.051	635.461	444.431	644.07	413.716	754.85
ENSMUSG00000016552	Foxred2	15	77940522	77956722	1492.05	-0.658894	0.0917122	-7.18437	6.75e-13	1.97e-11	1340	1812	895	2149	875	2378	1157.68	1774.2	1166.47	1772.22	1124.23	1957.51
ENSMUSG00000090081	Gm16587	1	164143432	164146366	5.10747	-0.658361	0.261535	-2.5173	0.0118259	0.0673756	0	11	0	12	2	9	0	10.7705	0	9.89609	2.56967	7.40856
ENSMUSG00000020234	4930404N11Rik	10	81363067	81365816	145.759	-0.656629	0.229994	-2.85499	0.00430387	0.0293288	105	121	83	330	95	198	90.7136	118.476	108.175	272.142	122.059	162.988
ENSMUSG00000023262	Acy1	9	106432981	106438319	104.249	-0.656613	0.207133	-3.17001	0.00152436	0.0120496	102	122	50	175	61	158	88.1218	119.455	65.1658	144.318	78.3748	130.061
ENSMUSG00000045045	Lrfn4	19	4611785	4615667	354.664	-0.655269	0.137957	-4.74982	2.04e-06	3.01e-05	303	395	213	547	214	578	261.774	386.76	277.606	451.097	274.954	475.794
ENSMUSG00000060519	Tor3a	1	156653617	156674356	3265.9	-0.654712	0.0940067	-6.96453	3.3e-12	9.09e-11	3008	4001	1937	4420	1895	5436	2598.73	3917.53	2524.52	3645.06	2434.76	4474.77
ENSMUSG00000027523	Gnas	2	174284320	174346744	197.91	-0.654414	0.180419	-3.6272	0.000286512	0.00272837	167	191	119	335	116	335	144.278	187.015	155.095	276.266	149.041	275.763
ENSMUSG00000040714	Klc3	7	19394437	19404104	65.4548	-0.654364	0.234164	-2.79447	0.00519849	0.0344697	55	89	36	107	38	90	47.5166	87.1433	46.9194	88.2401	48.8236	74.0856
ENSMUSG00000041936	Agrn	4	156165290	156197488	889.447	-0.65412	0.115694	-5.65386	1.57e-08	3.03e-07	747	976	546	1485	542	1340	645.362	955.639	711.611	1224.64	696.379	1103.05
ENSMUSG00000056592	Zfp658	7	43562256	43575461	158.167	-0.653807	0.185345	-3.52752	0.000419472	0.00383495	139	193	101	280	82	209	120.088	188.974	131.635	230.909	105.356	172.043
ENSMUSG00000106951	5930430L01Rik	5	148990056	148995223	4.86849	-0.653285	0.259754	-2.51501	0.0119028	0.067717	1	15	1	6	0	9	0.863939	14.6871	1.30332	4.94804	0	7.40856
ENSMUSG00000040312	Cchcr1	17	35517100	35531015	775.648	-0.653218	0.126419	-5.16709	2.38e-07	4.01e-06	664	865	416	1331	522	1121	573.656	846.955	542.18	1097.64	670.683	922.777
ENSMUSG00000107092	Gm7993	5	95974240	95975623	115.231	-0.653159	0.201522	-3.24112	0.0011906	0.00968035	101	143	67	150	65	206	87.2578	140.017	87.3222	123.701	83.5141	169.574
ENSMUSG00000083645	Gm14086	2	122427194	122427469	50.4231	-0.652208	0.261512	-2.49399	0.0126316	0.0711516	43	70	30	97	24	57	37.1494	68.5397	39.0995	79.9934	30.836	46.9209
ENSMUSG00000045038	Prkce	17	86167785	86657919	385.805	-0.651893	0.138447	-4.70862	2.49e-06	3.64e-05	340	468	212	522	246	656	293.739	458.237	276.303	430.48	316.069	540.002
ENSMUSG00000103037	Pcdhgb1	18	37680233	37841870	29.6264	-0.651612	0.288146	-2.2614	0.0237347	0.117213	32	45	13	44	11	47	27.646	44.0612	16.9431	36.2856	14.1332	38.6891
ENSMUSG00000073403	Gm10499	17	36141758	36145923	62.594	-0.651445	0.247628	-2.63074	0.00851994	0.0520556	56	95	34	70	33	109	48.3806	93.0182	44.3128	57.7272	42.3995	89.7259
ENSMUSG00000055560	Zfp459	13	67405709	67421418	10.326	-0.651361	0.296083	-2.19992	0.0278122	0.132647	7	18	4	29	2	8	6.04757	17.6245	5.21327	23.9155	2.56967	6.58539
ENSMUSG00000019817	Plagl1	10	13060504	13131694	12.1607	-0.651361	0.301243	-2.16224	0.0305996	0.142727	5	27	3	21	8	13	4.3197	26.4367	3.90995	17.3181	10.2787	10.7013
ENSMUSG00000106239	Gm9260	12	115982263	115993370	83.348	-0.650854	0.22365	-2.91014	0.00361263	0.0253113	78	99	53	125	37	141	67.3872	96.9347	69.0758	103.084	47.5388	116.067
ENSMUSG00000054203	Ifi205	1	174011998	174031810	977.146	-0.65064	0.124083	-5.24357	1.57e-07	2.74e-06	875	1408	583	1520	573	1189	755.947	1378.63	759.833	1253.5	736.209	978.753
ENSMUSG00000012519	Mlkl	8	111311797	111338177	1041.44	-0.649337	0.0991492	-6.54909	5.79e-11	1.42e-09	958	1385	594	1466	631	1544	827.654	1356.11	774.17	1208.97	810.73	1270.98
ENSMUSG00000039501	Znfx1	2	167035793	167063015	14983.4	-0.648796	0.0842081	-7.70467	1.31e-14	4.4e-13	13364	18928	9011	20106	8973	24257	11545.7	18533.1	11744.2	16580.9	11528.8	19967.7
ENSMUSG00000103355	Gm2147	1	6380394	6381032	35.7443	-0.648465	0.283973	-2.28355	0.0223982	0.111778	29	42	14	42	23	80	25.0542	41.1238	18.2464	34.6363	29.5512	65.8539
ENSMUSG00000082402	Gm15621	5	124472427	124472790	8.39061	-0.647685	0.289034	-2.24086	0.0250354	0.122423	4	11	1	27	4	9	3.45576	10.7705	1.30332	22.2662	5.13933	7.40856
ENSMUSG00000086158	Ccpg1os	9	72979722	72985382	48.2749	-0.647392	0.258578	-2.50366	0.0122915	0.069511	32	66	25	71	34	76	27.646	64.6231	32.5829	58.5518	43.6843	62.5612
ENSMUSG00000046718	Bst2	8	71534255	71537456	7072.51	-0.647206	0.110471	-5.85863	4.67e-09	9.65e-08	6248	8353	4212	8963	4273	12740	5397.89	8178.74	5489.57	7391.55	5490.09	10487.2
ENSMUSG00000050395	Tnfsf15	4	63727084	63745113	51.4975	-0.646656	0.251278	-2.57347	0.0100683	0.0593839	42	74	26	80	32	72	36.2854	72.4562	33.8862	65.9739	41.1147	59.2685
ENSMUSG00000051166	Eml5	12	98786805	98901484	188.285	-0.646578	0.186404	-3.46869	0.000522998	0.00466574	174	223	107	360	106	229	150.325	218.348	139.455	296.883	136.192	188.507
ENSMUSG00000031428	Zcchc18	X	136993155	136998472	29.0326	-0.646341	0.290044	-2.22843	0.0258521	0.125461	28	28	11	52	15	56	24.1903	27.4159	14.3365	42.883	19.2725	46.0977
ENSMUSG00000036381	P2ry14	3	59113855	59153618	91.2961	-0.646043	0.25329	-2.55061	0.0107536	0.0624635	75	159	49	165	53	72	64.7954	155.683	63.8625	136.071	68.0961	59.2685
ENSMUSG00000070044	Fam149a	8	45336717	45382291	282.482	-0.645863	0.150535	-4.29045	1.78e-05	0.000220801	239	331	174	391	168	485	206.481	324.095	226.777	322.447	215.852	399.239
ENSMUSG00000020836	Coro6	11	77462411	77470484	121.552	-0.645207	0.206712	-3.12129	0.00180058	0.0139452	109	123	65	230	73	178	94.1694	120.434	84.7156	189.675	93.7928	146.525
ENSMUSG00000104043	Gm6525	3	84174104	84175132	17.0891	-0.644952	0.303434	-2.12551	0.0335443	0.1528	13	28	6	35	9	19	11.2312	27.4159	7.8199	28.8636	11.5635	15.6403
ENSMUSG00000089405	Gm24876	14	75745849	75745940	6.94854	-0.644895	0.280414	-2.2998	0.0214596	0.108178	2	12	0	17	4	11	1.72788	11.7497	0	14.0195	5.13933	9.05491
ENSMUSG00000032652	Crebl2	6	134830154	134858931	267.872	-0.643993	0.144388	-4.46017	8.19e-06	0.000109223	226	333	163	388	163	418	195.25	326.053	212.441	319.973	209.428	344.086
ENSMUSG00000087575	Gm12976	4	129261965	129265010	7.09055	-0.642833	0.273306	-2.35206	0.0186698	0.0969622	5	15	1	5	0	22	4.3197	14.6871	1.30332	4.12337	0	18.1098
ENSMUSG00000066721	Zfp575	7	24583838	24587641	4.32603	-0.64269	0.252033	-2.55003	0.0107714	0.0625309	0	5	0	13	1	11	0	4.89569	0	10.7208	1.28483	9.05491
ENSMUSG00000055862	Izumo4	10	80702184	80705373	29.4343	-0.642154	0.296984	-2.16225	0.0305988	0.142727	20	30	15	80	16	29	17.2788	29.3742	19.5497	65.9739	20.5573	23.872
ENSMUSG00000041801	Phlda3	1	135766119	135769136	106.281	-0.641801	0.217289	-2.95367	0.00314015	0.022411	78	122	63	135	69	205	67.3872	119.455	82.1089	111.331	88.6535	168.751
ENSMUSG00000074793	Hspa12b	2	131127280	131146321	64.7373	-0.641613	0.250458	-2.56176	0.0104142	0.0609727	55	62	34	136	38	91	47.5166	60.7066	44.3128	112.156	48.8236	74.9088
ENSMUSG00000086477	Gm15506	7	98682336	98702928	37.3363	-0.639721	0.291954	-2.19117	0.0284395	0.135023	45	34	10	56	17	86	38.8773	33.2907	13.0332	46.1817	21.8422	70.7929
ENSMUSG00000090186	Gm7592	1	85526690	85550577	87.0433	-0.638726	0.216819	-2.9459	0.00322018	0.0229246	85	120	49	134	44	122	73.4348	117.497	63.8625	110.506	56.5326	100.427
ENSMUSG00000059142	Zfp945	17	22846697	22867134	498.04	-0.638513	0.171732	-3.71808	0.00020074	0.00198566	413	635	281	971	324	518	356.807	621.753	366.232	800.758	416.286	426.404
ENSMUSG00000022676	Snai2	16	14705852	14709395	270.026	-0.63735	0.144984	-4.39601	1.1e-05	0.000143121	260	332	155	409	152	408	224.624	325.074	202.014	337.292	195.295	335.855
ENSMUSG00000028441	1110017D15Rik	4	41505009	41517333	9.52161	-0.637249	0.287111	-2.21952	0.0264513	0.127715	4	4	1	32	5	19	3.45576	3.91655	1.30332	26.3896	6.42416	15.6403
ENSMUSG00000059571	Gm16218	9	65297532	65297919	12.9238	-0.63684	0.300355	-2.12029	0.0339814	0.154308	5	11	5	14	7	43	4.3197	10.7705	6.51658	11.5454	8.99383	35.3965
ENSMUSG00000056185	Snx32	19	5495278	5510489	254.838	-0.636607	0.194473	-3.27351	0.00106222	0.00874143	216	232	131	524	172	354	186.611	227.16	170.734	432.129	220.991	291.403
ENSMUSG00000087623	Gm12404	4	41520694	41525823	102.494	-0.636569	0.216122	-2.94541	0.00322522	0.0229524	96	123	57	195	56	127	82.9381	120.434	74.289	160.811	71.9506	104.543
ENSMUSG00000034993	Vat1	11	101458745	101466230	9066.77	-0.63635	0.111928	-5.68533	1.31e-08	2.55e-07	7956	10906	5430	11198	5557	16275	6873.5	10678.5	7077.01	9234.7	7139.82	13397.1
ENSMUSG00000082186	Gm12403	4	41168646	41169604	28.2812	-0.635547	0.301801	-2.10585	0.0352173	0.158546	18	23	24	47	5	67	15.5509	22.5202	31.2796	38.7597	6.42416	55.1526
ENSMUSG00000069874	Irgm2	11	58199618	58222782	2201.09	-0.635432	0.0914057	-6.95178	3.61e-12	9.91e-11	1981	2958	1354	2992	1294	3285	1711.46	2896.29	1764.69	2467.42	1662.57	2704.12
ENSMUSG00000032028	Nxpe2	9	48318006	48353454	11.8137	-0.635387	0.298363	-2.12958	0.0332063	0.151583	5	27	4	26	6	7	4.3197	26.4367	5.21327	21.4415	7.709	5.76221
ENSMUSG00000078668	Gm11595	11	99771714	99772913	8.67038	-0.635357	0.292175	-2.17458	0.0296619	0.139431	4	8	3	28	3	12	3.45576	7.83311	3.90995	23.0909	3.8545	9.87808
ENSMUSG00000017720	Trp53tg5	2	164470301	164473724	7.85511	-0.634809	0.288018	-2.20406	0.0275204	0.131443	2	9	3	10	3	25	1.72788	8.81225	3.90995	8.24674	3.8545	20.5793
ENSMUSG00000082361	Btc	5	91357261	91402994	12.1161	-0.633867	0.303382	-2.08934	0.0366772	0.163601	8	22	5	15	5	23	6.91151	21.541	6.51658	12.3701	6.42416	18.933
ENSMUSG00000097816	Gm26811	6	89304630	89327621	435.043	-0.632941	0.171289	-3.69517	0.000219739	0.00215539	348	432	243	868	297	574	300.651	422.988	316.706	715.817	381.595	472.501
ENSMUSG00000039382	Wdr45	X	7714333	7728206	171.979	-0.632835	0.168576	-3.754	0.000174032	0.001744	146	205	104	261	104	268	126.135	200.723	135.545	215.24	133.623	220.61
ENSMUSG00000049409	Prokr1	6	87578591	87590743	56.2909	-0.632792	0.249919	-2.53199	0.0113418	0.0651393	56	72	34	83	23	93	48.3806	70.498	44.3128	68.4479	29.5512	76.5551
ENSMUSG00000097316	Gm10516	1	192136896	192151026	37.7884	-0.632235	0.277237	-2.28049	0.0225786	0.112509	37	57	22	65	14	47	31.9657	55.8109	28.673	53.6038	17.9877	38.6891
ENSMUSG00000005107	Slc2a9	5	38349273	38503143	249.586	-0.632205	0.164785	-3.83654	0.000124782	0.0012916	228	277	160	348	131	444	196.978	271.221	208.531	286.986	168.313	365.489
ENSMUSG00000040540	Gm9770	10	130412499	130413309	316.875	-0.631952	0.150915	-4.18747	2.82e-05	0.000338359	277	366	185	422	196	562	239.311	358.365	241.114	348.012	251.827	462.623
ENSMUSG00000025477	Inpp5a	7	139389109	139579652	296.938	-0.631125	0.157881	-3.99747	6.4e-05	0.000709414	243	363	147	465	221	434	209.937	355.427	191.587	383.473	283.948	357.257
ENSMUSG00000028439	Fam219a	4	41517691	41569538	1260.38	-0.630712	0.0929681	-6.78417	1.17e-11	3.05e-10	1119	1524	762	1817	770	1971	966.748	1492.21	993.127	1498.43	989.321	1622.47
ENSMUSG00000044562	Rasip1	7	45627488	45639093	13.9023	-0.630482	0.3042	-2.07259	0.0382104	0.168814	10	21	4	21	8	26	8.63939	20.5619	5.21327	17.3181	10.2787	21.4025
ENSMUSG00000070392	Gm20634	3	96245554	96248509	14.7275	-0.630167	0.303794	-2.07433	0.0380491	0.168288	8	10	6	38	8	27	6.91151	9.79138	7.8199	31.3376	10.2787	22.2257
ENSMUSG00000108030	9530062K07Rik	6	116199408	116207993	13.1852	-0.629942	0.303506	-2.07555	0.0379358	0.167824	6	28	8	18	5	18	5.18363	27.4159	10.4265	14.8441	6.42416	14.8171
ENSMUSG00000032788	Pdxk	10	78436744	78464975	4268.67	-0.629547	0.105154	-5.98692	2.14e-09	4.58e-08	3971	5371	2533	5335	2520	7269	3430.7	5258.95	3301.3	4399.63	3237.78	5983.65
ENSMUSG00000038507	Parp12	6	39086410	39118349	4440.04	-0.62935	0.0903369	-6.96669	3.24e-12	8.96e-11	4027	5685	2804	5938	2539	7023	3479.08	5566.4	3654.5	4896.91	3262.19	5781.15
ENSMUSG00000019966	Kitl	10	100015630	100100416	4632.12	-0.628663	0.0948411	-6.62859	3.39e-11	8.43e-10	4051	6409	2966	6776	2706	6180	3499.82	6275.3	3865.64	5587.99	3476.76	5087.21
ENSMUSG00000024869	Nudt8	19	4000626	4005816	35.3849	-0.628636	0.28333	-2.21874	0.0265043	0.127848	39	46	14	71	16	44	33.6936	45.0404	18.2464	58.5518	20.5573	36.2196
ENSMUSG00000104122	Gm37482	3	155094865	155097655	6.81351	-0.628564	0.263022	-2.38978	0.0168585	0.0893746	2	2	2	10	0	32	1.72788	1.95828	2.60663	8.24674	0	26.3415
ENSMUSG00000017830	Dhx58	11	100694884	100704271	2435.26	-0.628503	0.0919968	-6.83179	8.39e-12	2.21e-10	2174	2915	1487	3364	1469	3984	1878.2	2854.19	1938.03	2774.2	1887.42	3279.52
ENSMUSG00000002006	Pdzd4	X	73793359	73824969	103.254	-0.628405	0.204257	-3.07655	0.00209413	0.0158248	95	136	54	167	63	140	82.0742	133.163	70.3791	137.721	80.9445	115.244
ENSMUSG00000031647	Mfap3l	8	60632827	60676729	531.622	-0.628271	0.119403	-5.26179	1.43e-07	2.5e-06	495	722	319	750	307	761	427.65	706.938	415.758	618.505	394.444	626.435
ENSMUSG00000019842	Traf3ip2	10	39612934	39655307	196.022	-0.628228	0.163897	-3.83306	0.000126557	0.00130581	181	226	113	321	115	290	156.373	221.285	147.275	264.72	147.756	238.72
ENSMUSG00000024962	Vegfb	19	6982473	6987651	912.231	-0.627468	0.103603	-6.05647	1.39e-09	3.02e-08	799	1119	550	1266	566	1457	690.287	1095.66	716.824	1044.04	727.215	1199.36
ENSMUSG00000074217	2210011C24Rik	8	84010222	84012171	30.6902	-0.627327	0.286464	-2.1899	0.0285316	0.135267	18	45	19	56	18	37	15.5509	44.0612	24.763	46.1817	23.127	30.4574
ENSMUSG00000044033	Ccdc141	2	77009902	77170636	16.5577	-0.62688	0.304127	-2.06124	0.0392798	0.17205	12	32	5	36	9	12	10.3673	31.3324	6.51658	29.6883	11.5635	9.87808
ENSMUSG00000025558	Dock9	14	121542039	121797837	16.3307	-0.626504	0.304093	-2.06023	0.0393761	0.17232	10	18	4	35	12	27	8.63939	17.6245	5.21327	28.8636	15.418	22.2257
ENSMUSG00000042476	Abcb4	5	8893717	8959231	1054.58	-0.625757	0.0970319	-6.44898	1.13e-10	2.7e-09	938	1340	663	1592	620	1496	810.375	1312.05	864.099	1312.88	796.596	1231.47
ENSMUSG00000086186	Ccdc34os	2	110031250	110050479	11.9265	-0.625735	0.302476	-2.06871	0.0385734	0.169928	10	20	5	26	3	14	8.63939	19.5828	6.51658	21.4415	3.8545	11.5244
ENSMUSG00000024666	Tmem138	19	10570478	10577362	183.585	-0.625411	0.168344	-3.71507	0.000203145	0.00200547	174	237	106	248	104	295	150.325	232.056	138.152	204.519	133.623	242.836
ENSMUSG00000044703	Phf11a	14	59276913	59297522	307.763	-0.625358	0.162889	-3.83916	0.000123455	0.00127966	304	387	165	370	180	551	262.637	378.927	215.047	305.129	231.27	453.569
ENSMUSG00000098210	Gm5224	17	22734963	22735380	22.7668	-0.624522	0.297974	-2.0959	0.0360913	0.161651	13	34	9	41	17	30	11.2312	33.2907	11.7298	33.8116	21.8422	24.6952
ENSMUSG00000024824	Rad9a	19	4195198	4201603	519.39	-0.624279	0.127861	-4.8825	1.05e-06	1.62e-05	484	631	301	687	311	877	418.146	617.836	392.298	566.551	399.583	721.923
ENSMUSG00000048852	Gm12185	11	48904656	48992226	279.504	-0.624157	0.148477	-4.20372	2.63e-05	0.000316281	258	357	184	422	144	403	222.896	349.552	239.81	348.012	185.016	331.739
ENSMUSG00000030921	Trim30a	7	104409025	104465193	7438.92	-0.623626	0.0907526	-6.87171	6.34e-12	1.7e-10	6829	10302	4451	10929	4481	9810	5899.84	10087.1	5801.06	9012.86	5757.34	8075.33
ENSMUSG00000034059	Ypel4	2	84734058	84738655	12.64	-0.623551	0.300243	-2.07682	0.0378185	0.167491	9	8	4	18	5	41	7.77545	7.83311	5.21327	14.8441	6.42416	33.7501
ENSMUSG00000040016	Ptger3	3	157566892	157645888	4.24659	-0.622859	0.238459	-2.61202	0.00900085	0.0543809	0	5	0	3	0	22	0	4.89569	0	2.47402	0	18.1098
ENSMUSG00000032369	Plscr1	9	92249750	92272278	346.421	-0.62158	0.141623	-4.38896	1.14e-05	0.000146787	320	375	212	537	197	562	276.46	367.177	276.303	442.85	253.112	462.623
ENSMUSG00000107017	Gm43196	6	3325742	3327855	102.41	-0.621202	0.232678	-2.6698	0.00758975	0.0473753	82	161	51	176	71	101	70.843	157.641	66.4691	145.143	91.2231	83.1405
ENSMUSG00000056418	BC043934	9	96435783	96438138	4.53978	-0.621114	0.257034	-2.41647	0.0156719	0.0844313	1	13	0	9	1	6	0.863939	12.7288	0	7.42206	1.28483	4.93904
ENSMUSG00000106962	Gm43633	6	127485793	127488122	67.7341	-0.621078	0.259244	-2.39572	0.0165876	0.0882899	66	108	48	109	21	78	57.02	105.747	62.5592	89.8894	26.9815	64.2075
ENSMUSG00000108658	Gm45138	7	18864166	18865402	106.73	-0.620492	0.221079	-2.80665	0.00500591	0.0333036	88	151	62	194	65	112	76.0266	147.85	80.8056	159.987	83.5141	92.1954
ENSMUSG00000090659	Zfp493	13	67779693	67792512	55.6092	-0.620461	0.25384	-2.4443	0.0145132	0.0797425	45	75	36	103	28	65	38.8773	73.4354	46.9194	84.9414	35.9753	53.5063
ENSMUSG00000052942	Glis3	19	28258851	28680077	4.79047	-0.620359	0.266639	-2.32659	0.0199869	0.102203	1	9	1	10	1	10	0.863939	8.81225	1.30332	8.24674	1.28483	8.23173
ENSMUSG00000024913	Lrp5	19	3584828	3686564	6.32651	-0.62035	0.270843	-2.29044	0.0219958	0.110101	3	4	2	22	0	13	2.59182	3.91655	2.60663	18.1428	0	10.7013
ENSMUSG00000104053	Gm38126	1	160755687	160759689	22.0576	-0.620162	0.296364	-2.09257	0.0363877	0.162601	19	25	11	40	10	38	16.4148	24.4785	14.3365	32.987	12.8483	31.2806
ENSMUSG00000069609	Cd300ld4	11	115020728	115027012	747.615	-0.619873	0.130646	-4.74469	2.09e-06	3.08e-05	672	895	444	931	456	1332	580.567	876.329	578.672	767.771	585.884	1096.47
ENSMUSG00000092341	Malat1	19	5795690	5802672	164553	-0.619426	0.230361	-2.68894	0.00716802	0.0451962	135461	197915	89585	337914	104643	178122	117030	193786	116758	278669	134449	146625
ENSMUSG00000079037	Prnp	2	131909928	131938429	572.994	-0.619078	0.117234	-5.2807	1.29e-07	2.27e-06	560	749	340	819	321	838	483.806	733.375	443.128	675.408	412.431	689.819
ENSMUSG00000042082	Arsb	13	93771630	93943016	2083.3	-0.618871	0.0905473	-6.83478	8.21e-12	2.17e-10	1918	2580	1291	2866	1214	3293	1657.04	2526.18	1682.58	2363.51	1559.79	2710.71
ENSMUSG00000083962	Gm15707	6	145315613	145316608	5.88296	-0.618627	0.27152	-2.27839	0.0227034	0.112961	4	11	1	8	0	16	3.45576	10.7705	1.30332	6.59739	0	13.1708
ENSMUSG00000103432	6720464F23Rik	1	160608955	160612450	43.0784	-0.618524	0.282528	-2.18925	0.0285785	0.135425	38	51	26	103	18	41	32.8297	49.9361	33.8862	84.9414	23.127	33.7501
ENSMUSG00000026870	Cutal	2	34874396	34892132	5.26931	-0.61839	0.270845	-2.28319	0.022419	0.111854	2	6	1	15	1	11	1.72788	5.87483	1.30332	12.3701	1.28483	9.05491
ENSMUSG00000021725	Parp8	13	116854820	117025537	622.339	-0.618312	0.12177	-5.07769	3.82e-07	6.3e-06	612	708	329	963	387	962	528.731	693.23	428.791	794.161	497.23	791.893
ENSMUSG00000014303	Glis2	16	4594713	4624924	150.322	-0.618106	0.184474	-3.35063	0.000806282	0.00686391	133	212	77	203	101	221	114.904	207.577	100.355	167.409	129.768	181.921
ENSMUSG00000088001	Gm22883	11	87318694	87318799	3.5891	-0.616753	0.238641	-2.58444	0.00975373	0.0579923	0	6	0	13	0	6	0	5.87483	0	10.7208	0	4.93904
ENSMUSG00000026974	Zmynd19	2	24949792	24962075	839.778	-0.616227	0.107683	-5.72261	1.05e-08	2.08e-07	758	1101	486	1126	532	1288	654.866	1078.03	633.412	928.583	683.531	1060.25
ENSMUSG00000023827	Agpat4	17	12118704	12219645	378.935	-0.616052	0.159982	-3.85075	0.000117759	0.00122894	347	407	203	494	245	715	299.787	398.509	264.573	407.389	314.784	588.569
ENSMUSG00000038370	Pcp4l1	1	171173262	171196268	1817.57	-0.614696	0.0990112	-6.20834	5.35e-10	1.21e-08	1634	2259	1159	2423	1055	2937	1411.68	2211.87	1510.54	1998.18	1355.5	2417.66
ENSMUSG00000085106	Gm16000	3	81037408	81040437	6.84708	-0.614535	0.281383	-2.18398	0.0289636	0.136956	4	5	2	19	1	16	3.45576	4.89569	2.60663	15.6688	1.28483	13.1708
ENSMUSG00000081467	Gm13337	2	22067826	22069419	23.6199	-0.614487	0.296365	-2.07341	0.0381338	0.168548	24	29	9	33	11	48	20.7345	28.395	11.7298	27.2142	14.1332	39.5123
ENSMUSG00000055994	Nod2	8	88647315	88688474	331.991	-0.614087	0.152937	-4.01529	5.94e-05	0.000663793	295	386	221	439	179	582	254.862	377.947	288.033	362.032	229.985	479.087
ENSMUSG00000036564	Ndrg4	8	95676980	95715119	2619.87	-0.613336	0.0965229	-6.35431	2.09e-10	4.92e-09	2412	3344	1585	3391	1573	4225	2083.82	3274.24	2065.76	2796.47	2021.04	3477.91
ENSMUSG00000046997	Spsb4	9	96943482	97018843	175.847	-0.613114	0.180234	-3.40177	0.00066951	0.00581137	155	213	112	223	98	312	133.911	208.556	145.971	183.902	125.914	256.83
ENSMUSG00000051169	Rpusd3	6	113415319	113419340	50.1482	-0.612567	0.259693	-2.35881	0.0183336	0.0954153	43	49	25	78	31	96	37.1494	47.9778	32.5829	64.3246	39.8298	79.0246
ENSMUSG00000093561	NA	NA	NA	NA	45.4523	-0.612481	0.286438	-2.13826	0.0324953	0.149192	33	71	19	99	32	33	28.51	69.5188	24.763	81.6427	41.1147	27.1647
ENSMUSG00000096977	Gm10827	10	18235053	18246019	22.0861	-0.612418	0.299054	-2.04785	0.0405745	0.176209	24	32	6	34	11	37	20.7345	31.3324	7.8199	28.0389	14.1332	30.4574
ENSMUSG00000096971	4930556M19Rik	15	10717144	10722471	26.6474	-0.612407	0.298513	-2.05153	0.0402157	0.175033	16	43	16	58	14	21	13.823	42.103	20.8531	47.8311	17.9877	17.2866
ENSMUSG00000085658	Gm15704	6	145738693	145746273	21.2339	-0.611669	0.296718	-2.06145	0.0392603	0.172002	16	28	12	36	10	34	13.823	27.4159	15.6398	29.6883	12.8483	27.9879
ENSMUSG00000071856	Mcc	18	44425060	44812182	54.094	-0.611642	0.262721	-2.3281	0.0199067	0.101924	46	81	37	98	23	57	39.7412	79.3102	48.2227	80.818	29.5512	46.9209
ENSMUSG00000078796	Zfp541	7	16061814	16096334	7.20742	-0.611021	0.278749	-2.19201	0.0283786	0.134798	4	19	1	17	2	4	3.45576	18.6036	1.30332	14.0195	2.56967	3.29269
ENSMUSG00000038742	Angptl6	9	20873808	20879727	60.7323	-0.610915	0.259432	-2.35481	0.018532	0.0962969	52	53	34	84	34	134	44.9248	51.8943	44.3128	69.2726	43.6843	110.305
ENSMUSG00000026544	Dusp23	1	172630764	172632962	182.445	-0.610679	0.199893	-3.05503	0.00225039	0.0168331	129	184	118	243	120	358	111.448	180.161	153.791	200.396	154.18	294.696
ENSMUSG00000045005	Fzd5	1	64730558	64737751	570.769	-0.60936	0.124816	-4.88206	1.05e-06	1.62e-05	535	684	336	757	342	961	462.207	669.731	437.914	624.278	439.413	791.07
ENSMUSG00000037580	Gch1	14	47153895	47189413	857.678	-0.609258	0.13002	-4.68588	2.79e-06	4.04e-05	804	1065	519	1035	498	1505	694.607	1042.78	676.421	853.537	639.847	1238.88
ENSMUSG00000020629	Adi1	12	28675231	28682175	876.256	-0.608837	0.118278	-5.1475	2.64e-07	4.44e-06	785	1078	568	1135	500	1464	678.192	1055.51	740.284	936.005	642.416	1205.13
ENSMUSG00000014599	Csf1	3	107741048	107760469	252.338	-0.608784	0.148944	-4.08734	4.36e-05	0.000502812	224	309	150	350	156	405	193.522	302.554	195.497	288.636	200.434	333.385
ENSMUSG00000036053	Fmnl2	2	52857860	53134202	1096.51	-0.608167	0.0957083	-6.35438	2.09e-10	4.92e-09	965	1371	704	1597	653	1615	833.701	1342.4	917.535	1317	838.996	1329.42
ENSMUSG00000038677	Scube3	17	28142316	28174852	18.7422	-0.607739	0.303442	-2.00282	0.0451967	0.191358	8	30	6	31	16	27	6.91151	29.3742	7.8199	25.5649	20.5573	22.2257
ENSMUSG00000102055	Gm28913	1	131263330	131266749	25.5969	-0.607151	0.29766	-2.03975	0.0413753	0.178596	20	24	15	64	11	32	17.2788	23.4993	19.5497	52.7791	14.1332	26.3415
ENSMUSG00000073489	Ifi204	1	173747293	173766943	6180.3	-0.607106	0.0906238	-6.69918	2.1e-11	5.34e-10	5714	8178	3807	9536	3666	8020	4936.55	8007.39	4961.73	7864.09	4710.2	6601.85
ENSMUSG00000087016	Gm15979	4	135430126	135430841	21.9474	-0.606216	0.297656	-2.03663	0.0416869	0.179436	23	29	8	35	10	38	19.8706	28.395	10.4265	28.8636	12.8483	31.2806
ENSMUSG00000021400	Wrnip1	13	32802038	32822609	342.559	-0.605698	0.13944	-4.34377	1.4e-05	0.000177743	318	400	207	474	201	571	274.733	391.655	269.786	390.895	258.251	470.032
ENSMUSG00000045362	Tnfrsf26	7	143607659	143628722	1041.99	-0.605374	0.104634	-5.78561	7.22e-09	1.46e-07	937	1225	631	1440	645	1706	809.511	1199.44	822.393	1187.53	828.717	1404.33
ENSMUSG00000086324	Gm15564	16	35966752	35983230	144.405	-0.605171	0.241611	-2.50473	NA	NA	11	38	9	76	15	882	9.50333	37.2073	11.7298	62.6752	19.2725	726.039
ENSMUSG00000042349	Ikbke	1	131254343	131279606	1308.19	-0.605134	0.131062	-4.61717	3.89e-06	5.51e-05	1064	1397	785	2371	882	1762	919.231	1367.86	1023.1	1955.3	1133.22	1450.43
ENSMUSG00000063383	Zfp947	17	22144359	22166190	120.101	-0.605073	0.199923	-3.02654	0.00247372	0.0182433	95	160	85	189	65	160	82.0742	156.662	110.782	155.863	83.5141	131.708
ENSMUSG00000098506	Phf20-ps	7	14304780	14307665	352.669	-0.604947	0.137137	-4.41127	1.03e-05	0.00013427	339	459	211	549	201	471	292.875	449.425	275	452.746	258.251	387.715
ENSMUSG00000005950	P2rx5	11	73160421	73172685	26.2094	-0.604804	0.292251	-2.06947	0.0385019	0.169744	23	26	13	54	13	41	19.8706	25.4576	16.9431	44.5324	16.7028	33.7501
ENSMUSG00000081984	Dnajb3	1	88204732	88205782	38.9253	-0.60439	0.28045	-2.15507	0.0311564	0.144577	20	50	23	76	28	47	17.2788	48.9569	29.9763	62.6752	35.9753	38.6891
ENSMUSG00000003228	Grk5	19	60889749	61092553	304.336	-0.603761	0.140619	-4.2936	1.76e-05	0.000218235	264	349	193	473	183	461	228.08	341.719	251.54	390.071	235.124	379.483
ENSMUSG00000038217	Tlcd2	11	75461715	75470899	13.7311	-0.603204	0.301796	-1.99872	0.0456391	0.19278	8	25	7	35	5	8	6.91151	24.4785	9.12321	28.8636	6.42416	6.58539
ENSMUSG00000081557	Gm5697	1	28800240	28802721	31.8564	-0.603183	0.283057	-2.13096	0.0330925	0.151271	24	33	21	52	15	59	20.7345	32.3116	27.3696	42.883	19.2725	48.5672
ENSMUSG00000042743	Sgtb	13	104109741	104141735	112.651	-0.603159	0.210677	-2.86296	0.00419707	0.0287556	93	163	64	186	73	128	80.3463	159.6	83.4122	153.389	93.7928	105.366
ENSMUSG00000085434	Gm11725	11	117871250	117887416	4.44636	-0.602792	0.254793	-2.36581	0.0179906	0.0941717	1	4	1	10	0	15	0.863939	3.91655	1.30332	8.24674	0	12.3476
ENSMUSG00000078495	Zfp984	4	147753974	147809788	760.311	-0.601312	0.135633	-4.43339	9.28e-06	0.000122325	685	1099	484	1176	439	886	591.798	1076.07	630.805	969.816	564.042	729.332
ENSMUSG00000102703	Gm38313	3	85195182	85196447	11.2793	-0.600621	0.302104	-1.98813	0.0467978	0.196135	8	14	4	15	5	28	6.91151	13.7079	5.21327	12.3701	6.42416	23.0489
ENSMUSG00000073478	D730003I15Rik	1	191224454	191226140	103.006	-0.600553	0.203094	-2.95702	0.00310624	0.0222248	94	128	57	169	63	142	81.2103	125.33	74.289	139.37	80.9445	116.891
ENSMUSG00000104168	Gm38250	8	105566324	105578109	32.4511	-0.60026	0.278583	-2.15469	0.0311859	0.144636	29	40	16	49	18	56	25.0542	39.1655	20.8531	40.409	23.127	46.0977
ENSMUSG00000020829	Slc46a1	11	78465697	78472059	66.6271	-0.600227	0.250078	-2.40016	0.0163879	0.0874605	77	90	35	117	27	83	66.5233	88.1225	45.6161	96.4868	34.6905	68.3234
ENSMUSG00000031765	Mt1	8	94179082	94180327	1182.97	-0.599897	0.258493	-2.32075	0.0203006	0.103575	1024	1165	654	1350	676	2719	884.674	1140.7	852.369	1113.31	868.547	2238.21
ENSMUSG00000086728	Man2c1os	9	57099950	57131290	69.4245	-0.599864	0.233189	-2.57244	0.0100985	0.0594996	67	85	34	119	42	96	57.8839	83.2268	44.3128	98.1362	53.963	79.0246
ENSMUSG00000054072	Iigp1	18	60376029	60392627	61.9661	-0.599744	0.26057	-2.30166	0.0213542	0.107729	55	109	45	77	23	80	47.5166	106.726	58.6492	63.4999	29.5512	65.8539
ENSMUSG00000026188	Tmem169	1	72284369	72303104	5.0439	-0.599722	0.244204	-2.45582	0.0140563	0.0778329	0	22	1	7	0	2	0	21.541	1.30332	5.77272	0	1.64635
ENSMUSG00000085811	Cep112it	11	108820333	108826942	20.3156	-0.599531	0.301434	-1.98893	0.0467087	0.195803	21	36	8	35	8	23	18.1427	35.249	10.4265	28.8636	10.2787	18.933
ENSMUSG00000035725	Prkx	X	77761411	77796278	1946.24	-0.598646	0.0898103	-6.66568	2.63e-11	6.64e-10	1790	2342	1233	2741	1140	3044	1546.45	2293.14	1606.99	2260.43	1464.71	2505.74
ENSMUSG00000103422	Gm37536	1	43488447	43490937	60.266	-0.598644	0.238768	-2.50722	0.0121684	0.0689519	52	71	36	97	34	93	44.9248	69.5188	46.9194	79.9934	43.6843	76.5551
ENSMUSG00000028223	Decr1	4	15917240	15945507	661.785	-0.598587	0.11215	-5.33739	9.43e-08	1.69e-06	599	866	425	912	384	979	517.499	847.934	553.909	752.102	493.376	805.887
ENSMUSG00000072852	2310040G07Rik	5	76928368	76947758	20.1856	-0.598355	0.301298	-1.98592	0.047042	0.196951	10	26	8	38	16	30	8.63939	25.4576	10.4265	31.3376	20.5573	24.6952
ENSMUSG00000093553	Gm20633	3	96243550	96246380	55.296	-0.598234	0.260769	-2.29411	0.021784	0.109273	52	72	24	110	35	60	44.9248	70.498	31.2796	90.7141	44.9691	49.3904
ENSMUSG00000021280	Exoc3l4	12	111417017	111431678	3.52939	-0.597701	0.236084	-2.53174	0.0113499	0.0651662	0	9	0	11	0	4	0	8.81225	0	9.07141	0	3.29269
ENSMUSG00000078238	Gm12854	4	116067268	116067564	190.018	-0.59657	0.178923	-3.33423	0.000855374	0.00722316	191	243	117	238	96	322	165.012	237.931	152.488	196.272	123.344	265.062
ENSMUSG00000052563	D930048N14Rik	11	51650954	51657681	101.913	-0.596127	0.230199	-2.58962	0.00960824	0.0573155	95	112	46	208	69	121	82.0742	109.664	59.9525	171.532	88.6535	99.604
ENSMUSG00000041957	Pkp2	16	16213318	16272712	370.147	-0.595691	0.13244	-4.4978	6.87e-06	9.31e-05	325	487	213	516	245	541	280.78	476.84	277.606	425.532	314.784	445.337
ENSMUSG00000079436	Kcnj13	1	87386363	87394729	19.3564	-0.594292	0.303265	-1.95964	0.0500374	0.205941	14	23	13	48	6	21	12.0951	22.5202	16.9431	39.5843	7.709	17.2866
ENSMUSG00000094915	AC168977.2	GL456212.1	31967	34932	105.969	-0.594282	0.213355	-2.78542	0.00534586	0.0352707	87	141	51	174	79	135	75.1627	138.059	66.4691	143.493	101.502	111.128
ENSMUSG00000082160	Gm11578	1	60592251	60592709	7.67816	-0.59409	0.28866	-2.0581	0.0395809	0.172875	4	15	4	17	1	9	3.45576	14.6871	5.21327	14.0195	1.28483	7.40856
ENSMUSG00000089722	Cd300ld5	11	115031486	115037769	1058.94	-0.594016	0.10703	-5.54999	2.86e-08	5.45e-07	991	1238	620	1446	659	1747	856.164	1212.17	808.056	1192.48	846.705	1438.08
ENSMUSG00000039715	Wdr34	2	30031546	30048881	132.051	-0.594011	0.205335	-2.89289	0.00381713	0.0265758	120	130	74	184	81	254	103.673	127.288	96.4454	151.74	104.071	209.086
ENSMUSG00000097497	Gm26652	X	19224789	19237856	51.2401	-0.592789	0.257548	-2.30166	0.0213543	0.107729	43	66	26	96	33	61	37.1494	64.6231	33.8862	79.1687	42.3995	50.2136
ENSMUSG00000078485	Plekhn1	4	156221456	156234857	936.51	-0.591959	0.112195	-5.27614	1.32e-07	2.32e-06	827	1043	530	1481	636	1402	714.478	1021.24	690.758	1221.34	817.154	1154.09
ENSMUSG00000025175	Fn3k	11	121434913	121450491	39.5426	-0.59075	0.275148	-2.14702	0.0317914	0.146637	22	44	23	63	29	68	19.0067	43.0821	29.9763	51.9544	37.2602	55.9758
ENSMUSG00000070639	Lrrc8b	5	105415775	105490074	1836.61	-0.590708	0.0853696	-6.91942	4.54e-12	1.23e-10	1641	2266	1172	2652	1114	2718	1417.72	2218.73	1527.49	2187.03	1431.3	2237.39
ENSMUSG00000078486	Perm1	4	156215868	156221307	467.77	-0.590537	0.13742	-4.29731	1.73e-05	0.000215155	381	533	275	780	326	650	329.161	521.881	358.412	643.246	418.856	535.063
ENSMUSG00000069833	Ahnak	19	8989284	9076919	89908.3	-0.590041	0.0737148	-8.00437	1.2e-15	4.31e-14	82972	116722	56346	125072	54018	130587	71682.7	114287	73436.7	103144	69404.1	107496
ENSMUSG00000002980	Bcam	7	19756131	19771016	24.2643	-0.589962	0.300659	-1.96223	0.0497359	0.204955	18	30	10	21	15	62	15.5509	29.3742	13.0332	17.3181	19.2725	51.0367
ENSMUSG00000000325	Arvcf	16	18348182	18407076	554.325	-0.589473	0.117334	-5.02389	5.06e-07	8.24e-06	534	637	319	831	340	854	461.343	623.711	415.758	685.304	436.843	702.99
ENSMUSG00000070327	Rnf213	11	119393100	119487418	52858.1	-0.588634	0.0696724	-8.44859	2.95e-17	1.16e-15	48034	64362	32213	74859	33286	80355	41498.4	63019.3	41983.7	61734.3	42766.9	66146.1
ENSMUSG00000002083	Bbc3	7	16308393	16318205	429.643	-0.588413	0.132031	-4.45663	8.33e-06	0.000110819	385	518	253	569	276	710	332.617	507.194	329.739	469.239	354.614	584.453
ENSMUSG00000028776	Tinagl1	4	130164454	130175122	3.99351	-0.588199	0.246002	-2.39104	0.0168009	0.0891631	0	8	1	5	0	13	0	7.83311	1.30332	4.12337	0	10.7013
ENSMUSG00000104279	Gm38300	1	178339601	178341470	11.4947	-0.587841	0.299614	-1.96199	0.0497634	0.205026	5	12	3	14	8	33	4.3197	11.7497	3.90995	11.5454	10.2787	27.1647
ENSMUSG00000037788	Vopp1	6	57727807	57825159	1953.68	-0.587532	0.0872545	-6.73355	1.66e-11	4.28e-10	1879	2507	1179	2737	1165	2859	1623.34	2454.7	1536.61	2257.13	1496.83	2353.45
ENSMUSG00000024232	Bambi	18	3507957	3516404	57.4907	-0.587111	0.25181	-2.33156	0.0197236	0.101221	50	56	35	85	31	111	43.197	54.8318	45.6161	70.0973	39.8298	91.3722
ENSMUSG00000029994	Anxa4	6	86736840	86793584	8450.39	-0.586473	0.0803704	-7.29713	2.94e-13	8.86e-12	7864	10973	5255	11388	5086	12621	6794.02	10744.1	6848.93	9391.38	6534.66	10389.3
ENSMUSG00000041477	Dcp1b	6	119175253	119221616	188.972	-0.586339	0.163518	-3.58578	0.00033607	0.0031491	168	246	108	266	123	279	145.142	240.868	140.758	219.363	158.034	229.665
ENSMUSG00000034771	Tle2	10	81574561	81590845	74.7941	-0.586056	0.26308	-2.22767	0.0259025	0.125583	54	66	47	183	45	82	46.6527	64.6231	61.2559	150.915	57.8175	67.5002
ENSMUSG00000099858	Gm6652	1	153619604	153620673	714.754	-0.585965	0.136456	-4.29417	1.75e-05	0.00021781	676	850	451	870	404	1273	584.023	832.268	587.796	717.466	519.072	1047.9
ENSMUSG00000026389	Steap3	1	120190757	120272705	1823.72	-0.585845	0.107132	-5.46846	4.54e-08	8.46e-07	1619	2184	1127	2340	1147	3077	1398.72	2138.44	1468.84	1929.74	1473.7	2532.9
ENSMUSG00000020646	Mboat2	12	24830879	24964397	6.40141	-0.585438	0.279502	-2.09457	0.0362089	0.161948	1	9	3	18	2	9	0.863939	8.81225	3.90995	14.8441	2.56967	7.40856
ENSMUSG00000073856	Iqck	7	118855752	118972652	29.3965	-0.584723	0.286555	-2.04053	0.0412979	0.178378	24	41	12	52	20	38	20.7345	40.1447	15.6398	42.883	25.6967	31.2806
ENSMUSG00000047822	Angptl8	9	21835510	21837347	3.91445	-0.584583	0.245624	-2.37999	0.017313	0.091282	0	5	0	13	1	8	0	4.89569	0	10.7208	1.28483	6.58539
ENSMUSG00000038540	Tmc3	7	83584927	83625614	7.0606	-0.584273	0.286561	-2.03891	0.0414588	0.17884	3	13	1	14	4	11	2.59182	12.7288	1.30332	11.5454	5.13933	9.05491
ENSMUSG00000097422	Gm26521	9	20607766	20612485	9.79	-0.584044	0.299134	-1.95245	0.0508847	0.208266	6	13	3	24	5	13	5.18363	12.7288	3.90995	19.7922	6.42416	10.7013
ENSMUSG00000044485	Klk1b11	7	43995877	43999875	18.5984	-0.583903	0.301603	-1.936	0.0528681	0.214401	11	26	12	24	9	36	9.50333	25.4576	15.6398	19.7922	11.5635	29.6342
ENSMUSG00000097035	Gm26692	5	107659461	107688010	9.22171	-0.583118	0.294893	-1.97739	0.0479975	0.199943	8	10	4	17	1	22	6.91151	9.79138	5.21327	14.0195	1.28483	18.1098
ENSMUSG00000109323	Gm44968	7	81205010	81210876	7.19585	-0.583088	0.28328	-2.05835	0.0395568	0.172848	4	10	4	13	0	17	3.45576	9.79138	5.21327	10.7208	0	13.9939
ENSMUSG00000014158	Trpv4	5	114622152	114658421	56.274	-0.58253	0.250944	-2.32135	0.0202678	0.103454	42	58	30	95	40	92	36.2854	56.79	39.0995	78.344	51.3933	75.7319
ENSMUSG00000075015	Gm10801	2	98662237	98664083	4.80849	-0.582297	0.261474	-2.22698	0.0259488	0.125747	1	15	1	7	1	6	0.863939	14.6871	1.30332	5.77272	1.28483	4.93904
ENSMUSG00000024640	Psat1	19	15904678	15947337	1005.11	-0.582207	0.10264	-5.67232	1.41e-08	2.74e-07	856	1259	629	1381	654	1530	739.532	1232.74	819.786	1138.87	840.281	1259.46
ENSMUSG00000049502	Dtx3l	16	35926511	35939151	4618.64	-0.582088	0.0795583	-7.31649	2.55e-13	7.74e-12	4324	5935	2861	6340	2790	6831	3735.67	5811.19	3728.79	5228.43	3584.68	5623.1
ENSMUSG00000032850	Rnft2	5	118190736	118245116	177.077	-0.581556	0.176427	-3.29629	0.000979703	0.00814524	142	191	117	292	110	265	122.679	187.015	152.488	240.805	141.332	218.141
ENSMUSG00000046598	Bdh1	16	31422280	31458901	33.3102	-0.581523	0.284105	-2.04686	0.0406721	0.176479	24	43	23	38	16	67	20.7345	42.103	29.9763	31.3376	20.5573	55.1526
ENSMUSG00000085311	Gm15445	1	135152963	135153806	41.5316	-0.581155	0.269893	-2.15328	0.031297	0.144994	31	45	21	79	29	59	26.7821	44.0612	27.3696	65.1492	37.2602	48.5672
ENSMUSG00000025324	Atp10a	7	58656166	58829420	1224.93	-0.580982	0.110528	-5.25641	1.47e-07	2.57e-06	1137	1340	707	1740	791	2044	982.299	1312.05	921.445	1434.93	1016.3	1682.57
ENSMUSG00000001025	S100a6	3	90612882	90624181	5940.89	-0.580969	0.110867	-5.24022	1.6e-07	2.78e-06	5550	7566	3607	7022	3629	10068	4794.86	7408.16	4701.06	5790.86	4662.66	8287.71
ENSMUSG00000019986	Ahi1	10	20952547	21080429	346.116	-0.580852	0.130471	-4.45198	8.51e-06	0.00011302	315	429	206	512	219	501	272.141	420.05	268.483	422.233	281.378	412.41
ENSMUSG00000042167	Papd4	13	93146282	93192385	643.914	-0.580177	0.11466	-5.05998	4.19e-07	6.88e-06	638	798	387	995	371	886	551.193	781.352	504.383	820.55	476.673	729.332
ENSMUSG00000025934	Gsta3	1	21240589	21265661	227.088	-0.580005	0.164367	-3.52872	0.000417575	0.00382112	222	330	137	307	127	307	191.794	323.116	178.554	253.175	163.174	252.714
ENSMUSG00000010358	Ifi35	11	101448407	101458698	1273.73	-0.579958	0.10496	-5.5255	3.29e-08	6.22e-07	1198	1473	791	1734	758	2102	1035	1442.27	1030.92	1429.98	973.903	1730.31
ENSMUSG00000030699	Tbx6	7	126781483	126785560	27.0026	-0.579839	0.303447	-1.91084	0.0560251	0.223427	21	20	11	88	15	22	18.1427	19.5828	14.3365	72.5713	19.2725	18.1098
ENSMUSG00000103411	Gm18300	1	9499338	9501522	3.42391	-0.57983	0.233619	-2.48195	0.0130665	0.0731667	0	5	0	5	0	14	0	4.89569	0	4.12337	0	11.5244
ENSMUSG00000034783	Cd207	6	83671215	83677857	32.5059	-0.579759	0.281003	-2.06318	0.0390959	0.171433	27	42	15	60	21	42	23.3264	41.1238	19.5497	49.4804	26.9815	34.5733
ENSMUSG00000066232	Ipo7	7	110018274	110056609	4719.73	-0.578906	0.0936376	-6.18241	6.31e-10	1.42e-08	4438	6326	2935	7101	2823	6052	3834.16	6194.03	3825.23	5856.01	3627.08	4981.85
ENSMUSG00000015202	Cnksr3	10	7119063	7212237	543.646	-0.578595	0.116869	-4.95081	7.39e-07	1.18e-05	468	655	352	773	338	833	404.323	641.336	458.767	637.473	434.273	685.703
ENSMUSG00000041482	Piezo2	18	63010213	63387183	4.20171	-0.578525	0.249729	-2.31661	0.0205249	0.104525	2	8	0	6	0	13	1.72788	7.83311	0	4.94804	0	10.7013
ENSMUSG00000065301	Gm23248	9	65900201	65900308	7.44624	-0.578235	0.284632	-2.03152	0.0422025	0.18099	6	17	2	16	1	7	5.18363	16.6454	2.60663	13.1948	1.28483	5.76221
ENSMUSG00000103391	Gm38302	1	160604115	160606190	18.7453	-0.578142	0.304046	-1.90149	0.0572374	0.227487	18	16	9	52	6	23	15.5509	15.6662	11.7298	42.883	7.709	18.933
ENSMUSG00000040987	Mill2	7	18839966	18863113	330.608	-0.577529	0.143739	-4.01789	5.87e-05	0.000657253	302	420	208	537	196	420	260.91	411.238	271.09	442.85	251.827	345.733
ENSMUSG00000085184	4933439K11Rik	1	172538133	172558129	123.608	-0.577444	0.20387	-2.83242	0.00461977	0.0311088	109	169	77	140	72	211	94.1694	165.474	100.355	115.454	92.508	173.69
ENSMUSG00000035202	Lars2	9	123366927	123462666	1393.44	-0.577049	0.291568	-1.97912	0.0478022	0.199379	755	708	543	1231	503	5644	652.274	693.23	707.701	1015.17	646.271	4645.99
ENSMUSG00000021792	Fam213a	14	40993740	41013788	220.512	-0.576925	0.170657	-3.3806	0.000723269	0.00622374	220	316	139	278	114	324	190.067	309.408	181.161	229.259	146.471	266.708
ENSMUSG00000040591	1110051M20Rik	2	91275068	91444704	48.2418	-0.57683	0.275797	-2.0915	0.0364828	0.162953	41	35	22	103	32	79	35.4215	34.2698	28.673	84.9414	41.1147	65.0307
ENSMUSG00000089987	Gpx2-ps1	7	100264675	100265245	24.9106	-0.576465	0.296077	-1.94701	0.0515336	0.210317	19	22	11	39	16	54	16.4148	21.541	14.3365	32.1623	20.5573	44.4514
ENSMUSG00000051736	Fam229b	10	39118804	39133914	26.751	-0.576346	0.291019	-1.98044	0.047654	0.198844	23	25	14	50	14	47	19.8706	24.4785	18.2464	41.2337	17.9877	38.6891
ENSMUSG00000025008	Tctn3	19	40596446	40612233	595.119	-0.576331	0.112801	-5.10927	3.23e-07	5.38e-06	581	706	356	870	353	902	501.949	691.272	463.981	717.466	453.546	742.502
ENSMUSG00000002459	Rgs20	1	4909576	5070285	3.62132	-0.576043	0.232698	-2.47549	0.0133052	0.0742736	0	2	0	9	0	15	0	1.95828	0	7.42206	0	12.3476
ENSMUSG00000029600	Rita1	5	120594305	120612589	110.477	-0.575546	0.215574	-2.66982	0.00758909	0.0473753	102	138	66	123	63	208	88.1218	135.121	86.0189	101.435	80.9445	171.22
ENSMUSG00000033022	Cdo1	18	46713205	46728342	15.634	-0.575511	0.303736	-1.89477	0.0581223	0.230131	12	20	5	25	10	29	10.3673	19.5828	6.51658	20.6168	12.8483	23.872
ENSMUSG00000037826	Ppm1k	6	57506502	57535468	484.082	-0.575133	0.139857	-4.11228	3.92e-05	0.000456452	415	638	326	783	286	587	358.535	624.69	424.881	645.72	367.462	483.203
ENSMUSG00000059316	Slc27a4	2	29802634	29817522	1126.07	-0.57509	0.113795	-5.05376	4.33e-07	7.11e-06	1075	1346	676	1440	684	1898	928.734	1317.92	881.042	1187.53	878.826	1562.38
ENSMUSG00000032679	Cd59a	2	104095801	104115354	6.28875	-0.57509	0.274103	-2.09808	0.0358982	0.161083	3	5	2	8	1	24	2.59182	4.89569	2.60663	6.59739	1.28483	19.7562
ENSMUSG00000007591	Tssk4	14	55650182	55652539	25.9455	-0.574618	0.294141	-1.95354	0.0507552	0.20795	30	40	9	38	12	39	25.9182	39.1655	11.7298	31.3376	15.418	32.1038
ENSMUSG00000089724	Krtap4-8	11	99779722	99780704	9.01941	-0.57456	0.286297	-2.00687	0.044764	0.189824	6	19	0	22	5	7	5.18363	18.6036	0	18.1428	6.42416	5.76221
ENSMUSG00000044026	Slc35g1	19	38395980	38405607	208.082	-0.574498	0.169588	-3.38761	0.000705042	0.00608105	224	267	113	327	115	278	193.522	261.43	147.275	269.668	147.756	228.842
ENSMUSG00000078259	Gm11554	11	99803557	99804446	6.68002	-0.574363	0.282232	-2.03507	0.0418439	0.179839	2	9	2	20	3	8	1.72788	8.81225	2.60663	16.4935	3.8545	6.58539
ENSMUSG00000042734	Ttc9	12	81631249	81667557	160.852	-0.574146	0.174177	-3.29634	0.000979523	0.00814524	149	208	89	220	104	245	128.727	203.661	115.995	181.428	133.623	201.677
ENSMUSG00000101439	Gm336	19	11090598	11092077	58.0212	-0.57411	0.25461	-2.25486	0.0241418	0.118841	59	64	21	98	40	91	50.9724	62.6649	27.3696	80.818	51.3933	74.9088
ENSMUSG00000045659	Plekha7	7	116123485	116308376	15.0094	-0.573416	0.304098	-1.88563	0.0593446	0.233855	8	15	7	18	9	40	6.91151	14.6871	9.12321	14.8441	11.5635	32.9269
ENSMUSG00000050335	Lgals3	14	47367751	47386160	46077.7	-0.57334	0.100268	-5.71808	1.08e-08	2.13e-07	43264	55007	27625	57806	28783	78444	37377.5	53859.5	36004.1	47671.1	36981.3	64573
ENSMUSG00000053318	Slamf8	1	172581758	172590568	7.1944	-0.572484	0.287786	-1.98927	0.0466715	0.195688	5	10	1	17	3	12	4.3197	9.79138	1.30332	14.0195	3.8545	9.87808
ENSMUSG00000026728	Vim	2	13573927	13582826	32185.3	-0.571392	0.0938406	-6.08896	1.14e-09	2.49e-08	29643	37977	20139	41731	19742	53804	25609.7	37184.7	26247.5	34414.5	25365.2	44290
ENSMUSG00000031274	Col4a5	X	141475385	141689234	761.223	-0.571334	0.112061	-5.09843	3.42e-07	5.69e-06	685	1005	503	1115	447	1023	591.798	984.034	655.568	919.511	574.32	842.106
ENSMUSG00000034209	Rasl10a	11	5058128	5060385	12.1483	-0.571097	0.3033	-1.88295	0.0597075	0.234913	7	12	7	22	5	26	6.04757	11.7497	9.12321	18.1428	6.42416	21.4025
ENSMUSG00000098900	Gm18190	7	7265498	7278267	9.3291	-0.570948	0.295729	-1.93065	0.0535268	0.216148	6	9	2	14	5	26	5.18363	8.81225	2.60663	11.5454	6.42416	21.4025
ENSMUSG00000026088	Mitd1	1	37874801	37890411	726.676	-0.570894	0.116469	-4.90166	9.5e-07	1.48e-05	742	962	438	1040	407	1003	641.043	941.931	570.853	857.661	522.927	825.643
ENSMUSG00000080950	Gm7278	1	152729159	152730559	73.7356	-0.570617	0.235305	-2.42501	0.015308	0.0829875	59	106	55	95	36	111	50.9724	103.789	71.6824	78.344	46.254	91.3722
ENSMUSG00000027698	Nceh1	3	27182965	27284608	9958.09	-0.570029	0.0813014	-7.0113	2.36e-12	6.58e-11	9286	12537	6366	13369	5933	15192	8022.54	12275.5	8296.91	11025.1	7622.91	12505.6
ENSMUSG00000017740	Slc12a5	2	164960802	164999731	32.4076	-0.568704	0.277808	-2.04711	0.0406473	0.17641	25	43	19	50	19	49	21.5985	42.103	24.763	41.2337	24.4118	40.3355
ENSMUSG00000048807	Slc35e4	11	3907021	3914664	1637.32	-0.568537	0.130952	-4.34156	1.41e-05	0.000179205	1428	1774	994	2044	1075	3026	1233.7	1736.99	1295.5	1685.63	1381.2	2490.92
ENSMUSG00000024892	Pcx	19	4510472	4621752	717.897	-0.568407	0.120584	-4.71378	2.43e-06	3.55e-05	608	856	445	945	478	1179	525.275	838.143	579.976	779.317	614.15	970.521
ENSMUSG00000107877	Gm43951	11	72203952	72206840	34.6757	-0.568102	0.288064	-1.97214	0.0485938	0.201583	41	47	19	66	10	42	35.4215	46.0195	24.763	54.4285	12.8483	34.5733
ENSMUSG00000109179	Gm35339	15	76354472	76363795	39.0369	-0.568088	0.295075	-1.92523	0.0542001	0.218109	24	50	15	97	32	29	20.7345	48.9569	19.5497	79.9934	41.1147	23.872
ENSMUSG00000031200	Mtcp1	X	75410444	75416588	279.576	-0.567999	0.151075	-3.75972	0.000170103	0.00170807	278	349	164	454	163	362	240.175	341.719	213.744	374.402	209.428	297.989
ENSMUSG00000055980	Irs1	1	82233101	82291416	6.82153	-0.567753	0.273784	-2.07372	0.0381049	0.168498	1	15	0	14	5	9	0.863939	14.6871	0	11.5454	6.42416	7.40856
ENSMUSG00000033530	Ttc7b	12	100300770	100520826	1716.36	-0.567064	0.0968706	-5.85383	4.8e-09	9.91e-08	1529	2038	1108	2325	1059	2745	1320.96	1995.48	1444.07	1917.37	1360.64	2259.61
ENSMUSG00000063704	Mapk15	15	75993769	75999152	7.72249	-0.566752	0.28816	-1.9668	0.0492067	0.203283	6	9	1	11	3	22	5.18363	8.81225	1.30332	9.07141	3.8545	18.1098
ENSMUSG00000108518	Gm5587	7	25419153	25419826	73.1426	-0.566709	0.229079	-2.47385	0.0133665	0.0745526	73	84	42	124	39	105	63.0675	82.2476	54.7393	102.26	50.1085	86.4332
ENSMUSG00000028701	Lurap1	4	116132406	116151338	217.94	-0.56651	0.19625	-2.88668	0.00389334	0.0270025	177	278	133	416	144	220	152.917	272.2	173.341	343.064	185.016	181.098
ENSMUSG00000027639	Samhd1	2	157097533	157135265	7852.58	-0.566423	0.0774619	-7.31228	2.63e-13	7.97e-12	7201	10224	4884	10805	4927	11270	6221.22	10010.7	6365.4	8910.6	6330.37	9277.16
ENSMUSG00000027227	Sord	2	122234749	122265340	1779.83	-0.566392	0.0999954	-5.66418	1.48e-08	2.86e-07	1696	2286	1075	2272	1096	2785	1465.24	2238.31	1401.07	1873.66	1408.18	2292.54
ENSMUSG00000027843	Ptpn22	3	103859795	103912247	687.747	-0.566263	0.1197	-4.73068	2.24e-06	3.29e-05	631	838	401	1122	451	891	545.146	820.518	522.63	925.284	579.46	733.447
ENSMUSG00000069633	Pex11g	8	3457105	3467680	16.0416	-0.565754	0.303584	-1.86359	0.0623799	0.241938	8	19	15	32	2	27	6.91151	18.6036	19.5497	26.3896	2.56967	22.2257
ENSMUSG00000073274	Gm14636	X	19156981	19167241	1482.31	-0.565496	0.141784	-3.98843	6.65e-05	0.000734945	1261	1753	946	2764	945	1654	1089.43	1716.43	1232.94	2279.4	1214.17	1361.53
ENSMUSG00000107370	Gm43588	6	85632864	85635161	35.4955	-0.564972	0.292033	-1.93462	0.0530375	0.21488	24	50	16	80	26	28	20.7345	48.9569	20.8531	65.9739	33.4057	23.0489
ENSMUSG00000021838	Samd4	14	46882854	47105817	4.31946	-0.564515	0.250264	-2.25568	0.0240906	0.118648	1	15	1	5	0	6	0.863939	14.6871	1.30332	4.12337	0	4.93904
ENSMUSG00000050410	Tcf19	17	35512734	35516824	1374.98	-0.564484	0.108872	-5.18483	2.16e-07	3.67e-06	1210	1592	935	1865	809	2247	1045.37	1558.79	1218.6	1538.02	1039.43	1849.67
ENSMUSG00000096917	2500002B13Rik	8	57488054	57508877	84.1507	-0.564261	0.221974	-2.54201	0.0110218	0.0636971	74	125	51	124	50	104	63.9315	122.392	66.4691	102.26	64.2416	85.61
ENSMUSG00000018398	2022-09-08	11	53519257	53549565	4654.84	-0.563489	0.0756803	-7.44566	9.65e-14	3.03e-12	4253	5665	2867	6546	2973	6989	3674.33	5546.82	3736.61	5398.31	3819.81	5753.16
ENSMUSG00000022906	Parp9	16	35938470	35972605	3598.48	-0.563257	0.0772549	-7.2909	3.08e-13	9.23e-12	3385	4358	2132	5218	2317	5273	2924.43	4267.09	2778.67	4303.15	2976.96	4340.59
ENSMUSG00000037049	Smpd1	7	105554360	105558389	762.798	-0.563253	0.120416	-4.67755	2.9e-06	4.2e-05	763	876	440	1023	463	1273	659.185	857.725	573.459	843.641	594.878	1047.9
ENSMUSG00000102097	A930006L05Rik	9	96705828	96711449	70.4953	-0.563154	0.23201	-2.42728	0.0152123	0.0825588	55	95	44	113	45	90	47.5166	93.0182	57.3459	93.1881	57.8175	74.0856
ENSMUSG00000026958	Dpp7	2	25352276	25356359	2109.11	-0.562833	0.083967	-6.70303	2.04e-11	5.22e-10	1897	2495	1297	3094	1368	3126	1638.89	2442.95	1690.4	2551.54	1757.65	2573.24
ENSMUSG00000001168	Oas1h	5	120861421	120873506	98.5271	-0.562736	0.239605	-2.34859	0.0188445	0.0976249	79	112	54	211	68	99	68.2512	109.664	70.3791	174.006	87.3686	81.4942
ENSMUSG00000107937	Gm44200	6	113607475	113611527	33.2977	-0.562487	0.28476	-1.9753	0.0482337	0.200571	29	45	19	68	17	34	25.0542	44.0612	24.763	56.0778	21.8422	27.9879
ENSMUSG00000048332	Lhfp	3	53041528	53261679	10.3385	-0.562331	0.300951	-1.86851	0.0616906	0.239965	4	15	5	19	6	17	3.45576	14.6871	6.51658	15.6688	7.709	13.9939
ENSMUSG00000031792	Usb1	8	95332284	95347507	759.127	-0.562194	0.113046	-4.97315	6.59e-07	1.06e-05	735	922	416	1043	502	1178	634.995	902.766	542.18	860.135	644.986	969.698
ENSMUSG00000057963	Itpk1	12	102568582	102704930	314.073	-0.561957	0.145258	-3.86867	0.000109429	0.00114924	312	398	184	404	186	502	269.549	389.697	239.81	333.168	238.979	413.233
ENSMUSG00000023169	Slc38a1	15	96571418	96642913	1447.69	-0.561502	0.0995837	-5.6385	1.72e-08	3.31e-07	1398	1845	857	1887	902	2235	1207.79	1806.51	1116.94	1556.16	1158.92	1839.79
ENSMUSG00000004085	Map3k20	2	72285637	72442610	3173	-0.561324	0.084681	-6.62869	3.39e-11	8.43e-10	2970	4031	2074	4450	1856	4577	2565.9	3946.91	2703.08	3669.8	2384.65	3767.66
ENSMUSG00000062031	Pgghg	7	140941391	140947664	331.553	-0.561316	0.144221	-3.89205	9.94e-05	0.00105785	337	360	194	499	192	528	291.147	352.49	252.843	411.512	246.688	434.636
ENSMUSG00000069793	Slfn9	11	82978390	82991830	5483.74	-0.561099	0.0894544	-6.27246	3.55e-10	8.15e-09	5208	7333	3379	8042	3360	7131	4499.39	7180.02	4403.91	6632.03	4317.04	5870.05
ENSMUSG00000035283	Adrb1	19	56722372	56724862	296.041	-0.560697	0.178012	-3.14977	0.00163397	0.0127841	236	275	193	417	192	560	203.89	269.263	251.54	343.889	246.688	460.977
ENSMUSG00000026509	Capn2	1	182467260	182517608	4752.8	-0.560611	0.0749021	-7.48459	7.18e-14	2.29e-12	4493	5921	2957	6677	2914	6965	3881.68	5797.48	3853.91	5506.35	3744	5733.4
ENSMUSG00000072568	Fam84b	15	60818994	60853778	261.065	-0.560261	0.156973	-3.56914	0.000358148	0.00332934	241	373	167	332	152	372	208.209	365.219	217.654	273.792	195.295	306.22
ENSMUSG00000034854	Mfsd12	10	81357491	81366225	4810.67	-0.559586	0.109157	-5.12642	2.95e-07	4.93e-06	4398	5322	2951	6231	3059	8429	3799.6	5210.97	3846.09	5138.54	3930.3	6938.53
ENSMUSG00000070871	Ccnyl1	1	64690455	64725644	325.47	-0.558854	0.138402	-4.03789	5.39e-05	0.000610184	305	408	213	496	185	444	263.501	399.488	277.606	409.038	237.694	365.489
ENSMUSG00000107079	Gm35648	5	147868074	147868548	7.77255	-0.558509	0.288789	-1.93397	0.0531174	0.215062	5	8	3	10	2	24	4.3197	7.83311	3.90995	8.24674	2.56967	19.7562
ENSMUSG00000051401	Kctd16	18	40258361	40531168	3.65461	-0.558368	0.239616	-2.33026	0.0197924	0.101469	1	3	0	11	0	11	0.863939	2.93742	0	9.07141	0	9.05491
ENSMUSG00000019818	Cd164	10	41519414	41531048	2728.49	-0.558297	0.0864978	-6.45447	1.09e-10	2.61e-09	2560	3594	1664	3705	1718	3898	2211.68	3519.02	2168.72	3055.42	2207.34	3208.73
ENSMUSG00000092564	BC051226	17	33908182	33909317	59.0674	-0.557281	0.253525	-2.19813	0.02794	0.13316	50	94	39	63	31	93	43.197	92.039	50.8293	51.9544	39.8298	76.5551
ENSMUSG00000042726	Trafd1	5	121371725	121385632	3730.01	-0.556989	0.0835085	-6.66985	2.56e-11	6.47e-10	3446	4390	2331	5153	2336	5850	2977.13	4298.42	3038.03	4249.54	3001.37	4815.56
ENSMUSG00000018930	Ccl4	11	83662584	83664683	604.485	-0.556778	0.132031	-4.21702	2.48e-05	0.000300199	553	769	417	755	334	973	477.758	752.957	543.483	622.629	429.134	800.948
ENSMUSG00000069607	Cd300ld3	11	115042131	115048409	1072.31	-0.556525	0.103976	-5.35244	8.68e-08	1.56e-06	1002	1279	668	1429	661	1722	865.667	1252.32	870.615	1178.46	849.275	1417.5
ENSMUSG00000047875	Gpr157	4	150087365	150105927	449.946	-0.556214	0.128982	-4.31235	1.62e-05	0.000202161	427	507	257	637	293	726	368.902	496.423	334.952	525.317	376.456	597.624
ENSMUSG00000038296	Galnt18	7	111471661	111779977	3.23623	-0.555142	0.230196	-2.41161	0.0158822	0.0853105	0	3	0	11	0	9	0	2.93742	0	9.07141	0	7.40856
ENSMUSG00000020669	Sh3yl1	12	30911668	30960162	13.4856	-0.554875	0.297174	-1.86717	0.0618775	0.240505	14	29	7	13	0	25	12.0951	28.395	9.12321	10.7208	0	20.5793
ENSMUSG00000074647	Fam83c	2	155827548	155834854	17.8137	-0.554734	0.303347	-1.82871	0.0674435	0.255651	8	20	11	39	11	24	6.91151	19.5828	14.3365	32.1623	14.1332	19.7562
ENSMUSG00000026303	Mlph	1	90915085	90951142	121.065	-0.554549	0.189941	-2.91958	0.00350503	0.0246615	115	148	72	172	72	187	99.353	144.912	93.8388	141.844	92.508	153.933
ENSMUSG00000072694	1500011B03Rik	5	114808196	114813976	136.601	-0.554546	0.182397	-3.04033	0.00236319	0.017532	126	159	82	200	84	213	108.856	155.683	106.872	164.935	107.926	175.336
ENSMUSG00000030732	Chrdl2	7	100006172	100034728	3.75001	-0.554067	0.241727	-2.29212	0.0218988	0.109726	0	4	0	8	1	13	0	3.91655	0	6.59739	1.28483	10.7013
ENSMUSG00000087598	Zfp111	7	24193947	24211443	827.8	-0.553681	0.10309	-5.37086	7.84e-08	1.42e-06	755	1052	492	1175	549	1177	652.274	1030.05	641.232	968.992	705.373	968.875
ENSMUSG00000016128	Stard13	5	151037510	151233836	199.707	-0.553554	0.178428	-3.10239	0.00191966	0.014709	212	232	90	292	134	313	183.155	227.16	117.298	240.805	172.168	257.653
ENSMUSG00000086191	Zfp652os	11	95700106	95712754	13.3875	-0.552915	0.304109	-1.81815	0.0690416	0.25981	8	22	6	16	8	25	6.91151	21.541	7.8199	13.1948	10.2787	20.5793
ENSMUSG00000040502	2022-03-09	10	127055011	127060184	243.377	-0.552768	0.17329	-3.18985	0.00142347	0.0113513	232	288	160	290	132	438	200.434	281.992	208.531	239.155	169.598	360.55
ENSMUSG00000109341	Gm30873	7	84338095	84347869	4.7343	-0.552184	0.251159	-2.19855	0.0279102	0.13305	3	7	0	18	0	5	2.59182	6.85397	0	14.8441	0	4.11587
ENSMUSG00000029134	Plb1	5	32232708	32366520	18.3261	-0.551752	0.303582	-1.81747	0.0691448	0.259972	13	26	14	20	5	39	11.2312	25.4576	18.2464	16.4935	6.42416	32.1038
ENSMUSG00000003355	Fkbp11	15	98724373	98728198	14.4006	-0.55165	0.297765	-1.85264	0.0639344	0.246369	16	32	7	14	0	25	13.823	31.3324	9.12321	11.5454	0	20.5793
ENSMUSG00000024909	Efemp2	19	5473973	5481853	217.439	-0.551595	0.174116	-3.16797	0.00153505	0.0121294	171	249	122	296	165	362	147.734	243.805	159.005	244.103	211.997	297.989
ENSMUSG00000075297	H60b	10	22158586	22288849	172.477	-0.551383	0.184754	-2.98442	0.00284119	0.0205275	135	203	97	288	130	229	116.632	198.765	126.422	237.506	167.028	188.507
ENSMUSG00000001128	Cfp	X	20925454	20931555	5999.66	-0.551365	0.111397	-4.94954	7.44e-07	1.18e-05	5350	6796	3759	7503	3862	10536	4622.07	6654.22	4899.17	6187.53	4962.02	8672.95
ENSMUSG00000026991	Pkp4	2	59160850	59355208	3001.09	-0.551301	0.0804111	-6.85604	7.08e-12	1.88e-10	2926	3729	1860	4322	1805	4276	2527.89	3651.21	2424.17	3564.24	2319.12	3519.89
ENSMUSG00000031373	Car5b	X	163976822	164027997	1007.01	-0.551247	0.120817	-4.56266	5.05e-06	7e-05	956	1201	691	1313	545	1648	825.926	1175.95	900.592	1082.8	700.234	1356.59
ENSMUSG00000104415	Gm37069	1	182494156	182498297	157.101	-0.551037	0.199305	-2.7648	0.00569581	0.0371853	134	202	97	286	100	168	115.768	197.786	126.422	235.857	128.483	138.293
ENSMUSG00000034156	Tspoap1	11	87760541	87785928	121.965	-0.550611	0.245801	-2.24007	0.0250863	0.122609	91	104	78	292	78	132	78.6185	101.83	101.659	240.805	100.217	108.659
ENSMUSG00000095098	Ccdc85b	19	5456789	5457397	175.217	-0.550503	0.216229	-2.54593	0.0108988	0.0631415	143	163	102	204	120	380	123.543	159.6	132.938	168.233	154.18	312.806
ENSMUSG00000028838	Extl1	4	134356372	134383850	16.2595	-0.549295	0.30401	-1.80683	0.0707881	0.264106	15	30	9	18	5	27	12.9591	29.3742	11.7298	14.8441	6.42416	22.2257
ENSMUSG00000102721	A630081D01Rik	1	80747222	80749054	419.891	-0.549143	0.19026	-2.88628	0.00389824	0.0270203	352	486	265	870	269	402	304.107	475.861	345.379	717.466	345.62	330.916
ENSMUSG00000097960	A330074K22Rik	8	120204434	120228230	9.94238	-0.548612	0.297249	-1.84563	0.0649462	0.248742	8	11	1	22	6	18	6.91151	10.7705	1.30332	18.1428	7.709	14.8171
ENSMUSG00000030890	Ilk	7	105736592	105742925	13.9694	-0.548412	0.303951	-1.80428	0.0711881	0.26535	16	15	4	27	5	26	13.823	14.6871	5.21327	22.2662	6.42416	21.4025
ENSMUSG00000031642	Sh3rf1	8	61223872	61396071	340.512	-0.54819	0.147539	-3.71557	0.000202744	0.00200349	297	385	226	448	208	581	256.59	376.968	294.549	369.454	267.245	478.264
ENSMUSG00000087022	9130024F11Rik	1	56971412	57050084	3.88431	-0.548086	0.240436	-2.27955	0.0226345	0.112737	0	9	1	13	0	3	0	8.81225	1.30332	10.7208	0	2.46952
ENSMUSG00000106209	Gm42918	5	121385522	121387101	12.0772	-0.547755	0.303116	-1.80708	0.0707501	0.264063	10	20	5	13	5	25	8.63939	19.5828	6.51658	10.7208	6.42416	20.5793
ENSMUSG00000057060	Slc35f3	8	126298558	126395482	6.42448	-0.547595	0.281541	-1.94499	0.0517759	0.21109	2	15	3	8	2	11	1.72788	14.6871	3.90995	6.59739	2.56967	9.05491
ENSMUSG00000091351	Gm17135	5	143922577	143980991	8.27835	-0.547411	0.292437	-1.87189	0.0612214	0.238708	4	11	4	23	3	9	3.45576	10.7705	5.21327	18.9675	3.8545	7.40856
ENSMUSG00000043687	1190005I06Rik	8	120608602	120647632	25.3823	-0.546935	0.295354	-1.85179	0.0640557	0.246707	17	47	17	30	13	34	14.687	46.0195	22.1564	24.7402	16.7028	27.9879
ENSMUSG00000025225	Nfkb2	19	46304737	46312090	1123.51	-0.546828	0.121497	-4.50076	6.77e-06	9.2e-05	1028	1312	656	1402	755	1928	888.129	1284.63	854.975	1156.19	970.049	1587.08
ENSMUSG00000038838	Vars2	17	35655634	35667592	262.908	-0.546376	0.162908	-3.3539	0.000796821	0.00679499	205	285	161	377	190	433	177.107	279.054	209.834	310.902	244.118	356.434
ENSMUSG00000070604	Vsig10l	7	43463151	43472019	80.904	-0.54495	0.222516	-2.44904	0.0143237	0.0788827	75	94	48	141	48	107	64.7954	92.039	62.5592	116.279	61.672	88.0795
ENSMUSG00000032192	Gnb5	9	75306288	75345876	81.7332	-0.544391	0.217012	-2.50857	0.012122	0.0687672	75	99	49	115	49	130	64.7954	96.9347	63.8625	94.8375	62.9568	107.013
ENSMUSG00000087579	Hectd2os	19	36614052	36705641	243.683	-0.544385	0.147497	-3.69082	0.000223534	0.00219046	230	302	144	351	155	354	198.706	295.7	187.678	289.46	199.149	291.403
ENSMUSG00000032507	Fbxl2	9	113963637	114046191	154.259	-0.54418	0.18095	-3.00736	0.00263531	0.0192637	134	179	89	254	106	210	115.768	175.266	115.995	209.467	136.192	172.866
ENSMUSG00000031292	Cdkl5	X	160771923	160994704	142.896	-0.544062	0.179194	-3.03616	0.00239612	0.0177564	132	177	86	219	89	198	114.04	173.308	112.085	180.604	114.35	162.988
ENSMUSG00000026171	Rnf25	1	74593748	74601397	460.003	-0.543361	0.131933	-4.11846	3.81e-05	0.000445701	456	563	237	652	316	683	393.956	551.255	308.886	537.687	406.007	562.227
ENSMUSG00000071648	Rom1	19	8927382	8929356	54.0951	-0.543318	0.254487	-2.13496	0.0327646	0.150186	57	56	32	95	25	83	49.2445	54.8318	41.7061	78.344	32.1208	68.3234
ENSMUSG00000033287	Kctd17	15	78428564	78438909	12.117	-0.543131	0.30273	-1.79411	0.0727956	0.26971	10	16	7	15	3	28	8.63939	15.6662	9.12321	12.3701	3.8545	23.0489
ENSMUSG00000010751	Tnfrsf22	7	143634806	143649661	377.405	-0.543013	0.136786	-3.9698	7.19e-05	0.000789173	352	489	233	588	235	475	304.107	478.799	303.673	484.908	301.936	391.007
ENSMUSG00000033033	Calhm2	19	47105353	47138294	745.438	-0.542196	0.13388	-4.04988	5.12e-05	0.000583076	725	798	464	970	442	1327	626.356	781.352	604.739	799.934	567.896	1092.35
ENSMUSG00000004988	Fxyd4	6	117933559	117937692	27.0585	-0.542064	0.287205	-1.88738	0.0591093	0.233112	23	36	16	45	14	38	19.8706	35.249	20.8531	37.1103	17.9877	31.2806
ENSMUSG00000040663	Clcf1	19	4214238	4223490	13.2231	-0.541772	0.303874	-1.78288	0.0746056	0.274339	9	18	8	30	5	15	7.77545	17.6245	10.4265	24.7402	6.42416	12.3476
ENSMUSG00000001034	Mapk7	11	61488812	61494406	598.547	-0.541347	0.115169	-4.70047	2.6e-06	3.78e-05	536	680	370	860	394	929	463.071	665.814	482.227	709.219	506.224	764.728
ENSMUSG00000028207	Asph	4	9448069	9669344	5406.45	-0.54108	0.0734328	-7.36837	1.73e-13	5.33e-12	5035	6576	3432	7954	3383	7618	4349.93	6438.81	4472.98	6559.46	4346.59	6270.93
ENSMUSG00000025068	Gsto1	19	47854970	47864790	475.16	-0.540703	0.121079	-4.46572	7.98e-06	0.000106573	450	621	289	646	299	681	388.773	608.045	376.658	532.739	384.165	560.581
ENSMUSG00000026307	Scly	1	91298338	91321075	2210.64	-0.540644	0.103577	-5.21973	1.79e-07	3.08e-06	2086	2636	1410	2806	1344	3647	1802.18	2581.01	1837.68	2314.03	1726.82	3002.11
ENSMUSG00000049086	Bmyc	2	25706739	25707721	32.6192	-0.54061	0.288568	-1.87343	0.0610096	0.238294	18	43	24	35	19	65	15.5509	42.103	31.2796	28.8636	24.4118	53.5063
ENSMUSG00000031594	Fgl1	8	41191434	41215156	3.03832	-0.539581	0.228161	-2.36491	0.0180344	0.0943016	0	6	0	5	0	10	0	5.87483	0	4.12337	0	8.23173
ENSMUSG00000048416	Mlf1	3	67374097	67400003	276.772	-0.53953	0.161732	-3.33594	0.000850112	0.00718177	257	347	155	328	187	469	222.032	339.761	202.014	270.493	240.264	386.068
ENSMUSG00000083282	Ctsf	19	4855129	4860912	158.575	-0.539386	0.196321	-2.74747	0.0060057	0.0388517	154	166	87	200	101	301	133.047	162.537	113.389	164.935	129.768	247.775
ENSMUSG00000050921	P2ry10	X	107088492	107104974	6.36595	-0.538895	0.277754	-1.94019	0.0523567	0.212891	3	5	2	9	2	22	2.59182	4.89569	2.60663	7.42206	2.56967	18.1098
ENSMUSG00000056537	Rlim	X	103957163	103981284	4213.95	-0.538826	0.0878439	-6.13391	8.57e-10	1.9e-08	4022	5525	2762	5868	2477	5804	3474.76	5409.74	3599.76	4839.19	3182.53	4777.7
ENSMUSG00000086420	Gm8865	14	54826247	54826676	64.2202	-0.538282	0.257185	-2.09298	0.0363513	0.162475	52	65	34	73	45	139	44.9248	63.644	44.3128	60.2012	57.8175	114.421
ENSMUSG00000098760	Gm2164	4	124528924	124657169	8.09077	-0.538189	0.25516	-2.10922	0.0349254	0.157552	4	19	0	29	2	0	3.45576	18.6036	0	23.9155	2.56967	0
ENSMUSG00000108648	Gm44674	7	128728394	128729522	22.9327	-0.537765	0.303787	-1.7702	0.0766933	0.279487	15	43	7	47	18	14	12.9591	42.103	9.12321	38.7597	23.127	11.5244
ENSMUSG00000029534	St7	6	17692933	17943025	98.9239	-0.537315	0.217069	-2.47533	0.0133115	0.0742876	84	113	75	135	49	168	72.5709	110.643	97.7487	111.331	62.9568	138.293
ENSMUSG00000103332	Pcdhga2	18	37668953	37841870	44.9641	-0.536939	0.269048	-1.9957	0.0459671	0.193862	42	74	21	68	29	49	36.2854	72.4562	27.3696	56.0778	37.2602	40.3355
ENSMUSG00000016495	Plgrkt	19	29348599	29367390	918.273	-0.536127	0.102665	-5.2221	1.77e-07	3.05e-06	854	1184	569	1344	587	1225	737.804	1159.3	741.587	1108.36	754.197	1008.39
ENSMUSG00000099843	Gm7160	1	105979350	105990282	122.708	-0.53611	0.19413	-2.76161	0.00575176	0.0374891	99	167	81	170	79	170	85.53	163.516	105.569	140.195	101.502	139.939
ENSMUSG00000034739	Mfrp	9	44101729	44109187	26.0834	-0.535997	0.295172	-1.81588	0.0693886	0.260627	18	40	9	33	22	42	15.5509	39.1655	11.7298	27.2142	28.2663	34.5733
ENSMUSG00000061852	Gm7582	1	85027954	85041958	114.718	-0.535985	0.21373	-2.50776	0.0121498	0.0689047	123	167	64	182	62	128	106.264	163.516	83.4122	150.091	79.6596	105.366
ENSMUSG00000098840	Mir7679	11	82985003	82985065	10.6022	-0.535774	0.296431	-1.80742	0.0706973	0.263915	5	28	4	15	6	8	4.3197	27.4159	5.21327	12.3701	7.709	6.58539
ENSMUSG00000056698	Elmod3	6	72565922	72598413	225.746	-0.535655	0.162628	-3.29374	0.000988639	0.00821268	206	282	140	278	142	372	177.971	276.117	182.464	229.259	182.446	306.22
ENSMUSG00000068735	Trp53i11	2	93187548	93201759	3.68307	-0.535123	0.239274	-2.23645	0.0253226	0.12343	0	12	0	6	1	5	0	11.7497	0	4.94804	1.28483	4.11587
ENSMUSG00000105644	Gm19739	3	90651714	90651866	19.0014	-0.534853	0.301228	-1.77558	0.0758028	0.277308	15	33	11	22	9	30	12.9591	32.3116	14.3365	18.1428	11.5635	24.6952
ENSMUSG00000091199	Gm2619	1	85156809	85327306	99.972	-0.534774	0.21117	-2.53244	0.0113272	0.0651093	109	114	56	163	53	144	94.1694	111.622	72.9857	134.422	68.0961	118.537
ENSMUSG00000063268	Parp10	15	76231174	76243441	2067.96	-0.534742	0.0927723	-5.76403	8.21e-09	1.64e-07	1879	2419	1288	2801	1354	3265	1623.34	2368.54	1678.67	2309.91	1739.66	2687.66
ENSMUSG00000027796	Smad9	3	54755582	54801257	18.0922	-0.53456	0.302295	-1.76834	0.0770042	0.280105	14	28	7	33	12	21	12.0951	27.4159	9.12321	27.2142	15.418	17.2866
ENSMUSG00000063714	Sp3os	2	72979424	72988677	62.2613	-0.534367	0.247094	-2.16261	0.0305713	0.142669	61	87	41	72	29	104	52.7003	85.185	53.436	59.3765	37.2602	85.61
ENSMUSG00000029298	Gbp9	5	105077630	105139539	1833.62	-0.53436	0.102488	-5.21387	1.85e-07	3.18e-06	1755	2355	1145	2850	1132	2287	1516.21	2305.87	1492.3	2350.32	1454.43	1882.6
ENSMUSG00000025931	Paqr8	1	20890606	20939650	9.41181	-0.534267	0.288528	-1.8517	0.0640693	0.246712	4	15	3	4	5	30	3.45576	14.6871	3.90995	3.2987	6.42416	24.6952
ENSMUSG00000001131	Timp1	X	20870166	20874735	6.05441	-0.53378	0.275139	-1.94004	0.0523751	0.212919	5	9	1	18	1	7	4.3197	8.81225	1.30332	14.8441	1.28483	5.76221
ENSMUSG00000035274	Tpbg	9	85842380	85847040	43.9333	-0.533764	0.268795	-1.98577	0.0470593	0.196982	26	56	25	63	35	69	22.4624	54.8318	32.5829	51.9544	44.9691	56.799
ENSMUSG00000090235	Gm16244	19	42779032	42781454	20.9175	-0.533728	0.299748	-1.78059	0.074979	0.275103	16	18	13	39	10	39	13.823	17.6245	16.9431	32.1623	12.8483	32.1038
ENSMUSG00000089827	1700023H06Rik	13	80884224	80885524	95.2134	-0.533564	0.231369	-2.30612	0.0211042	0.106873	94	103	60	192	49	109	81.2103	100.851	78.199	158.337	62.9568	89.7259
ENSMUSG00000056219	Tmem229b-ps	10	53474964	53475469	36.7665	-0.531945	0.273989	-1.94148	0.0521996	0.212469	34	41	20	50	21	69	29.3739	40.1447	26.0663	41.2337	26.9815	56.799
ENSMUSG00000031737	Irx5	8	92357625	92376286	16.1437	-0.531853	0.303649	-1.75154	0.0798537	0.287522	9	23	7	29	12	22	7.77545	22.5202	9.12321	23.9155	15.418	18.1098
ENSMUSG00000078735	Il11ra2	4	42656355	42661893	21.0591	-0.53185	0.298634	-1.78094	0.0749221	0.274945	18	26	13	27	9	42	15.5509	25.4576	16.9431	22.2662	11.5635	34.5733
ENSMUSG00000038712	Mindy1	3	95281345	95296166	1982.81	-0.531673	0.092094	-5.77316	7.78e-09	1.56e-07	1734	2316	1314	2780	1270	3030	1498.07	2267.68	1712.56	2292.59	1631.74	2494.22
ENSMUSG00000031293	Rs1	X	160768013	160799663	6.9871	-0.531566	0.287275	-1.85038	0.0642595	0.247062	4	15	3	9	2	12	3.45576	14.6871	3.90995	7.42206	2.56967	9.87808
ENSMUSG00000031431	Tsc22d3	X	140539528	140600659	1094.08	-0.531342	0.109562	-4.84968	1.24e-06	1.89e-05	1021	1364	704	1373	673	1740	882.082	1335.54	917.535	1132.28	864.693	1432.32
ENSMUSG00000078922	Tgtp1	11	48985327	48994172	253.918	-0.531244	0.159419	-3.33238	0.000861071	0.00726203	256	354	158	368	143	319	221.168	346.615	205.924	303.48	183.731	262.592
ENSMUSG00000060188	Cxcl17	7	25400053	25412886	7.32861	-0.531054	0.274332	-1.93581	0.0528907	0.214449	8	18	1	15	0	7	6.91151	17.6245	1.30332	12.3701	0	5.76221
ENSMUSG00000088412	Gm24241	10	92688864	92689008	4.20017	-0.53061	0.248715	-2.1334	0.0328917	0.150561	0	13	1	4	1	8	0	12.7288	1.30332	3.2987	1.28483	6.58539
ENSMUSG00000027253	Lrp4	2	91457511	91513779	222.416	-0.530578	0.15397	-3.44598	0.000568991	0.00502428	214	272	128	334	144	311	184.883	266.326	166.824	275.441	185.016	256.007
ENSMUSG00000045136	Tubb2b	13	34126748	34130466	682.276	-0.530574	0.146281	-3.62708	0.00028665	0.00272838	628	752	416	806	441	1265	542.554	736.312	542.18	664.687	566.611	1041.31
ENSMUSG00000041261	Car8	4	8143362	8239041	3.1173	-0.53041	0.226564	-2.34111	0.0192267	0.0991305	0	9	0	9	0	3	0	8.81225	0	7.42206	0	2.46952
ENSMUSG00000097215	Gm26550	7	24631145	24637916	3.4587	-0.530387	0.236071	-2.24672	0.0246578	0.120853	1	6	0	13	0	4	0.863939	5.87483	0	10.7208	0	3.29269
ENSMUSG00000002983	Relb	7	19606217	19629438	589.797	-0.530303	0.14604	-3.63122	0.000282079	0.00269389	485	667	367	720	414	1048	419.01	653.085	478.317	593.765	531.921	862.686
ENSMUSG00000086873	Gm15672	5	139147576	139150693	6.52262	-0.53028	0.284673	-1.86277	0.062495	0.24229	3	8	2	16	3	11	2.59182	7.83311	2.60663	13.1948	3.8545	9.05491
ENSMUSG00000097303	3110083C13Rik	14	57999323	58003697	30.0831	-0.530198	0.28689	-1.84809	0.0645897	0.248044	24	37	17	34	18	61	20.7345	36.2281	22.1564	28.0389	23.127	50.2136
ENSMUSG00000107622	4930512J16Rik	6	89269511	89285725	4.18519	-0.529822	0.241865	-2.19057	0.0284827	0.135143	2	2	0	15	0	11	1.72788	1.95828	0	12.3701	0	9.05491
ENSMUSG00000092203	1110038B12Rik	17	34950238	34952471	246.991	-0.529759	0.178289	-2.97135	0.00296493	0.0213209	242	303	151	270	145	450	209.073	296.679	196.801	222.662	186.301	370.428
ENSMUSG00000005045	Chd5	4	152338651	152390194	121.529	-0.529671	0.190684	-2.77775	0.0054737	0.0359776	106	143	78	190	76	172	91.5775	140.017	101.659	156.688	97.6473	141.586
ENSMUSG00000063087	Gm10125	18	5491503	5593505	9.00268	-0.529121	0.297207	-1.78031	0.0750254	0.275172	4	12	3	18	6	15	3.45576	11.7497	3.90995	14.8441	7.709	12.3476
ENSMUSG00000003934	Efnb3	11	69554092	69560205	14.8852	-0.528977	0.304108	-1.73944	0.0819571	0.292618	10	15	6	28	10	27	8.63939	14.6871	7.8199	23.0909	12.8483	22.2257
ENSMUSG00000030717	Nupr1	7	126623249	126630861	295.816	-0.528753	0.140929	-3.75191	0.000175494	0.001756	289	336	174	450	187	435	249.678	328.991	226.777	371.103	240.264	358.08
ENSMUSG00000057530	Ece1	4	137862237	137965229	2783.36	-0.528628	0.0861607	-6.13537	8.5e-10	1.88e-08	2630	3294	1744	3764	1760	4330	2272.16	3225.28	2272.98	3104.07	2261.31	3564.34
ENSMUSG00000024668	Sdhaf2	19	10500513	10525209	699.594	-0.527922	0.10939	-4.82606	1.39e-06	2.11e-05	705	867	437	982	409	1014	609.077	848.913	569.549	809.83	525.497	834.698
ENSMUSG00000050737	Ptges	2	30889471	30929863	20.6362	-0.527814	0.302631	-1.74408	0.0811443	0.29055	24	21	10	27	6	48	20.7345	20.5619	13.0332	22.2662	7.709	39.5123
ENSMUSG00000109452	Gm44530	7	83874362	83877920	36.3897	-0.527169	0.278331	-1.89404	0.0582201	0.230427	31	61	22	54	20	40	26.7821	59.7274	28.673	44.5324	25.6967	32.9269
ENSMUSG00000032401	Lctl	9	64117147	64138118	7.08149	-0.52708	0.276404	-1.90692	0.056531	0.225174	4	11	2	25	2	3	3.45576	10.7705	2.60663	20.6168	2.56967	2.46952
ENSMUSG00000095730	Vmn2r29	7	7231327	7247328	8.55965	-0.526864	0.294113	-1.79137	0.073234	0.270997	8	11	3	21	2	12	6.91151	10.7705	3.90995	17.3181	2.56967	9.87808
ENSMUSG00000024228	Nudt12	17	58999618	59013372	5.34375	-0.526126	0.262791	-2.00207	0.0452773	0.191496	0	14	2	5	2	11	0	13.7079	2.60663	4.12337	2.56967	9.05491
ENSMUSG00000024339	Tap2	17	34203527	34216321	950.462	-0.525698	0.126562	-4.15368	3.27e-05	0.000388234	859	1063	635	1197	580	1652	742.124	1040.82	827.606	987.134	745.203	1359.88
ENSMUSG00000027525	Phactr3	2	178118975	178338492	2.90188	-0.525668	0.226186	-2.32406	0.0201225	NA	0	6	0	8	0	6	0	5.87483	0	6.59739	0	4.93904
ENSMUSG00000105345	BC030343	5	143270075	143272513	26.2634	-0.524825	0.296397	-1.77068	0.076614	0.279454	17	43	20	25	12	47	14.687	42.103	26.0663	20.6168	15.418	38.6891
ENSMUSG00000096216	Gm21959	13	76683982	76684433	7.14382	-0.524492	0.288732	-1.81654	0.0692881	0.260412	6	13	2	12	2	12	5.18363	12.7288	2.60663	9.89609	2.56967	9.87808
ENSMUSG00000082395	Gm15480	1	179538417	179538935	8.34078	-0.524477	0.294151	-1.78302	0.0745826	0.274339	5	8	3	21	4	14	4.3197	7.83311	3.90995	17.3181	5.13933	11.5244
ENSMUSG00000083264	Gm11461	2	165925266	165925841	6.27463	-0.523982	0.279113	-1.87731	0.060475	0.23681	6	12	1	11	1	11	5.18363	11.7497	1.30332	9.07141	1.28483	9.05491
ENSMUSG00000087627	A230059L01Rik	1	146802965	146807340	3.50569	-0.523514	0.238196	-2.19783	0.0279616	0.133231	0	5	1	12	0	6	0	4.89569	1.30332	9.89609	0	4.93904
ENSMUSG00000026173	Plcd4	1	74542888	74567794	21.5513	-0.523334	0.298867	-1.75106	0.0799361	0.287672	14	24	9	33	17	40	12.0951	23.4993	11.7298	27.2142	21.8422	32.9269
ENSMUSG00000026202	Tuba4a	1	75214228	75219865	1321.95	-0.523246	0.115783	-4.51919	6.21e-06	8.48e-05	1250	1535	793	1648	867	2238	1079.92	1502.98	1033.53	1359.06	1113.95	1842.26
ENSMUSG00000029471	Camkk2	5	122731170	122779409	3716.42	-0.522966	0.0923199	-5.66471	1.47e-08	2.86e-07	3491	4259	2312	4950	2393	6004	3016.01	4170.15	3013.27	4082.14	3074.6	4942.33
ENSMUSG00000022010	Tsc22d1	14	76414961	76507765	790.261	-0.522358	0.118093	-4.42328	9.72e-06	0.000127434	682	872	477	1243	561	1131	589.206	853.809	621.682	1025.07	720.791	931.009
ENSMUSG00000018395	Kif3a	11	53567379	53601967	1468.95	-0.522009	0.0909303	-5.74075	9.43e-09	1.88e-07	1306	1744	966	2139	946	2113	1128.3	1707.62	1259	1763.98	1215.45	1739.37
ENSMUSG00000027690	Slc2a2	3	28697903	28731359	4.44932	-0.521661	0.223414	-2.33495	0.019546	0.100568	0	18	0	11	0	0	0	17.6245	0	9.07141	0	0
ENSMUSG00000036634	Mag	7	30899176	30914873	14.6626	-0.520808	0.3042	-1.71206	0.0868859	0.304751	8	20	5	23	12	25	6.91151	19.5828	6.51658	18.9675	15.418	20.5793
ENSMUSG00000024308	Tapbp	17	33915899	33929288	11147.5	-0.520675	0.105782	-4.92214	8.56e-07	1.35e-05	10361	13029	7267	13645	6898	18939	8951.27	12757.2	9471.2	11252.7	8862.78	15590.1
ENSMUSG00000086874	Gm13175	2	4458434	4466670	9.10187	-0.520466	0.29369	-1.77216	0.0763683	0.278864	5	8	2	26	6	13	4.3197	7.83311	2.60663	21.4415	7.709	10.7013
ENSMUSG00000026571	Dcaf6	1	165328698	165460475	1000.07	-0.519899	0.0976419	-5.32455	1.01e-07	1.8e-06	935	1211	654	1485	616	1383	807.783	1185.74	852.369	1224.64	791.457	1138.45
ENSMUSG00000003352	Cacnb3	15	98632220	98644530	92.0407	-0.51984	0.211823	-2.45412	0.0141228	0.0780713	76	110	58	124	61	149	65.6594	107.705	75.5923	102.26	78.3748	122.653
ENSMUSG00000089932	Gm16114	3	40658867	40659166	5.55346	-0.519583	0.269891	-1.92516	0.0542097	0.218109	4	6	0	12	2	14	3.45576	5.87483	0	9.89609	2.56967	11.5244
ENSMUSG00000001436	Slc19a1	10	77032241	77061002	194.953	-0.519568	0.175487	-2.96072	0.00306917	0.0219832	182	209	140	281	102	319	157.237	204.64	182.464	231.733	131.053	262.592
ENSMUSG00000000204	Slfn4	11	83175186	83190216	73.2836	-0.519387	0.240655	-2.15822	0.0309106	0.143941	64	81	45	84	45	145	55.2921	79.3102	58.6492	69.2726	57.8175	119.36
ENSMUSG00000027589	Pcmtd2	2	181837854	181857461	633.491	-0.519114	0.113284	-4.5824	4.6e-06	6.41e-05	585	789	434	898	373	896	505.404	772.54	565.639	740.557	479.243	737.563
ENSMUSG00000053310	Nrgn	9	37544492	37552904	4.1932	-0.518736	0.25315	-2.04913	0.0404497	0.175859	2	10	0	5	1	10	1.72788	9.79138	0	4.12337	1.28483	8.23173
ENSMUSG00000022358	Fbxo32	15	58175879	58214892	119.141	-0.518519	0.191873	-2.70241	0.00688388	0.0437091	111	140	71	188	76	166	95.8972	137.079	92.5355	155.039	97.6473	136.647
ENSMUSG00000081723	Gm15931	7	4274189	4282645	399.526	-0.518088	0.130882	-3.95843	7.54e-05	0.000824042	378	455	271	605	230	580	326.569	445.508	353.199	498.928	295.512	477.441
ENSMUSG00000074863	Platr25	13	62671784	62760709	135.228	-0.516618	0.241075	-2.14298	0.032115	0.147923	108	178	91	284	82	104	93.3054	174.287	118.602	234.207	105.356	85.61
ENSMUSG00000095325	Zfp870	17	32879228	32886083	93.1286	-0.515862	0.219904	-2.34585	0.0189835	0.0981562	82	137	66	135	50	112	70.843	134.142	86.0189	111.331	64.2416	92.1954
ENSMUSG00000032702	Kank1	19	25236975	25434496	4.19063	-0.515831	0.245917	-2.09759	0.0359416	0.161187	0	2	1	12	1	13	0	1.95828	1.30332	9.89609	1.28483	10.7013
ENSMUSG00000035112	Wnk4	11	101260567	101277409	31.4364	-0.515504	0.282949	-1.8219	0.0684706	0.258562	30	37	21	55	13	45	25.9182	36.2281	27.3696	45.3571	16.7028	37.0428
ENSMUSG00000025145	Lrrc45	11	120713925	120721128	647.312	-0.515176	0.135189	-3.81078	0.000138532	0.00142041	568	633	395	1043	449	998	490.717	619.795	514.81	860.135	576.89	821.527
ENSMUSG00000043727	F830045P16Rik	2	129458359	129536602	22.9847	-0.514605	0.29619	-1.73741	0.0823142	0.293629	17	22	14	36	13	45	14.687	21.541	18.2464	29.6883	16.7028	37.0428
ENSMUSG00000090322	Gm17090	1	91305092	91321101	23.5418	-0.514201	0.299291	-1.71806	0.0857848	0.301633	23	28	7	51	16	27	19.8706	27.4159	9.12321	42.0584	20.5573	22.2257
ENSMUSG00000024812	Tjp2	19	24094523	24225026	1706.3	-0.514128	0.0895492	-5.7413	9.4e-09	1.87e-07	1616	2095	1141	2392	1022	2451	1396.13	2051.3	1487.08	1972.62	1313.1	2017.6
ENSMUSG00000045664	Cdc42ep2	19	5917556	5924816	11.7165	-0.513938	0.302336	-1.69989	0.0891512	0.309652	7	22	6	11	6	22	6.04757	21.541	7.8199	9.07141	7.709	18.1098
ENSMUSG00000108461	AV356131	7	116443575	116444324	46.0955	-0.513793	0.265042	-1.93854	0.0525576	0.213446	40	65	31	80	24	50	34.5576	63.644	40.4028	65.9739	30.836	41.1587
ENSMUSG00000050526	4933406M09Rik	1	134385940	134390981	11.1668	-0.513218	0.300992	-1.70509	0.0881775	0.307459	11	12	2	24	6	19	9.50333	11.7497	2.60663	19.7922	7.709	15.6403
ENSMUSG00000031860	Pbx4	8	69832491	69872292	58.7884	-0.513182	0.257338	-1.99419	0.0461312	0.194282	60	48	35	107	30	99	51.8363	46.9986	45.6161	88.2401	38.545	81.4942
ENSMUSG00000037890	Wdr19	5	65199696	65260415	551.341	-0.513116	0.115727	-4.43386	9.26e-06	0.000122136	536	709	339	788	347	745	463.071	694.209	441.824	649.843	445.837	613.264
ENSMUSG00000103693	Gm37529	1	160321686	160327078	26.0792	-0.513096	0.297373	-1.72543	0.0844498	0.298732	24	28	15	63	12	26	20.7345	27.4159	19.5497	51.9544	15.418	21.4025
ENSMUSG00000101279	Gm18342	1	85067394	85080236	12.0695	-0.513032	0.30344	-1.69072	0.0908906	0.314387	7	22	6	18	7	16	6.04757	21.541	7.8199	14.8441	8.99383	13.1708
ENSMUSG00000104149	Gm37138	1	15556249	15558337	24.0824	-0.512991	0.302489	-1.6959	0.0899051	0.311608	13	30	12	61	18	18	11.2312	29.3742	15.6398	50.3051	23.127	14.8171
ENSMUSG00000021279	Cdc42bpb	12	111292976	111377718	3584.17	-0.512949	0.0941122	-5.4504	5.03e-08	9.28e-07	3349	3905	2262	4984	2315	5777	2893.33	3823.54	2948.1	4110.17	2974.39	4755.47
ENSMUSG00000071036	Gm10309	17	86497732	86505232	14.4718	-0.512141	0.3042	-1.68357	0.0922648	0.317538	12	15	6	33	8	20	10.3673	14.6871	7.8199	27.2142	10.2787	16.4635
ENSMUSG00000017692	Rhbdl3	11	80300912	80355955	11.2695	-0.511825	0.300677	-1.70224	0.0887096	0.308539	11	21	4	23	4	10	9.50333	20.5619	5.21327	18.9675	5.13933	8.23173
ENSMUSG00000094820	Gm23805	1	175904545	175904651	4.05175	-0.511587	0.256686	-1.99305	0.0462561	0.194479	1	7	1	7	1	10	0.863939	6.85397	1.30332	5.77272	1.28483	8.23173
ENSMUSG00000088849	Gm26353	6	85066183	85066437	21.271	-0.511413	0.304186	-1.68125	0.0927137	0.318369	14	16	13	69	10	16	12.0951	15.6662	16.9431	56.9025	12.8483	13.1708
ENSMUSG00000044442	N6amt1	16	87354185	87368742	362.908	-0.51073	0.137237	-3.72152	0.00019803	0.0019608	338	483	222	531	238	461	292.011	472.924	289.336	437.902	305.79	379.483
ENSMUSG00000107153	Gm38404	6	127296186	127307967	4.7968	-0.510252	0.242005	-2.10844	0.0349931	0.15775	0	20	2	4	0	4	0	19.5828	2.60663	3.2987	0	3.29269
ENSMUSG00000005362	Crbn	6	106780201	106800077	825.212	-0.510007	0.102677	-4.96712	6.8e-07	1.09e-05	827	992	512	1213	503	1156	714.478	971.305	667.298	1000.33	646.271	951.588
ENSMUSG00000002944	Cd36	5	17781690	17888801	8098.65	-0.509701	0.081184	-6.27835	3.42e-10	7.88e-09	7577	10139	5452	10946	4919	11742	6546.07	9927.48	7105.68	9026.88	6320.09	9665.7
ENSMUSG00000089762	Ier5l	2	30471537	30474219	309.275	-0.50943	0.19471	-2.61635	0.00888753	0.0539045	279	284	190	356	200	654	241.039	278.075	247.63	293.584	256.967	538.355
ENSMUSG00000066867	Oas1e	5	120786226	120795530	5.25108	-0.509148	0.260554	-1.95409	0.0506901	0.207812	0	5	3	9	1	17	0	4.89569	3.90995	7.42206	1.28483	13.9939
ENSMUSG00000000934	Top1mt	15	75657035	75678800	149.756	-0.508247	0.180437	-2.81675	0.00485121	0.0324152	138	205	93	194	95	213	119.224	200.723	121.208	159.987	122.059	175.336
ENSMUSG00000078607	1810010H24Rik	11	107025681	107030443	9.63945	-0.508238	0.298594	-1.7021	0.0887363	0.308578	6	15	2	16	7	16	5.18363	14.6871	2.60663	13.1948	8.99383	13.1708
ENSMUSG00000039826	Trub2	2	29761224	29788502	840.415	-0.508051	0.103423	-4.91237	9e-07	1.41e-05	777	989	508	1179	573	1254	671.281	968.368	662.085	972.29	736.209	1032.26
ENSMUSG00000044465	Fam160a2	7	105371211	105400054	429.872	-0.50795	0.127979	-3.96902	7.22e-05	0.000791325	384	529	282	658	277	563	331.753	517.964	367.535	542.635	355.899	463.447
ENSMUSG00000083289	Gm8812	1	66062965	66063376	16.6908	-0.507909	0.303213	-1.67509	0.0939164	0.320986	14	22	10	20	7	34	12.0951	21.541	13.0332	16.4935	8.99383	27.9879
ENSMUSG00000029406	Pitpnm2	5	124118690	124249760	43.4059	-0.507568	0.291148	-1.74333	0.0812753	0.290941	33	31	28	44	24	119	28.51	30.3533	36.4929	36.2856	30.836	97.9576
ENSMUSG00000022848	Dirc2	16	35694062	35769356	436.184	-0.507212	0.130136	-3.89755	9.72e-05	0.00103912	424	559	260	552	283	663	366.31	547.338	338.862	455.22	363.608	545.764
ENSMUSG00000051029	Serpinb1b	13	33078575	33094380	13.7071	-0.507104	0.304137	-1.66736	0.0954438	0.324424	10	23	7	26	7	14	8.63939	22.5202	9.12321	21.4415	8.99383	11.5244
ENSMUSG00000105692	Gm43737	3	89210425	89213164	164.892	-0.506872	0.173787	-2.91663	0.00353834	0.0248783	151	182	99	261	110	237	130.455	178.203	129.028	215.24	141.332	195.092
ENSMUSG00000071256	Zfp213	17	23556769	23564226	100.63	-0.506739	0.216975	-2.33547	0.0195187	0.10048	97	95	68	159	53	169	83.8021	93.0182	88.6255	131.123	68.0961	139.116
ENSMUSG00000088246	Gm25911	1	167340369	167340424	234.853	-0.506397	0.225231	-2.24834	0.0245543	0.120514	14	26	23	161	8	1456	12.0951	25.4576	29.9763	132.772	10.2787	1198.54
ENSMUSG00000057143	Trim12c	7	104338754	104353362	1184.44	-0.506074	0.128564	-3.93637	8.27e-05	0.000895904	1132	1712	786	1691	703	1373	977.979	1676.29	1024.41	1394.52	903.237	1130.22
ENSMUSG00000018417	Myo1b	1	51749765	51916071	462.456	-0.506049	0.121959	-4.14934	3.33e-05	0.000394023	437	589	297	673	289	616	377.541	576.713	387.085	555.005	371.317	507.075
ENSMUSG00000046743	Fat4	3	38886940	39011985	7.52419	-0.50587	0.285816	-1.76991	0.0767414	0.279576	8	9	1	20	2	11	6.91151	8.81225	1.30332	16.4935	2.56967	9.05491
ENSMUSG00000094514	AC133103.3	GL456211.1	226405	229375	66.0864	-0.504771	0.246241	-2.0499	0.0403738	0.175644	61	102	38	104	41	68	52.7003	99.8721	49.526	85.7661	52.6781	55.9758
ENSMUSG00000074482	Gm16589	8	4087658	4088575	479.25	-0.504708	0.121963	-4.13822	3.5e-05	0.000411426	494	592	295	666	284	693	426.786	579.65	384.478	549.233	364.893	570.459
ENSMUSG00000024197	Plin3	17	56278962	56290511	2637.45	-0.504299	0.100006	-5.04267	4.59e-07	7.51e-06	2544	3134	1747	3363	1580	4225	2197.86	3068.62	2276.89	2773.38	2030.04	3477.91
ENSMUSG00000028517	Plpp3	4	105157347	105232764	154.915	-0.503846	0.177709	-2.83523	0.00457932	0.0308992	163	196	90	227	91	213	140.822	191.911	117.298	187.201	116.92	175.336
ENSMUSG00000032333	Stoml1	9	58253164	58262520	286.352	-0.503751	0.140292	-3.59072	0.000329769	0.00310319	266	357	176	392	189	417	229.808	349.552	229.384	323.272	242.833	343.263
ENSMUSG00000074578	Zfas1	2	167062934	167065862	220.474	-0.503458	0.159022	-3.16596	0.00154575	0.012209	225	268	131	289	134	346	194.386	262.409	170.734	238.331	172.168	284.818
ENSMUSG00000107732	Gm44204	6	89257820	89259136	4.44889	-0.50342	0.257957	-1.95157	0.0509893	0.208488	3	9	0	7	1	10	2.59182	8.81225	0	5.77272	1.28483	8.23173
ENSMUSG00000080115	Eef1akmt3	10	127031004	127041513	20.5341	-0.503112	0.29933	-1.6808	0.0928025	0.3186	15	22	10	41	14	29	12.9591	21.541	13.0332	33.8116	17.9877	23.872
ENSMUSG00000026489	Coq8a	1	180165238	180199602	40.7171	-0.50303	0.275033	-1.82898	0.0674024	0.255551	40	37	20	57	25	83	34.5576	36.2281	26.0663	47.0064	32.1208	68.3234
ENSMUSG00000055134	9130017K11Rik	11	67921504	67947659	5.43776	-0.502875	0.271379	-1.85303	0.0638775	0.246259	3	4	1	13	2	14	2.59182	3.91655	1.30332	10.7208	2.56967	11.5244
ENSMUSG00000037816	Fbxw17	13	50417864	50433780	1056.8	-0.50285	0.101202	-4.96878	6.74e-07	1.08e-05	962	1263	687	1620	687	1408	831.109	1236.65	895.378	1335.97	882.68	1159.03
ENSMUSG00000020186	Csrp2	10	110919789	110939622	22.667	-0.502127	0.298341	-1.68306	0.0923628	0.317803	12	23	16	44	14	34	10.3673	22.5202	20.8531	36.2856	17.9877	27.9879
ENSMUSG00000027956	Tmem144	3	79812564	79852773	589.838	-0.501922	0.121542	-4.12961	3.63e-05	0.000426126	606	669	376	816	340	924	523.547	655.044	490.047	672.934	436.843	760.612
ENSMUSG00000029338	Antxr2	5	97882783	98031043	3419.74	-0.501881	0.085632	-5.86091	4.6e-09	9.53e-08	3372	4112	2190	4553	2092	5202	2913.2	4026.22	2854.26	3754.74	2687.87	4282.15
ENSMUSG00000032514	Ttc21a	9	119937606	119967793	28.4283	-0.501725	0.286109	-1.75361	0.0794968	0.286764	20	40	17	38	19	44	17.2788	39.1655	22.1564	31.3376	24.4118	36.2196
ENSMUSG00000102059	Gm20257	1	58652641	58655831	32.8409	-0.501658	0.288868	-1.73664	0.0824514	0.293908	36	38	17	34	15	72	31.1018	37.2073	22.1564	28.0389	19.2725	59.2685
ENSMUSG00000066258	Trim12a	7	104299894	104315466	1042.83	-0.501576	0.123432	-4.06358	4.83e-05	0.000552082	972	1255	634	1747	701	1240	839.749	1228.82	826.303	1440.71	900.668	1020.73
ENSMUSG00000105733	Gm42973	3	127240576	127243775	12.7687	-0.501016	0.304032	-1.64791	0.0993716	0.333956	8	19	8	23	6	17	6.91151	18.6036	10.4265	18.9675	7.709	13.9939
ENSMUSG00000000632	Sez6	11	77930800	77979048	3.35373	-0.500949	0.231434	-2.16454	0.0304228	0.142167	1	2	0	9	0	12	0.863939	1.95828	0	7.42206	0	9.87808
ENSMUSG00000086750	Gm11770	11	120215082	120216993	4.16087	-0.500828	0.25352	-1.97549	0.0482124	0.200544	1	6	0	11	2	8	0.863939	5.87483	0	9.07141	2.56967	6.58539
ENSMUSG00000049281	Scn3b	9	40269217	40291618	184.877	-0.500708	0.170587	-2.9352	0.00333328	0.0236368	195	222	116	286	101	251	168.468	217.369	151.185	235.857	129.768	206.617
ENSMUSG00000025403	Shmt2	10	127517123	127522444	2085.6	-0.500652	0.100796	-4.96699	6.8e-07	1.09e-05	1928	2343	1329	2752	1366	3398	1665.67	2294.12	1732.11	2269.5	1755.08	2797.14
ENSMUSG00000081332	Gm12664	11	16643009	16643921	12.5846	-0.500385	0.30397	-1.64616	0.09973	0.334539	9	15	5	20	8	24	7.77545	14.6871	6.51658	16.4935	10.2787	19.7562
ENSMUSG00000027074	Slc43a3	2	84936579	84958509	1159.66	-0.500108	0.101689	-4.91801	8.74e-07	1.37e-05	1101	1378	723	1813	756	1517	951.197	1349.25	942.298	1495.13	971.334	1248.75
ENSMUSG00000099663	Gm29201	18	12365799	12366229	5.85829	-0.500075	0.261198	-1.91454	0.0555513	0.222205	5	15	1	15	0	3	4.3197	14.6871	1.30332	12.3701	0	2.46952
ENSMUSG00000021669	Col4a3bp	13	96542618	96640167	2797.22	-0.499782	0.0891163	-5.6082	2.04e-08	3.93e-07	2655	3459	1828	4224	1747	3635	2293.76	3386.84	2382.46	3483.42	2244.6	2992.24
ENSMUSG00000021120	Pigh	12	79080664	79089651	322.152	-0.499664	0.138196	-3.61563	0.000299617	0.00284229	329	376	200	449	191	491	284.236	368.156	260.663	370.279	245.403	404.178
ENSMUSG00000069808	Fam57a	11	76179671	76214827	246.478	-0.499484	0.154002	-3.24335	0.00118134	0.00961684	222	261	156	379	163	372	191.794	255.555	203.317	312.551	209.428	306.22
ENSMUSG00000022429	Dmc1	15	79561500	79605084	6.01676	-0.499231	0.273072	-1.8282	0.0675189	0.255888	4	10	3	7	0	16	3.45576	9.79138	3.90995	5.77272	0	13.1708
ENSMUSG00000041939	Mvk	5	114444269	114460591	275.552	-0.499053	0.172907	-2.88625	0.00389862	0.0270203	228	308	171	325	197	499	196.978	301.575	222.867	268.019	253.112	410.763
ENSMUSG00000026880	Stom	2	35313986	35336976	10067.4	-0.498991	0.0861046	-5.79517	6.83e-09	1.38e-07	9744	11841	6467	13132	6287	15861	8418.22	11594	8428.55	10829.6	8077.74	13056.4
ENSMUSG00000084760	Gm15472	3	103863166	103864423	27.6461	-0.49895	0.28988	-1.72123	0.0852088	0.300244	26	32	12	35	18	54	22.4624	31.3324	15.6398	28.8636	23.127	44.4514
ENSMUSG00000090031	4732440D04Rik	1	6209866	6215293	190.534	-0.498898	0.206382	-2.41735	0.015634	0.0842502	186	264	131	338	99	179	160.693	258.493	170.734	278.74	127.198	147.348
ENSMUSG00000023952	Gtpbp2	17	46161032	46169370	2490.34	-0.498839	0.103208	-4.83334	1.34e-06	2.04e-05	2354	2755	1413	3912	1774	3479	2033.71	2697.53	1841.59	3226.12	2279.29	2863.82
ENSMUSG00000103847	Gm20056	16	32408536	32409054	313.064	-0.49855	0.144971	-3.43897	0.000583933	0.00514027	320	409	190	395	189	468	276.46	400.468	247.63	325.746	242.833	385.245
ENSMUSG00000025150	Cbr2	11	120729489	120732114	97.3438	-0.497804	0.218736	-2.27582	0.0228567	0.113568	96	123	54	109	62	171	82.9381	120.434	70.3791	89.8894	79.6596	140.763
ENSMUSG00000024883	Rin1	19	5050481	5057071	59.3281	-0.49778	0.24435	-2.03716	0.041634	0.179393	60	60	35	95	33	96	51.8363	58.7483	45.6161	78.344	42.3995	79.0246
ENSMUSG00000031441	Atp11a	8	12757014	12868728	3487.39	-0.497732	0.0776244	-6.41205	1.44e-10	3.42e-09	3271	4077	2273	4939	2225	5117	2825.94	3991.95	2962.44	4073.06	2858.75	4212.18
ENSMUSG00000042408	Zmym6	4	127077383	127124372	640.757	-0.497422	0.126584	-3.9296	8.51e-05	0.000919311	580	717	407	1070	427	826	501.085	702.042	530.45	882.401	548.624	679.941
ENSMUSG00000029524	Sirt4	5	115478010	115484725	125.537	-0.497123	0.223175	-2.22751	0.0259134	0.125606	136	113	67	161	74	255	117.496	110.643	87.3222	132.772	95.0776	209.909
ENSMUSG00000102206	Pcdha11	18	37010712	37187657	7.11192	-0.497083	0.25862	-1.92206	0.0545987	0.219278	2	18	2	22	2	0	1.72788	17.6245	2.60663	18.1428	2.56967	0
ENSMUSG00000104114	Gm37297	1	89483438	89485821	19.0728	-0.496983	0.304006	-1.63478	0.102095	0.340236	19	22	13	46	4	20	16.4148	21.541	16.9431	37.935	5.13933	16.4635
ENSMUSG00000060802	B2m	2	122147686	122153083	38641.6	-0.49658	0.0821177	-6.04717	1.47e-09	3.19e-08	37251	48439	25255	49822	23897	57743	32182.6	47428.5	32915.3	41086.9	30703.7	47532.5
ENSMUSG00000086637	Gm14040	2	129493570	129515807	14.2063	-0.496432	0.303826	-1.63393	0.102273	0.340716	11	21	5	33	9	12	9.50333	20.5619	6.51658	27.2142	11.5635	9.87808
ENSMUSG00000073627	C130036L24Rik	1	86359574	86373791	81.7678	-0.496368	0.220132	-2.25486	0.0241418	0.118841	74	115	51	105	51	116	63.9315	112.601	66.4691	86.5907	65.5265	95.4881
ENSMUSG00000090151	Gm16043	6	8420009	8443455	6.23641	-0.495981	0.272698	-1.81879	0.0689436	0.259657	3	5	4	15	0	15	2.59182	4.89569	5.21327	12.3701	0	12.3476
ENSMUSG00000060166	Zdhhc8	16	18220754	18235136	663.007	-0.495771	0.130363	-3.80299	0.000142959	0.00146355	553	717	407	927	489	1063	477.758	702.042	530.45	764.473	628.283	875.033
ENSMUSG00000021830	Txndc16	14	45134448	45220328	1256.97	-0.495512	0.103904	-4.76894	1.85e-06	2.76e-05	1258	1514	809	1954	753	1627	1086.84	1482.42	1054.38	1611.41	967.479	1339.3
ENSMUSG00000054967	Zfp647	15	76910851	76918010	32.619	-0.495488	0.280196	-1.76836	0.0770004	0.280105	22	37	20	50	23	53	19.0067	36.2281	26.0663	41.2337	29.5512	43.6282
ENSMUSG00000024665	Fads2	19	10064164	10101503	271.352	-0.495218	0.142469	-3.47598	0.000508992	0.00455713	260	331	166	400	176	373	224.624	324.095	216.351	329.87	226.131	307.044
ENSMUSG00000032607	Amt	9	108296853	108302302	93.9247	-0.495058	0.226822	-2.18258	0.0290664	0.137214	78	99	55	180	67	113	67.3872	96.9347	71.6824	148.441	86.0838	93.0186
ENSMUSG00000082122	Gm11809	4	8672633	8673582	12.1696	-0.495031	0.30238	-1.63711	0.101607	0.339292	10	10	5	17	6	32	8.63939	9.79138	6.51658	14.0195	7.709	26.3415
ENSMUSG00000028541	B4galt2	4	117869260	117883487	13.6968	-0.494947	0.3042	-1.62704	0.103728	0.344142	8	17	9	23	7	23	6.91151	16.6454	11.7298	18.9675	8.99383	18.933
ENSMUSG00000006731	B4galnt1	10	127165225	127172330	1299.12	-0.494685	0.116888	-4.23212	2.31e-05	0.000282276	1272	1359	764	1772	868	2178	1098.93	1330.65	995.734	1461.32	1115.23	1792.87
ENSMUSG00000075010	AW112010	19	11047617	11050566	118.054	-0.49436	0.196175	-2.52	0.0117355	0.0669928	97	145	83	158	74	181	83.8021	141.975	108.175	130.298	95.0776	148.994
ENSMUSG00000020900	Myh10	11	68691559	68816632	2274.18	-0.49393	0.0943264	-5.23639	1.64e-07	2.84e-06	2213	2535	1428	3094	1451	3613	1911.9	2482.12	1861.14	2551.54	1864.29	2974.13
ENSMUSG00000086430	4930551O13Rik	2	5037280	5041133	20.1537	-0.493834	0.299345	-1.64972	0.0990012	0.333161	17	34	10	28	12	26	14.687	33.2907	13.0332	23.0909	15.418	21.4025
ENSMUSG00000105836	Gm17954	3	113631578	113632184	5.50147	-0.493452	0.265937	-1.85552	0.0635214	0.245219	4	4	0	12	2	16	3.45576	3.91655	0	9.89609	2.56967	13.1708
ENSMUSG00000031503	Col4a2	8	11312805	11449287	1828.29	-0.493277	0.115376	-4.27538	1.91e-05	0.000234678	1725	1918	1153	2408	1190	3139	1490.29	1877.99	1502.72	1985.81	1528.95	2583.94
ENSMUSG00000031996	Aplp2	9	31149557	31211815	10830.3	-0.493237	0.0786378	-6.27226	3.56e-10	8.15e-09	10374	12959	6996	14356	6862	16469	8962.5	12688.7	9118	11839	8816.52	13556.8
ENSMUSG00000079179	Rab10os	12	3235504	3250377	536.335	-0.493175	0.137256	-3.59309	0.000326774	0.00307792	512	554	324	721	356	922	442.337	542.443	422.274	594.59	457.4	758.966
ENSMUSG00000021868	Ppif	14	25694154	25700468	125.554	-0.493096	0.23276	-2.11848	0.0341347	0.154756	115	98	74	162	81	272	99.353	95.9556	96.4454	133.597	104.071	223.903
ENSMUSG00000003531	Dgcr6	16	18052860	18071632	131.13	-0.493092	0.214587	-2.29787	0.0215692	0.108484	130	138	84	148	73	260	112.312	135.121	109.479	122.052	93.7928	214.025
ENSMUSG00000085771	C230066G23Rik	5	105580440	105581772	20.0655	-0.49253	0.299976	-1.6419	0.100611	0.336812	14	25	13	40	11	24	12.0951	24.4785	16.9431	32.987	14.1332	19.7562
ENSMUSG00000025407	Gli1	10	127329882	127341974	32.8469	-0.49238	0.292182	-1.68519	0.0919529	0.316995	22	34	10	58	32	52	19.0067	33.2907	13.0332	47.8311	41.1147	42.805
ENSMUSG00000018509	Cenpv	11	62524946	62539261	172.824	-0.492355	0.176529	-2.78908	0.00528574	0.0349434	158	207	103	215	118	285	136.502	202.682	134.242	177.305	151.61	234.604
ENSMUSG00000082884	Gm13339	2	22590024	22590533	140.817	-0.492306	0.234254	-2.1016	0.0355887	0.159892	115	166	92	301	91	119	99.353	162.537	119.905	248.227	116.92	97.9576
ENSMUSG00000011008	Mcoln2	3	146149833	146195513	1709.15	-0.492166	0.0860744	-5.71792	1.08e-08	2.13e-07	1643	2077	1095	2493	1087	2335	1419.45	2033.67	1427.13	2055.91	1396.61	1922.11
ENSMUSG00000060716	Plekhh1	12	79029163	79081655	76.2561	-0.492113	0.228899	-2.14991	0.0315623	0.145884	65	76	46	114	52	129	56.156	74.4145	59.9525	94.0128	66.8113	106.189
ENSMUSG00000042770	Hebp1	6	135137522	135198022	392.563	-0.492092	0.13924	-3.53412	0.00040913	0.00375419	403	536	241	494	236	556	348.167	524.818	314.099	407.389	303.221	457.684
ENSMUSG00000040710	St8sia4	1	95587682	95667571	5386.17	-0.492089	0.092756	-5.30519	1.13e-07	2e-06	5019	6933	3666	7917	3308	6846	4336.11	6788.37	4777.96	6528.94	4250.23	5635.44
ENSMUSG00000085995	Gm2788	7	48877958	48913040	65.3796	-0.491742	0.244209	-2.01361	0.0440508	0.187463	76	93	38	93	30	86	65.6594	91.0599	49.526	76.6947	38.545	70.7929
ENSMUSG00000034413	Neurl1b	17	26414829	26446349	2176.05	-0.491551	0.100724	-4.88016	1.06e-06	1.64e-05	2092	2459	1450	2866	1322	3510	1807.36	2407.7	1889.81	2363.51	1698.55	2889.34
ENSMUSG00000000275	Trim25	11	88999376	89020293	6132.02	-0.4913	0.0726177	-6.76557	1.33e-11	3.46e-10	5953	7442	3954	8724	3854	8580	5143.03	7286.75	5153.31	7194.45	4951.75	7062.83
ENSMUSG00000084880	Tomm6os	17	47687610	47691083	8.57789	-0.491145	0.291377	-1.6856	0.091873	0.316885	7	9	4	9	2	26	6.04757	8.81225	5.21327	7.42206	2.56967	21.4025
ENSMUSG00000104871	Gm42639	5	57945042	57946912	119.102	-0.491129	0.231147	-2.12475	0.0336079	0.15296	98	156	61	224	94	112	84.666	152.746	79.5023	184.727	120.774	92.1954
ENSMUSG00000107836	Gm5315	6	105063257	105065153	18.1947	-0.491051	0.304194	-1.61427	0.106469	0.349951	22	26	11	36	2	22	19.0067	25.4576	14.3365	29.6883	2.56967	18.1098
ENSMUSG00000026198	Abcb6	1	75171717	75180392	20.7015	-0.490883	0.301983	-1.62553	0.104049	0.344872	19	20	13	50	8	24	16.4148	19.5828	16.9431	41.2337	10.2787	19.7562
ENSMUSG00000083973	Gm13459	2	24674701	24675346	9.27301	-0.490729	0.292769	-1.67616	0.0937064	0.320605	3	14	6	25	4	7	2.59182	13.7079	7.8199	20.6168	5.13933	5.76221
ENSMUSG00000097732	D930048G16Rik	17	23790532	23794241	22.4822	-0.490702	0.29852	-1.64378	0.100221	0.335734	19	19	10	46	15	36	16.4148	18.6036	13.0332	37.935	19.2725	29.6342
ENSMUSG00000104346	Pcdhga3	18	37674307	37841873	37.8167	-0.490584	0.281638	-1.74189	0.0815269	0.291583	32	59	23	68	22	33	27.646	57.7692	29.9763	56.0778	28.2663	27.1647
ENSMUSG00000038700	Hoxb5	11	96303336	96306121	3.18324	-0.490196	0.219637	-2.23184	0.0256253	0.124542	0	1	0	7	0	15	0	0.979138	0	5.77272	0	12.3476
ENSMUSG00000031789	Cngb1	8	95239045	95306585	3.31267	-0.490006	0.233312	-2.10022	0.0357097	0.160364	0	3	0	9	1	10	0	2.93742	0	7.42206	1.28483	8.23173
ENSMUSG00000031024	St5	7	109523911	109703605	147.462	-0.489713	0.179006	-2.73574	0.00622408	0.0399787	144	180	94	227	88	196	124.407	176.245	122.512	187.201	113.065	161.342
ENSMUSG00000021596	Mctp1	13	76384535	77031810	1684.29	-0.489609	0.119167	-4.10861	3.98e-05	0.000463231	1558	2065	1156	2773	1025	1977	1346.02	2021.92	1506.63	2286.82	1316.95	1627.41
ENSMUSG00000046056	Sbsn	7	30751471	30756134	29.4475	-0.48954	0.286292	-1.70993	0.0872785	0.305751	30	39	14	35	17	53	25.9182	38.1864	18.2464	28.8636	21.8422	43.6282
ENSMUSG00000041161	Otud3	4	138895379	138913945	235.306	-0.489459	0.159529	-3.06815	0.00215391	0.0161966	248	279	150	312	130	370	214.257	273.18	195.497	257.298	167.028	304.574
ENSMUSG00000071537	Klrg2	6	38625693	38637242	53.1545	-0.488612	0.260192	-1.87789	0.0603966	0.236736	41	84	29	78	40	58	35.4215	82.2476	37.7962	64.3246	51.3933	47.7441
ENSMUSG00000096647	Gm6223	9	90118937	90119807	384.844	-0.488541	0.13357	-3.65757	0.000254615	0.0024602	393	485	251	512	220	562	339.528	474.882	327.132	422.233	282.663	462.623
ENSMUSG00000024947	Men1	19	6334979	6340891	861.382	-0.488333	0.120388	-4.05633	4.99e-05	0.000568513	846	942	565	1129	518	1436	730.892	922.348	736.374	931.057	665.543	1182.08
ENSMUSG00000101400	Gm29596	1	59673241	59673625	8.41753	-0.488058	0.280121	-1.74232	0.0814532	0.291446	9	6	3	12	0	28	7.77545	5.87483	3.90995	9.89609	0	23.0489
ENSMUSG00000059439	Bcas3	11	85353167	85826058	789.483	-0.487859	0.108884	-4.48053	7.45e-06	0.000100072	738	898	470	1112	552	1192	637.587	879.266	612.559	917.037	709.228	981.223
ENSMUSG00000105826	Gm42141	5	105495470	105497641	39.8713	-0.487753	0.278635	-1.75051	0.0800308	0.2877	31	49	27	82	23	39	26.7821	47.9778	35.1895	67.6232	29.5512	32.1038
ENSMUSG00000014846	Tppp3	8	105467493	105471526	74.3856	-0.487747	0.247988	-1.96682	0.0492044	0.203283	58	70	41	93	57	151	50.1085	68.5397	53.436	76.6947	73.2355	124.299
ENSMUSG00000005465	Il27ra	8	84030294	84042589	11.274	-0.487661	0.298671	-1.63277	0.102518	0.341248	7	19	1	20	10	15	6.04757	18.6036	1.30332	16.4935	12.8483	12.3476
ENSMUSG00000103726	Gm30074	3	52172162	52179972	8.51095	-0.487605	0.292051	-1.66959	0.095001	0.323361	7	17	4	7	2	18	6.04757	16.6454	5.21327	5.77272	2.56967	14.8171
ENSMUSG00000085448	Gm13963	2	113387107	113441094	7.16708	-0.487449	0.275721	-1.7679	0.0770769	0.280167	5	9	0	24	4	6	4.3197	8.81225	0	19.7922	5.13933	4.93904
ENSMUSG00000040669	Phc1	6	122317731	122340561	485.978	-0.48721	0.134227	-3.62974	0.000283706	0.00270294	491	565	278	615	322	796	424.194	553.213	362.322	507.174	413.716	655.246
ENSMUSG00000096049	Gm2075	12	88011848	88012282	4.90378	-0.486749	0.266568	-1.82598	0.0678531	0.25691	2	10	2	12	1	5	1.72788	9.79138	2.60663	9.89609	1.28483	4.11587
ENSMUSG00000033159	Cnppd1	1	75134554	75142711	1250.96	-0.486486	0.0943153	-5.15808	2.5e-07	4.2e-06	1207	1441	799	1721	799	1901	1042.77	1410.94	1041.35	1419.26	1026.58	1564.85
ENSMUSG00000024007	Ppil1	17	29250803	29264158	682.719	-0.486389	0.123856	-3.92706	8.6e-05	0.00092806	656	755	434	882	435	1140	566.744	739.25	565.639	727.362	558.902	938.418
ENSMUSG00000104391	Gm37960	1	177035040	177036936	32.0736	-0.486179	0.294684	-1.64984	0.0989766	0.333161	28	35	19	80	17	26	24.1903	34.2698	24.763	65.9739	21.8422	21.4025
ENSMUSG00000020063	Sirt1	10	63319005	63381704	881.141	-0.485984	0.100747	-4.8238	1.41e-06	2.13e-05	854	1081	529	1254	593	1221	737.804	1058.45	689.454	1034.14	761.906	1005.09
ENSMUSG00000106067	Gm7902	5	133841573	133842519	108.65	-0.485934	0.196471	-2.47331	0.0133869	0.0746459	101	128	69	164	68	154	87.2578	125.33	89.9288	135.246	87.3686	126.769
ENSMUSG00000073405	H2-T-ps	17	36109234	36111658	420.989	-0.485926	0.131679	-3.69025	0.000224035	0.00219429	354	504	301	593	269	607	305.834	493.486	392.298	489.032	345.62	499.666
ENSMUSG00000022257	Laptm4b	15	34238026	34284295	50.8373	-0.485741	0.259692	-1.87045	0.0614217	0.239153	62	62	25	69	25	84	53.5642	60.7066	32.5829	56.9025	32.1208	69.1466
ENSMUSG00000026000	Lancl1	1	67000517	67038872	601.851	-0.485715	0.144934	-3.3513	0.000804341	0.00685618	590	759	343	668	411	1011	509.724	743.166	447.037	550.882	528.066	832.228
ENSMUSG00000032763	Ilvbl	10	78574346	78584502	516.953	-0.485642	0.132908	-3.65397	0.000258221	0.00248752	503	604	348	646	304	849	434.561	591.4	453.554	532.739	390.589	698.874
ENSMUSG00000025577	Cbx2	11	119022962	119031270	228.903	-0.48559	0.163131	-2.97669	0.00291374	0.0209858	231	275	149	285	131	373	199.57	269.263	194.194	235.032	168.313	307.044
ENSMUSG00000026031	Cflar	1	58711508	58758884	5273	-0.485344	0.081479	-5.95667	2.57e-09	5.48e-08	5014	6745	3493	7301	3308	7141	4331.79	6604.29	4552.48	6020.94	4250.23	5878.28
ENSMUSG00000034055	Phka1	X	102513975	102644246	578.626	-0.485154	0.128841	-3.76552	0.000166204	0.00167483	563	701	363	941	368	701	486.398	686.376	473.104	776.018	472.818	577.045
ENSMUSG00000070388	Fbxo39	11	72314444	72319416	10.1217	-0.484901	0.294557	-1.64621	0.0997215	0.334539	8	4	4	25	4	23	6.91151	3.91655	5.21327	20.6168	5.13933	18.933
ENSMUSG00000094655	Gm25360	1	72226240	72226430	371.077	-0.484254	0.288178	-1.6804	0.0928797	0.318701	442	710	186	469	164	376	381.861	695.188	242.417	386.772	210.713	309.513
ENSMUSG00000104427	Gm38368	1	165379519	165380853	25.7986	-0.484214	0.299573	-1.61635	0.106019	0.349319	17	31	12	61	20	22	14.687	30.3533	15.6398	50.3051	25.6967	18.1098
ENSMUSG00000102665	Gm38379	8	120109441	120110965	7.41044	-0.483201	0.289013	-1.6719	0.0945435	0.322299	6	15	2	14	3	8	5.18363	14.6871	2.60663	11.5454	3.8545	6.58539
ENSMUSG00000071266	Zfp946	17	22424222	22456689	632.925	-0.482969	0.126001	-3.83304	0.000126568	0.00130581	586	806	391	984	431	762	506.268	789.186	509.597	811.479	553.763	627.258
ENSMUSG00000043162	Pyurf	6	57686576	57692078	147.834	-0.482886	0.190034	-2.54106	0.0110518	0.0638234	158	155	87	203	86	252	136.502	151.766	113.389	167.409	110.496	207.44
ENSMUSG00000056666	Retsat	6	72598475	72608425	372.469	-0.482671	0.141947	-3.40035	0.000672989	0.00583688	338	381	257	581	230	559	292.011	373.052	334.952	479.135	295.512	460.154
ENSMUSG00000069206	Zfp874a	13	67424549	67451624	203.818	-0.482612	0.185196	-2.60595	0.00916188	0.0551152	183	297	143	307	120	219	158.101	290.804	186.374	253.175	154.18	180.275
ENSMUSG00000032232	Cgnl1	9	71626509	71771602	2841.95	-0.482295	0.0780635	-6.17824	6.48e-10	1.45e-08	2806	3392	1776	4018	1829	4043	2424.21	3321.24	2314.69	3313.54	2349.96	3328.09
ENSMUSG00000050232	Cxcr3	X	101731535	101734269	30.1234	-0.482114	0.283357	-1.70144	0.0888612	0.308927	27	32	20	48	15	50	23.3264	31.3324	26.0663	39.5843	19.2725	41.1587
ENSMUSG00000030598	Fbxo17	7	28716804	28738144	4.22174	-0.481313	0.260317	-1.84895	0.0644654	0.247615	2	8	1	7	1	9	1.72788	7.83311	1.30332	5.77272	1.28483	7.40856
ENSMUSG00000090215	Trim34b	7	104329471	104336909	196.367	-0.48128	0.181946	-2.64518	0.00816482	0.0501784	188	267	127	317	119	212	162.421	261.43	165.521	261.422	152.895	174.513
ENSMUSG00000042851	Zc3h6	2	128967402	129018563	171.342	-0.481027	0.188412	-2.55306	0.0106782	0.0621889	172	165	104	307	105	236	148.598	161.558	135.545	253.175	134.907	194.269
ENSMUSG00000011114	Tbrg1	9	37648763	37657312	1523.45	-0.480956	0.0942822	-5.10123	3.37e-07	5.61e-06	1475	1829	979	1991	970	2322	1274.31	1790.84	1275.95	1641.93	1246.29	1911.41
ENSMUSG00000001053	N4bp3	11	51643063	51650842	226.154	-0.480569	0.183548	-2.61823	0.00883881	0.0536581	208	244	122	270	168	414	179.699	238.91	159.005	222.662	215.852	340.794
ENSMUSG00000042363	Lgalsl	11	20823576	20831056	123.734	-0.480534	0.195746	-2.45489	0.0140927	0.0779485	116	146	76	153	80	208	100.217	142.954	99.052	126.175	102.787	171.22
ENSMUSG00000023030	Slc11a2	15	100387898	100425072	1070.29	-0.480494	0.101012	-4.75682	1.97e-06	2.92e-05	1035	1279	680	1396	689	1643	894.177	1252.32	886.255	1151.24	885.25	1352.47
ENSMUSG00000066838	Zfp772	7	7202117	7209998	118.78	-0.479706	0.202956	-2.36359	0.0180987	0.0944889	134	140	76	172	57	177	115.768	137.079	99.052	141.844	73.2355	145.702
ENSMUSG00000063514	Gm6756	18	36920396	36922015	4.75633	-0.47954	0.253643	-1.89061	0.0586761	0.231909	2	2	2	13	0	14	1.72788	1.95828	2.60663	10.7208	0	11.5244
ENSMUSG00000096740	Lbhd1	19	8883732	8892627	76.5701	-0.47947	0.24741	-1.93796	0.0526285	0.213647	86	70	34	151	49	103	74.2988	68.5397	44.3128	124.526	62.9568	84.7869
ENSMUSG00000041566	Tssk1	16	17894223	17897922	17.1457	-0.479367	0.302156	-1.58649	0.112628	0.36316	11	23	11	25	10	28	9.50333	22.5202	14.3365	20.6168	12.8483	23.0489
ENSMUSG00000073530	Pappa2	1	158711727	158980490	2.67897	-0.479136	0.218693	-2.1909	0.0284589	NA	0	8	0	6	0	4	0	7.83311	0	4.94804	0	3.29269
ENSMUSG00000107730	Gm44238	6	134928992	134930112	28.1183	-0.478981	0.289172	-1.65639	0.0976436	0.330053	31	28	14	51	14	44	26.7821	27.4159	18.2464	42.0584	17.9877	36.2196
ENSMUSG00000108540	Gm4768	7	128997336	128998021	10.2484	-0.478766	0.299212	-1.60009	0.109579	0.356524	8	22	3	11	6	15	6.91151	21.541	3.90995	9.07141	7.709	12.3476
ENSMUSG00000070287	Slc35g2	9	100552188	100571090	27.1813	-0.478446	0.291654	-1.64046	0.10091	0.337476	24	32	17	56	14	30	20.7345	31.3324	22.1564	46.1817	17.9877	24.6952
ENSMUSG00000044068	Zrsr1	11	22973215	22976496	261.754	-0.478405	0.147431	-3.24495	0.00117473	0.0095709	264	301	150	390	174	373	228.08	294.721	195.497	321.623	223.561	307.044
ENSMUSG00000097769	Snhg4	18	35553371	35558316	148.44	-0.478397	0.18447	-2.59335	0.00950456	0.0568162	152	192	102	205	77	207	131.319	187.995	132.938	169.058	98.9321	170.397
ENSMUSG00000032733	Snx33	9	56917193	56928371	801.901	-0.478359	0.113496	-4.21478	2.5e-05	0.000302462	754	915	493	1051	547	1278	651.41	895.912	642.535	866.732	702.804	1052.02
ENSMUSG00000060803	Gstp1	19	4035407	4037921	7.00385	-0.47834	0.278993	-1.71452	0.0864324	0.303321	4	16	0	9	5	11	3.45576	15.6662	0	7.42206	6.42416	9.05491
ENSMUSG00000106092	Gm43072	3	129538141	129539811	2.60099	-0.478316	0.218677	-2.18732	0.0287191	NA	0	5	0	6	0	7	0	4.89569	0	4.94804	0	5.76221
ENSMUSG00000103163	Gm38146	1	177134161	177135453	11.3028	-0.478197	0.300834	-1.58957	0.111932	0.361404	8	14	5	30	6	10	6.91151	13.7079	6.51658	24.7402	7.709	8.23173
ENSMUSG00000038884	A230050P20Rik	9	20868642	20874307	411.595	-0.478	0.157807	-3.02902	0.00245344	0.0181138	356	466	263	734	286	474	307.562	456.279	342.772	605.311	367.462	390.184
ENSMUSG00000101450	Gm28941	1	82739691	82740707	30.2449	-0.477969	0.29054	-1.6451	0.0999482	0.335158	36	34	19	53	9	45	31.1018	33.2907	24.763	43.7077	11.5635	37.0428
ENSMUSG00000024424	Ttc39c	18	12599926	12737050	315.07	-0.47769	0.135233	-3.53236	0.000411872	0.00377761	304	375	208	456	193	444	262.637	367.177	271.09	376.051	247.973	365.489
ENSMUSG00000096965	3300005D01Rik	17	5798657	5803240	12.0551	-0.47757	0.302986	-1.57621	0.114977	0.367839	9	24	5	18	7	13	7.77545	23.4993	6.51658	14.8441	8.99383	10.7013
ENSMUSG00000034449	Dhrs11	11	84820856	84828994	137.029	-0.477501	0.197012	-2.42371	0.015363	0.083136	111	178	110	188	75	191	95.8972	174.287	143.365	155.039	96.3625	157.226
ENSMUSG00000028756	Pink1	4	138313409	138326307	438.24	-0.477465	0.167141	-2.85666	0.0042812	0.0292043	455	524	284	462	246	797	393.092	513.069	370.142	380.999	316.069	656.069
ENSMUSG00000019082	Slc25a22	7	141429744	141437892	776.242	-0.477425	0.124992	-3.81963	0.000133651	0.0013739	739	779	463	1133	536	1251	638.451	762.749	603.435	934.355	688.67	1029.79
ENSMUSG00000037287	Tbcel	9	42412316	42507809	771.686	-0.477418	0.108474	-4.40121	1.08e-05	0.000140009	749	981	512	1012	473	1109	647.09	960.535	667.298	834.57	607.726	912.899
ENSMUSG00000106304	Gm42518	5	108364037	108364974	2.6872	-0.476987	0.218223	-2.18577	0.0288322	NA	0	3	0	10	0	6	0	2.93742	0	8.24674	0	4.93904
ENSMUSG00000092021	Gbp11	5	105323042	105346472	30.7006	-0.476828	0.284404	-1.67659	0.0936235	0.320425	34	44	13	41	18	46	29.3739	43.0821	16.9431	33.8116	23.127	37.866
ENSMUSG00000083606	Gm15916	14	18831296	18832031	50.1914	-0.476751	0.262253	-1.81791	0.0690786	0.25981	44	47	36	96	26	70	38.0133	46.0195	46.9194	79.1687	33.4057	57.6221
ENSMUSG00000023019	Gpd1	15	99717515	99725005	15.7323	-0.476688	0.303742	-1.56938	0.116559	0.371109	11	25	11	26	7	19	9.50333	24.4785	14.3365	21.4415	8.99383	15.6403
ENSMUSG00000001029	Icam2	11	106377656	106388075	31.2953	-0.476506	0.283853	-1.67871	0.0932086	0.319444	30	45	18	34	17	54	25.9182	44.0612	23.4597	28.0389	21.8422	44.4514
ENSMUSG00000103999	Gm38026	1	128097591	128101470	29.9535	-0.476292	0.28358	-1.67957	0.0930412	0.319035	31	34	14	49	18	46	26.7821	33.2907	18.2464	40.409	23.127	37.866
ENSMUSG00000050533	Gm9845	3	39358306	39358903	379.07	-0.476134	0.144243	-3.30092	0.000963677	0.00803212	363	513	270	479	213	532	313.61	502.298	351.895	395.019	273.669	437.928
ENSMUSG00000085281	Gm13316	2	14811848	14812538	40.3581	-0.476091	0.270235	-1.76177	0.0781085	0.283167	37	46	27	50	21	75	31.9657	45.0404	35.1895	41.2337	26.9815	61.738
ENSMUSG00000104874	Gm43387	3	103781914	103782979	29.7806	-0.475643	0.289909	-1.64066	0.100867	0.337458	28	40	22	55	11	33	24.1903	39.1655	28.673	45.3571	14.1332	27.1647
ENSMUSG00000039616	Mocos	18	24653691	24701556	1049.52	-0.475429	0.109136	-4.35631	1.32e-05	0.000168728	1001	1261	692	1313	662	1655	864.803	1234.69	901.895	1082.8	850.559	1362.35
ENSMUSG00000054426	A930005H10Rik	3	115881581	115888130	65.2385	-0.47534	0.240546	-1.97608	0.0481453	0.200307	58	81	51	89	31	100	50.1085	79.3102	66.4691	73.396	39.8298	82.3173
ENSMUSG00000024777	Ppp2r5b	19	6227765	6235872	879.263	-0.475288	0.133778	-3.55281	0.000381135	0.00352329	835	941	576	1075	555	1558	721.389	921.369	750.71	886.524	713.082	1282.5
ENSMUSG00000001521	Tulp3	6	128321161	128355851	545.971	-0.475245	0.115405	-4.11808	3.82e-05	0.000446165	535	650	324	753	370	800	462.207	636.44	422.274	620.979	475.388	658.539
ENSMUSG00000047945	Marcksl1	4	129513581	129515985	878.414	-0.475192	0.121121	-3.92327	8.74e-05	0.000942245	805	1104	582	1040	571	1390	695.471	1080.97	758.53	857.661	733.64	1144.21
ENSMUSG00000066007	Zfp600	4	146156824	146198755	2.81692	-0.475079	0.21768	-2.18247	0.0290749	NA	0	8	0	9	0	2	0	7.83311	0	7.42206	0	1.64635
ENSMUSG00000061887	Ssbp3	4	106910701	107049694	1587.57	-0.474704	0.0856152	-5.54462	2.95e-08	5.61e-07	1524	1917	1008	2201	1043	2263	1316.64	1877.01	1313.74	1815.11	1340.08	1862.84
ENSMUSG00000073733	Rsg1	4	141213956	141226756	34.5968	-0.474293	0.281437	-1.68526	0.0919388	0.316995	29	56	21	54	21	35	25.0542	54.8318	27.3696	44.5324	26.9815	28.8111
ENSMUSG00000044854	1700056E22Rik	1	184033030	184034301	14.7486	-0.474047	0.303527	-1.56179	0.118337	0.374734	10	10	4	26	12	34	8.63939	9.79138	5.21327	21.4415	15.418	27.9879
ENSMUSG00000026833	Olfm1	2	28192992	28230736	2.87713	-0.473847	0.217311	-2.1805	0.0292204	NA	0	5	0	13	0	2	0	4.89569	0	10.7208	0	1.64635
ENSMUSG00000097340	Gm26617	X	94793103	94798237	85.6374	-0.473785	0.221268	-2.14122	0.032256	0.148299	84	113	50	99	54	139	72.5709	110.643	65.1658	81.6427	69.381	114.421
ENSMUSG00000054871	Tmem158	9	123259053	123260764	769.061	-0.472877	0.158849	-2.9769	0.0029118	0.0209858	713	835	514	825	481	1473	615.989	817.581	669.905	680.356	618.005	1212.53
ENSMUSG00000072915	Gm12258	11	58847158	58861956	180.712	-0.47286	0.173338	-2.72796	0.00637276	0.0408809	181	239	106	272	117	220	156.373	234.014	138.152	224.311	150.325	181.098
ENSMUSG00000001281	Itgb7	15	102215995	102231935	197.076	-0.472857	0.173855	-2.71983	0.00653152	0.0417641	208	226	113	246	123	332	179.699	221.285	147.275	202.87	158.034	273.294
ENSMUSG00000034949	Zfr2	10	81233155	81252123	131.858	-0.472624	0.218209	-2.16593	0.0303167	0.141839	117	105	73	236	97	210	101.081	102.81	95.1421	194.623	124.629	172.866
ENSMUSG00000043017	Ptgir	7	16906490	16910905	259.865	-0.47262	0.153937	-3.07022	0.00213903	0.0161151	213	295	168	381	189	377	184.019	288.846	218.957	314.201	242.833	310.336
ENSMUSG00000025158	Rfng	11	120780746	120784207	433.566	-0.472448	0.147854	-3.19537	0.00139653	0.0111678	384	491	275	519	301	748	331.753	480.757	358.412	428.006	386.735	615.734
ENSMUSG00000085799	Gm6963	10	39424618	39424996	39.6484	-0.472375	0.2747	-1.7196	0.0855046	0.300913	43	62	20	61	22	43	37.1494	60.7066	26.0663	50.3051	28.2663	35.3965
ENSMUSG00000101695	1700094J05Rik	10	76389015	76401507	9.64611	-0.472149	0.292291	-1.61534	0.106237	0.349674	4	23	5	18	5	5	3.45576	22.5202	6.51658	14.8441	6.42416	4.11587
ENSMUSG00000034639	Setmar	6	108065045	108077122	87.4939	-0.471545	0.240552	-1.96026	0.0499651	0.205686	81	131	53	77	55	150	69.9791	128.267	69.0758	63.4999	70.6658	123.476
ENSMUSG00000027428	Rbbp9	2	144542265	144550869	388.861	-0.47122	0.140069	-3.3642	0.000767653	0.00656594	342	422	262	520	258	635	295.467	413.196	341.469	428.83	331.487	522.715
ENSMUSG00000102401	Gm37864	1	165451555	165454629	90.6339	-0.471104	0.227888	-2.06726	0.0387092	0.170188	83	105	61	170	53	99	71.7069	102.81	79.5023	140.195	68.0961	81.4942
ENSMUSG00000108465	Gm45110	7	127455469	127456870	93.3389	-0.470708	0.236614	-1.98935	0.0466627	0.195688	81	87	53	192	67	111	69.9791	85.185	69.0758	158.337	86.0838	91.3722
ENSMUSG00000105082	Aqp10-ps	3	89965445	89968622	7.13162	-0.470692	0.283757	-1.65878	0.0971597	0.328686	1	7	4	16	4	14	0.863939	6.85397	5.21327	13.1948	5.13933	11.5244
ENSMUSG00000033257	Ttll4	1	74661745	74703730	648.061	-0.470224	0.136369	-3.44817	0.000564406	0.00499265	613	777	363	1060	475	778	529.595	760.791	473.104	874.154	610.296	640.429
ENSMUSG00000097290	1300002E11Rik	16	21794318	21809040	77.1667	-0.47011	0.232952	-2.01805	0.0435856	0.186	70	118	46	110	51	86	60.4757	115.538	59.9525	90.7141	65.5265	70.7929
ENSMUSG00000101061	Platr1	1	134435628	134439597	8.578	-0.469999	0.287304	-1.6359	0.101861	0.339765	4	20	1	15	7	7	3.45576	19.5828	1.30332	12.3701	8.99383	5.76221
ENSMUSG00000020258	Glyctk	9	106152857	106158138	17.1465	-0.469767	0.303299	-1.54885	0.121417	0.381338	12	31	11	26	9	18	10.3673	30.3533	14.3365	21.4415	11.5635	14.8171
ENSMUSG00000082766	1700064H15Rik	3	19610368	19628677	15.2356	-0.469762	0.302525	-1.5528	0.12047	0.379577	6	25	15	13	4	32	5.18363	24.4785	19.5497	10.7208	5.13933	26.3415
ENSMUSG00000015759	Cnih1	14	46775582	46788411	1509.56	-0.469651	0.105913	-4.43431	9.24e-06	0.000121963	1445	1939	978	1829	974	2279	1248.39	1898.55	1274.64	1508.33	1251.43	1876.01
ENSMUSG00000062518	Zfp534	4	147673502	147702553	8.62595	-0.469624	0.289098	-1.62445	0.10428	0.34534	3	13	8	19	1	11	2.59182	12.7288	10.4265	15.6688	1.28483	9.05491
ENSMUSG00000108053	Gm43890	6	83314145	83316943	126.126	-0.469533	0.193097	-2.43159	0.0150326	0.0818077	117	174	87	168	74	168	101.081	170.37	113.389	138.545	95.0776	138.293
ENSMUSG00000105302	Gm19817	3	55330841	55332972	2.65348	-0.469456	0.216982	-2.16357	0.0304974	NA	0	7	0	8	0	3	0	6.85397	0	6.59739	0	2.46952
ENSMUSG00000102427	Gm37463	1	177229891	177230686	34.0345	-0.469448	0.293663	-1.59859	0.109911	0.357236	27	43	20	80	21	24	23.3264	42.103	26.0663	65.9739	26.9815	19.7562
ENSMUSG00000062960	Kdr	5	75932827	75978458	806.402	-0.469374	0.107706	-4.35791	1.31e-05	0.000167608	796	1022	497	1169	529	1043	687.695	1000.68	647.748	964.044	679.677	858.57
ENSMUSG00000099179	Gm27980	X	169295009	169295177	2.65223	-0.469356	0.216966	-2.16327	0.0305205	NA	0	7	0	3	0	8	0	6.85397	0	2.47402	0	6.58539
ENSMUSG00000023186	Vwa5a	9	38718268	38743337	8196.08	-0.469352	0.0827938	-5.66893	1.44e-08	2.79e-07	8009	10431	5480	10810	5048	11542	6919.29	10213.4	7142.17	8914.72	6485.84	9501.07
ENSMUSG00000107179	Gm43069	5	120777796	120805623	6.70755	-0.469303	0.281162	-1.66915	0.0950872	0.323544	4	15	1	13	4	6	3.45576	14.6871	1.30332	10.7208	5.13933	4.93904
ENSMUSG00000086291	Gm15513	5	34211810	34213802	20.5218	-0.469263	0.30166	-1.5556	0.119803	0.378472	14	18	17	41	8	33	12.0951	17.6245	22.1564	33.8116	10.2787	27.1647
ENSMUSG00000082954	Gm15504	7	80237680	80237944	3.20799	-0.469191	0.215911	-2.17308	0.0297745	0.139849	0	2	0	2	0	19	0	1.95828	0	1.64935	0	15.6403
ENSMUSG00000036473	Tbc1d24	17	24175431	24209387	955.522	-0.468724	0.114216	-4.10383	4.06e-05	0.000471806	872	1105	643	1536	621	1209	753.355	1081.95	838.032	1266.7	797.881	995.217
ENSMUSG00000015243	Abca1	4	53030787	53159895	6400.59	-0.468549	0.0822907	-5.69383	1.24e-08	2.43e-07	6133	7956	4266	8318	4043	9355	5298.54	7790.03	5559.95	6859.64	5194.58	7700.79
ENSMUSG00000030123	Plxnd1	6	115954811	115995005	4784.65	-0.468367	0.113521	-4.12584	3.69e-05	0.00043292	4599	5166	3139	5906	3032	8284	3973.26	5058.23	4091.11	4870.52	3895.61	6819.17
ENSMUSG00000026956	Uap1l1	2	25359889	25365682	4022.47	-0.468206	0.123647	-3.78662	0.00015271	0.00155141	3870	4300	2551	4785	2625	7213	3343.44	4210.3	3324.76	3946.06	3372.69	5937.55
ENSMUSG00000062470	Fbxl12os	9	20607458	20617271	30.2284	-0.468057	0.292917	-1.59792	0.110061	0.357511	25	35	9	38	27	58	21.5985	34.2698	11.7298	31.3376	34.6905	47.7441
ENSMUSG00000000278	Scpep1	11	88924020	88955465	6656.78	-0.467978	0.0902258	-5.18674	2.14e-07	3.64e-06	6574	8091	4334	8347	4170	10264	5679.54	7922.21	5648.57	6883.55	5357.75	8449.05
ENSMUSG00000036986	Pml	9	58218076	58249786	2989.8	-0.467861	0.089504	-5.22727	1.72e-07	2.97e-06	2842	3447	1927	3926	1969	4652	2455.31	3375.09	2511.49	3237.67	2529.84	3829.4
ENSMUSG00000042659	Arrdc4	7	68736995	68749241	324.697	-0.467707	0.139588	-3.35063	0.00080627	0.00686391	291	404	229	471	202	431	251.406	395.572	298.459	388.421	259.536	354.788
ENSMUSG00000058163	Gm5431	11	48887422	48902214	2558.46	-0.467628	0.0966041	-4.84067	1.29e-06	1.97e-05	2530	3383	1697	3539	1565	3294	2185.77	3312.43	2211.73	2918.52	2010.76	2711.53
ENSMUSG00000038116	Phf20	2	156196466	156309952	2165.35	-0.467563	0.080912	-5.77865	7.53e-09	1.51e-07	2058	2583	1387	3050	1439	3053	1777.99	2529.11	1807.7	2515.25	1848.87	2513.15
ENSMUSG00000034107	Ano7	1	93373930	93404303	8.50539	-0.467311	0.295133	-1.58339	0.113333	0.364687	4	14	3	16	6	11	3.45576	13.7079	3.90995	13.1948	7.709	9.05491
ENSMUSG00000037395	Rcor3	1	192098546	192138062	1174.39	-0.467294	0.100115	-4.66757	3.05e-06	4.4e-05	1133	1383	747	1808	770	1530	978.843	1354.15	973.577	1491.01	989.321	1259.46
ENSMUSG00000108141	Gm44079	6	115451815	115464990	9.73884	-0.467081	0.291943	-1.5999	0.10962	0.3566	7	21	6	21	2	5	6.04757	20.5619	7.8199	17.3181	2.56967	4.11587
ENSMUSG00000085541	Gm16010	9	97015966	97022043	15.0636	-0.466967	0.304198	-1.53507	0.124766	0.38658	13	29	9	24	6	14	11.2312	28.395	11.7298	19.7922	7.709	11.5244
ENSMUSG00000106291	1110003F10Rik	5	65405751	65406517	10.2882	-0.46687	0.299579	-1.55842	0.119134	0.376718	10	10	3	25	5	15	8.63939	9.79138	3.90995	20.6168	6.42416	12.3476
ENSMUSG00000037031	Tspan15	10	62185396	62231251	3.54098	-0.466733	0.235118	-1.9851	0.0471334	0.19721	2	9	0	3	0	10	1.72788	8.81225	0	2.47402	0	8.23173
ENSMUSG00000095061	E030018B13Rik	7	63916857	63920539	89.3661	-0.466504	0.214644	-2.17339	0.0297513	0.139785	90	116	50	137	58	112	77.7545	113.58	65.1658	112.98	74.5203	92.1954
ENSMUSG00000030681	Mvp	7	126986860	127014621	3296.66	-0.466225	0.109178	-4.27033	1.95e-05	0.000239912	3201	3670	2125	4064	2115	5567	2765.47	3593.44	2769.55	3351.47	2717.42	4582.61
ENSMUSG00000092550	Gm20496	17	34199316	34205449	16.2282	-0.466001	0.304106	-1.53236	0.125433	0.38795	10	21	4	36	15	17	8.63939	20.5619	5.21327	29.6883	19.2725	13.9939
ENSMUSG00000001627	Ifrd1	12	40201567	40248504	2302.33	-0.465784	0.0854408	-5.45153	4.99e-08	9.23e-07	2336	2807	1491	3143	1413	3276	2018.16	2748.44	1943.24	2591.95	1815.47	2696.72
ENSMUSG00000020668	Kif3c	12	3365132	3406494	805.023	-0.465761	0.108658	-4.2865	1.82e-05	0.000224628	802	951	476	1068	546	1219	692.879	931.161	620.379	880.752	701.519	1003.45
ENSMUSG00000034825	Nrip3	7	109758055	109782025	30.1907	-0.464597	0.283897	-1.6365	0.101736	0.339551	32	37	19	48	13	44	27.646	36.2281	24.763	39.5843	16.7028	36.2196
ENSMUSG00000071083	NA	NA	NA	NA	21.3496	-0.464379	0.299958	-1.54815	0.121587	0.381445	14	23	15	46	12	25	12.0951	22.5202	19.5497	37.935	15.418	20.5793
ENSMUSG00000038844	Kif16b	2	142617474	142901531	3039.84	-0.464347	0.0846658	-5.48447	4.15e-08	7.78e-07	2970	3848	2013	4064	1903	4234	2565.9	3767.72	2623.58	3351.47	2445.04	3485.32
ENSMUSG00000019158	Tmem160	7	16452779	16455494	445.865	-0.464327	0.170804	-2.71847	0.00655838	0.0419096	412	445	289	507	290	870	355.943	435.717	376.658	418.11	372.602	716.161
ENSMUSG00000045410	Akr1e1	13	4590750	4609174	698.61	-0.463503	0.106954	-4.33366	1.47e-05	0.000185055	664	881	453	957	457	958	573.656	862.621	590.402	789.213	587.169	788.6
ENSMUSG00000053040	Aph1c	9	66814994	66834726	498.63	-0.463199	0.129265	-3.58333	0.000339242	0.00317136	464	561	322	640	332	811	400.868	549.297	419.668	527.791	426.565	667.594
ENSMUSG00000050538	B230217C12Rik	11	97840780	97844099	6.03804	-0.462927	0.271528	-1.7049	0.0882137	0.307459	6	8	2	17	0	8	5.18363	7.83311	2.60663	14.0195	0	6.58539
ENSMUSG00000057134	Ado	10	67544511	67548955	1519.67	-0.462857	0.120576	-3.83873	0.000123672	0.00128124	1560	1813	993	1784	903	2514	1347.74	1775.18	1294.19	1471.22	1160.2	2069.46
ENSMUSG00000100235	Gm28557	13	67069399	67108604	29.5544	-0.462312	0.298796	-1.54725	0.121803	0.381524	30	56	18	51	12	19	25.9182	54.8318	23.4597	42.0584	15.418	15.6403
ENSMUSG00000047181	Samd14	11	95009879	95026087	65.4265	-0.46177	0.236729	-1.95062	0.0511017	0.208854	56	92	38	86	47	89	48.3806	90.0807	49.526	70.9219	60.3871	73.2624
ENSMUSG00000021226	Acot2	12	83987861	83993873	290.981	-0.461643	0.146248	-3.15658	0.0015963	0.0125238	279	387	194	370	180	409	241.039	378.927	252.843	305.129	231.27	336.678
ENSMUSG00000038587	Akap12	10	4266380	4359470	15.6795	-0.461484	0.30388	-1.51864	0.128853	0.394351	10	15	11	25	8	31	8.63939	14.6871	14.3365	20.6168	10.2787	25.5184
ENSMUSG00000087020	Gm16283	18	49755794	49757189	6.82644	-0.461468	0.276157	-1.67104	0.0947147	0.322717	1	9	3	5	4	22	0.863939	8.81225	3.90995	4.12337	5.13933	18.1098
ENSMUSG00000007216	Zfp775	6	48602063	48623227	105	-0.461417	0.21873	-2.10953	0.0348988	0.157467	114	142	75	130	46	156	98.489	139.038	97.7487	107.208	59.1023	128.415
ENSMUSG00000030323	Ift122	6	115853470	115926699	367.736	-0.461414	0.142709	-3.23325	0.0012239	0.00992278	337	421	226	463	259	600	291.147	412.217	294.549	381.824	332.772	493.904
ENSMUSG00000043257	Pigv	4	133660387	133672647	282.061	-0.461355	0.148909	-3.09824	0.00194674	0.014869	255	328	164	385	210	425	220.304	321.157	213.744	317.499	269.815	349.849
ENSMUSG00000097418	Mir155hg	16	84703167	84715245	10.5238	-0.461337	0.30033	-1.5361	0.124513	0.386487	8	19	3	19	7	11	6.91151	18.6036	3.90995	15.6688	8.99383	9.05491
ENSMUSG00000079457	Gm7609	1	85199613	85213786	82.1108	-0.461196	0.221721	-2.08007	0.0375192	0.166425	73	105	58	129	48	101	63.0675	102.81	75.5923	106.383	61.672	83.1405
ENSMUSG00000105516	Gm36823	3	38426552	38443874	8.76907	-0.461157	0.297019	-1.55262	0.120515	0.379577	5	13	6	13	3	16	4.3197	12.7288	7.8199	10.7208	3.8545	13.1708
ENSMUSG00000038545	Cul7	17	46650337	46664364	326.008	-0.461104	0.15056	-3.0626	0.00219424	0.0164626	313	337	226	447	193	540	270.413	329.97	294.549	368.629	247.973	444.514
ENSMUSG00000024160	Spsb3	17	24886643	24892152	56.7056	-0.461065	0.257473	-1.79073	0.0733368	0.27121	56	59	30	65	37	114	48.3806	57.7692	39.0995	53.6038	47.5388	93.8418
ENSMUSG00000107868	Gm5112	6	122811170	122813537	50.632	-0.461028	0.261985	-1.75975	0.07845	0.28376	45	45	35	97	28	72	38.8773	44.0612	45.6161	79.9934	35.9753	59.2685
ENSMUSG00000006310	Zbtb32	7	30589681	30598909	12.9813	-0.460816	0.303379	-1.51895	0.128776	0.394308	16	14	4	20	5	27	13.823	13.7079	5.21327	16.4935	6.42416	22.2257
ENSMUSG00000106832	Gm42632	5	67427993	67430403	39.6009	-0.460723	0.287028	-1.60515	0.108461	0.354219	39	50	18	88	26	31	33.6936	48.9569	23.4597	72.5713	33.4057	25.5184
ENSMUSG00000026809	Spaca9	2	28692080	28699727	7.71067	-0.46062	0.278373	-1.65469	0.0979874	0.331036	0	11	2	14	7	15	0	10.7705	2.60663	11.5454	8.99383	12.3476
ENSMUSG00000032840	2410131K14Rik	5	118245227	118266093	772.931	-0.46058	0.113583	-4.05501	5.01e-05	0.000571079	700	910	495	996	537	1197	604.757	891.016	645.142	821.375	689.955	985.338
ENSMUSG00000050332	Amer1	X	95420318	95444872	398.682	-0.460457	0.128464	-3.58432	0.000337955	0.00316526	412	455	251	595	244	558	355.943	445.508	327.132	490.681	313.499	459.331
ENSMUSG00000039081	Zfp503	14	21983959	21989601	341.421	-0.460426	0.178637	-2.57744	0.00995359	0.0588992	313	337	220	390	225	669	270.413	329.97	286.73	321.623	289.087	550.703
ENSMUSG00000015790	Surf1	2	26913381	26916530	520.142	-0.460314	0.121232	-3.79698	0.000146471	0.00149489	536	604	337	700	311	790	463.071	591.4	439.218	577.272	399.583	650.307
ENSMUSG00000036304	Zdhhc23	16	43969078	43979093	8.84276	-0.460145	0.289112	-1.59158	0.111479	0.360704	5	19	5	4	3	20	4.3197	18.6036	6.51658	3.2987	3.8545	16.4635
ENSMUSG00000024833	Pola2	19	5940543	5964206	1549.12	-0.460116	0.0992433	-4.63624	3.55e-06	5.06e-05	1448	1648	994	2361	1049	2235	1250.98	1613.62	1295.5	1947.05	1347.79	1839.79
ENSMUSG00000097321	1700028E10Rik	5	151368675	151432118	10.3906	-0.459995	0.299692	-1.53489	0.12481	0.386624	9	11	6	13	3	26	7.77545	10.7705	7.8199	10.7208	3.8545	21.4025
ENSMUSG00000103219	Gm37787	1	171634879	171636022	2.85668	-0.459983	0.226743	-2.02865	0.042494	NA	1	4	0	8	0	7	0.863939	3.91655	0	6.59739	0	5.76221
ENSMUSG00000001750	Tcirg1	19	3896050	3907133	5849.3	-0.459978	0.103877	-4.4281	9.51e-06	0.000124946	5399	5858	3661	9187	4091	8615	4664.41	5735.79	4771.44	7576.28	5256.25	7091.64
ENSMUSG00000030161	Gabarapl1	6	129533160	129542346	1328.75	-0.45979	0.1105	-4.16101	3.17e-05	0.000376656	1239	1628	886	1602	864	2092	1070.42	1594.04	1154.74	1321.13	1110.1	1722.08
ENSMUSG00000033355	Rtp4	16	23520291	23614222	3215.09	-0.459725	0.0897071	-5.12474	2.98e-07	4.97e-06	3180	4097	2083	4085	2042	4646	2747.33	4011.53	2714.81	3368.79	2623.63	3824.46
ENSMUSG00000020635	Fkbp1b	12	4833174	4841591	229.325	-0.459405	0.173549	-2.64711	0.00811818	0.0499399	175	283	178	289	146	352	151.189	277.096	231.99	238.331	187.586	289.757
ENSMUSG00000106229	Gm19409	5	30815620	30818477	32.9277	-0.459357	0.291598	-1.57531	0.115185	0.368207	28	54	18	61	21	24	24.1903	52.8735	23.4597	50.3051	26.9815	19.7562
ENSMUSG00000077385	Gm22657	9	65952314	65952445	4.64845	-0.459252	0.257829	-1.78123	0.0748752	0.274907	4	11	1	9	0	6	3.45576	10.7705	1.30332	7.42206	0	4.93904
ENSMUSG00000025135	Anapc11	11	120598421	120608198	1698.64	-0.459069	0.105314	-4.35904	1.31e-05	0.000166847	1695	1935	1091	2144	1074	2749	1464.38	1894.63	1421.92	1768.1	1379.91	2262.9
ENSMUSG00000066647	Gm5113	7	30169875	30182324	173.569	-0.459052	0.170306	-2.69546	0.00702921	0.0444335	183	213	111	240	99	249	158.101	208.556	144.668	197.922	127.198	204.97
ENSMUSG00000028007	Snx7	3	117781647	117868936	1179.49	-0.45899	0.10587	-4.33541	1.45e-05	0.000183819	1203	1507	787	1686	697	1519	1039.32	1475.56	1025.71	1390.4	895.528	1250.4
ENSMUSG00000023216	Epb42	2	121017891	121037072	3.73062	-0.458926	0.246944	-1.85842	0.0631087	0.244004	2	8	0	9	1	5	1.72788	7.83311	0	7.42206	1.28483	4.11587
ENSMUSG00000086527	Gm15856	6	121223692	121226153	5.53322	-0.458694	0.275185	-1.66686	0.0955432	0.324585	3	10	1	12	3	7	2.59182	9.79138	1.30332	9.89609	3.8545	5.76221
ENSMUSG00000030806	Stx1b	7	127803900	127824549	10.0197	-0.458612	0.27883	-1.64477	0.100017	0.335219	4	4	0	16	9	34	3.45576	3.91655	0	13.1948	11.5635	27.9879
ENSMUSG00000027322	Siglec1	2	131069220	131086765	6733.51	-0.458226	0.0957794	-4.78418	1.72e-06	2.57e-05	6317	8023	4450	8280	4422	10664	5457.5	7855.63	5799.76	6828.3	5681.53	8778.32
ENSMUSG00000097792	Gm27042	19	40589435	40594862	69.798	-0.457908	0.237672	-1.92664	0.0540244	0.217584	78	74	40	122	38	94	67.3872	72.4562	52.1327	100.61	48.8236	77.3783
ENSMUSG00000051037	Zfp455	13	67194506	67209298	165.037	-0.457725	0.186895	-2.4491	0.0143214	0.0788827	170	231	116	227	85	206	146.87	226.181	151.185	187.201	109.211	169.574
ENSMUSG00000025268	Maged2	X	150806370	150814345	322.555	-0.45755	0.143395	-3.19085	0.00141857	0.0113167	330	409	178	424	224	462	285.1	400.468	231.99	349.662	287.803	380.306
ENSMUSG00000078263	Gm14188	11	99763933	99764100	4.53518	-0.457187	0.251875	-1.81513	0.0695038	0.26078	2	4	2	18	0	5	1.72788	3.91655	2.60663	14.8441	0	4.11587
ENSMUSG00000022797	Tfrc	16	32608920	32632794	2496	-0.456852	0.0837298	-5.45626	4.86e-08	9.01e-07	2493	3096	1626	3373	1568	3493	2153.8	3031.41	2119.19	2781.62	2014.62	2875.34
ENSMUSG00000026311	Asb1	1	91540544	91559589	555.948	-0.456596	0.132441	-3.44754	0.000565722	0.00499763	558	688	347	652	356	890	482.078	673.647	452.251	537.687	457.4	732.624
ENSMUSG00000083796	Gm13369	2	24993357	24994343	100.534	-0.456494	0.254859	-1.79116	0.0732673	0.271019	76	101	53	227	83	92	65.6594	98.893	69.0758	187.201	106.641	75.7319
ENSMUSG00000030539	Sema4b	7	80186841	80226527	586.641	-0.456275	0.129597	-3.52073	0.000430365	0.00392878	537	648	371	747	408	969	463.935	634.482	483.53	616.031	524.212	797.655
ENSMUSG00000032565	Nudt16	9	105128903	105131824	113.166	-0.456066	0.200746	-2.27185	0.0230957	0.114569	99	127	66	153	84	181	85.53	124.351	86.0189	126.175	107.926	148.994
ENSMUSG00000044005	Gls2	10	128194457	128210004	40.3819	-0.456004	0.268916	-1.69571	0.0899408	0.311624	40	39	22	63	25	69	34.5576	38.1864	28.673	51.9544	32.1208	56.799
ENSMUSG00000026657	Frmd4a	2	4017717	4614043	2722.17	-0.455937	0.084705	-5.38265	7.34e-08	1.33e-06	2647	3159	1779	4100	1756	3641	2286.85	3093.1	2318.6	3381.16	2256.17	2997.17
ENSMUSG00000088639	Mir1955	2	92191977	92192074	11.2437	-0.455818	0.299856	-1.52012	0.12848	0.393706	4	14	9	27	5	12	3.45576	13.7079	11.7298	22.2662	6.42416	9.87808
ENSMUSG00000109290	Phgdh-ps1	7	83710966	83711719	7.60789	-0.455741	0.29123	-1.56488	0.11761	0.373621	6	9	3	10	3	19	5.18363	8.81225	3.90995	8.24674	3.8545	15.6403
ENSMUSG00000086134	Gm16159	8	25548661	25556083	4.14693	-0.455722	0.220349	-2.06818	0.038623	0.170033	1	6	0	22	0	0	0.863939	5.87483	0	18.1428	0	0
ENSMUSG00000038206	Fbxo8	8	56551090	56593939	537.786	-0.455721	0.118657	-3.84067	0.000122701	0.00127451	518	604	355	729	343	830	447.52	591.4	462.677	601.187	440.698	683.234
ENSMUSG00000040043	Rbms2	10	128131558	128180297	1241.32	-0.45558	0.102247	-4.45567	8.36e-06	0.00011124	1180	1402	877	1714	749	1867	1019.45	1372.75	1143.01	1413.49	962.34	1536.86
ENSMUSG00000106106	CT010467.1	17	39846353	39848827	2615.91	-0.455522	0.213845	-2.13015	0.033159	0.151436	72	102	79	2602	161	15887	62.2036	99.8721	102.962	2145.8	206.858	13077.8
ENSMUSG00000078994	Zfp429	13	67387905	67399819	181.708	-0.455369	0.171293	-2.65842	0.0078508	0.0486388	168	249	115	248	122	231	145.142	243.805	149.881	204.519	156.75	190.153
ENSMUSG00000109435	Gm7067	7	100197100	100198348	16.3604	-0.455275	0.304139	-1.49693	0.134411	0.40435	17	15	5	22	10	38	14.687	14.6871	6.51658	18.1428	12.8483	31.2806
ENSMUSG00000104010	Gm37366	1	195042383	195044679	41.3261	-0.455109	0.28739	-1.58359	0.113287	0.364597	34	33	22	103	29	43	29.3739	32.3116	28.673	84.9414	37.2602	35.3965
ENSMUSG00000038368	Focad	4	88094629	88411011	322.669	-0.454788	0.14754	-3.08248	0.00205285	0.0155541	336	398	210	503	188	396	290.284	389.697	273.696	414.811	241.549	325.977
ENSMUSG00000059482	2610301B20Rik	4	10874498	10899425	226.597	-0.454527	0.157402	-2.88769	0.00388085	0.0269535	217	281	150	283	142	347	187.475	275.138	195.497	233.383	182.446	285.641
ENSMUSG00000025888	Casp1	9	5298517	5307265	2342.36	-0.454424	0.0963581	-4.71599	2.41e-06	3.52e-05	2272	3098	1547	3230	1495	2985	1962.87	3033.37	2016.23	2663.7	1920.83	2457.17
ENSMUSG00000032220	Myo1e	9	70207350	70399766	4394.69	-0.454382	0.0786971	-5.77381	7.75e-09	1.56e-07	4261	5211	2730	5945	2997	6406	3681.24	5102.29	3558.05	4902.69	3850.64	5273.25
ENSMUSG00000069769	Msi2	11	88339382	88718513	459.225	-0.454379	0.129564	-3.50698	0.000453228	0.00411334	453	600	298	666	289	568	391.364	587.483	388.388	549.233	371.317	467.562
ENSMUSG00000044056	Efcab9	11	32522751	32532081	21.3776	-0.454374	0.301408	-1.5075	0.131682	0.399524	18	38	9	36	15	18	15.5509	37.2073	11.7298	29.6883	19.2725	14.8171
ENSMUSG00000106346	Gtpbp4-ps6	7	15653333	15653624	13.0858	-0.454326	0.301361	-1.50758	0.131662	0.399524	14	15	9	19	1	28	12.0951	14.6871	11.7298	15.6688	1.28483	23.0489
ENSMUSG00000105740	Gm42685	5	8512463	8514852	26.7768	-0.454143	0.29132	-1.55892	0.119016	0.376405	27	27	16	53	13	36	23.3264	26.4367	20.8531	43.7077	16.7028	29.6342
ENSMUSG00000021477	Ctsl	13	64359337	64370890	11928.5	-0.454109	0.0766048	-5.92794	3.07e-09	6.48e-08	11624	14842	7848	15685	7657	17001	10042.4	14532.4	10228.4	12935	9837.97	13994.8
ENSMUSG00000024338	Psmb8	17	34197721	34201454	2945.9	-0.45386	0.108051	-4.20044	2.66e-05	0.000320381	2836	3359	1894	3572	1942	4892	2450.13	3288.93	2468.48	2945.73	2495.15	4026.96
ENSMUSG00000052477	C130026I21Rik	1	84992690	85270566	51.2935	-0.453755	0.250994	-1.80783	0.0706322	0.263821	40	65	33	75	36	71	34.5576	63.644	43.0094	61.8505	46.254	58.4453
ENSMUSG00000034064	Poglut1	16	38525137	38550258	636.154	-0.45359	0.118272	-3.83515	0.000125489	0.0012967	583	812	419	928	428	798	503.676	795.06	546.09	765.297	549.908	656.892
ENSMUSG00000078648	Gm17546	15	95824459	95830072	33.1436	-0.453404	0.279538	-1.62198	0.104808	0.346436	31	46	16	53	23	40	26.7821	45.0404	20.8531	43.7077	29.5512	32.9269
ENSMUSG00000097271	Gm9903	5	33629925	33632092	11.5547	-0.453382	0.299871	-1.51192	0.130554	0.397519	13	21	3	24	5	9	11.2312	20.5619	3.90995	19.7922	6.42416	7.40856
ENSMUSG00000068686	Cd59b	2	104069849	104091187	3.76617	-0.452813	0.245183	-1.84684	0.0647708	0.248452	2	4	1	6	0	13	1.72788	3.91655	1.30332	4.94804	0	10.7013
ENSMUSG00000097445	Gm26631	9	57531287	57537629	48.2079	-0.452295	0.258958	-1.74659	0.080708	0.289356	38	56	38	78	26	66	32.8297	54.8318	49.526	64.3246	33.4057	54.3294
ENSMUSG00000005968	Tuft1	3	94612757	94658872	248.595	-0.451718	0.156017	-2.89532	0.00378775	0.0263989	230	290	164	310	163	401	198.706	283.95	213.744	255.649	209.428	330.093
ENSMUSG00000027580	Helz2	2	181227615	181242027	8601.66	-0.451616	0.0817301	-5.5257	3.28e-08	6.22e-07	8159	9470	5579	11927	5765	13089	7048.88	9272.44	7271.2	9835.88	7407.06	10774.5
ENSMUSG00000020826	Nos2	11	78920787	78960254	7.66729	-0.450796	0.290119	-1.55383	0.120225	0.379328	6	11	5	15	1	12	5.18363	10.7705	6.51658	12.3701	1.28483	9.87808
ENSMUSG00000103854	Gm37250	1	93531815	93534202	31.359	-0.450738	0.294771	-1.52911	0.126236	0.388989	32	63	21	39	12	29	27.646	61.6857	27.3696	32.1623	15.418	23.872
ENSMUSG00000080316	Spaca6	17	17830719	17843009	578.909	-0.45068	0.168009	-2.68247	0.00730807	0.0458325	569	665	341	1091	395	582	491.581	651.127	444.431	899.719	507.509	479.087
ENSMUSG00000068036	Afdn	17	13760539	13906150	4988.28	-0.45064	0.083959	-5.36738	7.99e-08	1.44e-06	4940	5927	3296	7495	3142	6493	4267.86	5803.35	4295.73	6180.93	4036.94	5344.86
ENSMUSG00000031150	Ccdc120	X	7731714	7750905	219.762	-0.450609	0.164173	-2.74472	0.00605631	0.0391282	203	220	151	334	138	338	175.38	215.41	196.801	275.441	177.307	278.233
ENSMUSG00000081747	Rpl7a-ps9	7	81445920	81446696	16.8572	-0.450577	0.30352	-1.48451	0.137675	0.410878	12	20	9	37	11	18	10.3673	19.5828	11.7298	30.5129	14.1332	14.8171
ENSMUSG00000028699	Tspan1	4	116161869	116167601	9.70744	-0.450082	0.289609	-1.5541	0.12016	0.379256	7	20	4	24	4	3	6.04757	19.5828	5.21327	19.7922	5.13933	2.46952
ENSMUSG00000056124	B4galt6	18	20684599	20746404	4987.34	-0.449753	0.0836506	-5.37657	7.59e-08	1.37e-06	4803	6275	3407	6601	3124	6964	4149.5	6144.09	4440.4	5443.67	4013.82	5732.58
ENSMUSG00000104272	Gm38297	9	100703213	100704269	15.538	-0.449708	0.303682	-1.48085	0.138646	0.412972	13	15	8	30	9	25	11.2312	14.6871	10.4265	24.7402	11.5635	20.5793
ENSMUSG00000102927	Gm37152	1	86580058	86581232	121.077	-0.449579	0.199419	-2.25444	0.0241683	0.118942	123	148	65	195	84	148	106.264	144.912	84.7156	160.811	107.926	121.83
ENSMUSG00000066621	Tecpr1	5	144194442	144223615	5370.9	-0.449556	0.083433	-5.38822	7.12e-08	1.29e-06	4975	5947	3575	7490	3596	8076	4298.1	5822.94	4659.36	6176.81	4620.26	6647.95
ENSMUSG00000030059	Tmf1	6	97152997	97179122	2791.21	-0.44933	0.0924475	-4.86038	1.17e-06	1.8e-05	2605	3579	1840	3974	1869	3542	2250.56	3504.34	2398.1	3277.25	2401.35	2915.68
ENSMUSG00000050144	Slc25a44	3	88410498	88425139	1024.24	-0.44908	0.0990988	-4.53164	5.85e-06	8.03e-05	1038	1170	651	1397	653	1535	896.769	1145.59	848.459	1152.07	838.996	1263.57
ENSMUSG00000030747	Dgat2	7	99153658	99182719	13.365	-0.449035	0.303674	-1.47868	0.139227	0.414081	9	23	8	11	7	26	7.77545	22.5202	10.4265	9.07141	8.99383	21.4025
ENSMUSG00000089082	Gm24860	9	111244592	111244867	3.99004	-0.448301	0.228343	-1.96328	0.0496132	0.204555	2	5	0	20	0	1	1.72788	4.89569	0	16.4935	0	0.823173
ENSMUSG00000015850	Adamtsl4	3	95676201	95687917	233.416	-0.447416	0.184088	-2.43044	0.0150803	0.0820437	210	256	149	434	160	256	181.427	250.659	194.194	357.908	205.573	210.732
ENSMUSG00000104529	Rbakdn	5	143164779	143165751	2.43755	-0.447334	0.213283	-2.09737	0.035961	NA	0	4	0	5	0	8	0	3.91655	0	4.12337	0	6.58539
ENSMUSG00000072980	Oip5	2	119609512	119618469	506.442	-0.447266	0.129988	-3.44083	0.000579929	0.00511179	501	650	365	684	284	686	432.833	636.44	475.71	564.077	364.893	564.697
ENSMUSG00000049532	Sall2	14	52311172	52328762	35.0068	-0.447241	0.280553	-1.59414	0.110905	0.359469	32	34	20	71	22	44	27.646	33.2907	26.0663	58.5518	28.2663	36.2196
ENSMUSG00000030643	Rab30	7	92741603	92844535	12.6868	-0.447208	0.304015	-1.471	0.14129	0.417971	12	21	6	19	6	17	10.3673	20.5619	7.8199	15.6688	7.709	13.9939
ENSMUSG00000043419	Chd3os	11	69340461	69342641	258.887	-0.447179	0.149053	-3.00013	0.00269863	0.01964	234	327	169	334	177	374	202.162	320.178	220.26	275.441	227.415	307.867
ENSMUSG00000089672	NA	NA	NA	NA	11083.8	-0.447115	0.134389	-3.32702	0.000877796	0.00739648	10478	12505	6971	20210	7573	11813	9052.35	12244.1	9085.42	16666.7	9730.04	9724.15
ENSMUSG00000032609	Klhdc8b	9	108447636	108461581	58.2421	-0.446973	0.246299	-1.81476	0.0695614	0.260898	50	61	31	91	45	89	43.197	59.7274	40.4028	75.0453	57.8175	73.2624
ENSMUSG00000047205	Dusp18	11	3895240	3901296	286.973	-0.446822	0.146266	-3.05485	0.00225172	0.0168368	294	310	168	409	192	439	253.998	303.533	218.957	337.292	246.688	361.373
ENSMUSG00000020892	Aloxe3	11	69125896	69149115	18.3536	-0.446603	0.301234	-1.48258	0.138187	0.412035	18	26	11	31	8	23	15.5509	25.4576	14.3365	25.5649	10.2787	18.933
ENSMUSG00000087624	9230111E07Rik	2	167782053	167783486	18.3713	-0.446479	0.302465	-1.47614	0.139908	0.415363	19	30	6	28	12	22	16.4148	29.3742	7.8199	23.0909	15.418	18.1098
ENSMUSG00000082513	Gm15374	1	88151038	88151881	82.737	-0.446423	0.243447	-1.83376	0.0666896	0.253517	54	92	61	156	59	92	46.6527	90.0807	79.5023	128.649	75.8051	75.7319
ENSMUSG00000085459	Gm12272	11	61527755	61528577	2.49029	-0.446403	0.213015	-2.09564	0.0361143	NA	0	6	0	8	0	3	0	5.87483	0	6.59739	0	2.46952
ENSMUSG00000009551	6330409D20Rik	2	32732620	32741016	35.8277	-0.44622	0.283607	-1.57338	0.115631	0.369104	24	31	21	71	28	51	20.7345	30.3533	27.3696	58.5518	35.9753	41.9818
ENSMUSG00000041658	Rragb	X	153139981	153171943	202.092	-0.446214	0.183332	-2.43391	0.0149366	0.0814395	194	279	121	318	138	212	167.604	273.18	157.701	262.246	177.307	174.513
ENSMUSG00000035295	Wdr38	2	38997476	39006168	32.3612	-0.446019	0.292923	-1.52265	0.127847	0.39255	37	52	8	36	24	49	31.9657	50.9152	10.4265	29.6883	30.836	40.3355
ENSMUSG00000047712	Ust	10	8204756	8518825	174.797	-0.445931	0.185869	-2.39917	0.0164324	0.0875576	169	197	130	216	93	295	146.006	192.89	169.431	178.13	119.489	242.836
ENSMUSG00000054293	A630033H20Rik	X	107148927	107173661	536.123	-0.445676	0.143839	-3.09844	0.00194542	0.0148647	512	744	380	779	318	607	442.337	728.479	495.26	642.421	408.577	499.666
ENSMUSG00000030494	Rhpn2	7	35334170	35392289	15.5053	-0.445565	0.302375	-1.47355	0.140602	0.416741	9	6	12	38	6	30	7.77545	5.87483	15.6398	31.3376	7.709	24.6952
ENSMUSG00000105745	Gm42521	5	45531072	45533111	7.72179	-0.445533	0.281762	-1.58124	0.113824	0.365558	5	8	6	11	0	21	4.3197	7.83311	7.8199	9.07141	0	17.2866
ENSMUSG00000040167	Ikzf5	7	131388652	131410521	66.6271	-0.44485	0.255588	-1.7405	0.0817717	0.292165	51	101	59	96	31	74	44.0609	98.893	76.8957	79.1687	39.8298	60.9148
ENSMUSG00000090523	Gypc	18	32528322	32560034	3.09185	-0.444842	0.226473	-1.96422	0.0495043	0.204212	0	5	1	3	0	12	0	4.89569	1.30332	2.47402	0	9.87808
ENSMUSG00000038170	Pde4dip	3	97689824	97888707	1272.24	-0.444807	0.0899386	-4.94567	7.59e-07	1.2e-05	1245	1479	830	1833	827	1766	1075.6	1448.15	1081.75	1511.63	1062.56	1453.72
ENSMUSG00000043872	Zmym1	4	127047094	127061152	307.678	-0.444583	0.143224	-3.10412	0.00190847	0.0146441	322	341	181	423	201	475	278.188	333.886	235.9	348.837	258.251	391.007
ENSMUSG00000091144	Phf11c	14	59380833	59395381	258.402	-0.444272	0.164492	-2.70088	0.00691562	0.0438687	274	319	154	422	162	297	236.719	312.345	200.711	348.012	208.143	244.482
ENSMUSG00000042797	Aqp11	7	97724006	97738289	73.7091	-0.444212	0.238762	-1.86048	0.0628177	0.243115	73	79	42	140	48	85	63.0675	77.3519	54.7393	115.454	61.672	69.9697
ENSMUSG00000083988	Rps10-ps4	5	147100562	147101053	9.74316	-0.443885	0.299502	-1.48208	0.138319	0.41237	8	13	4	11	5	22	6.91151	12.7288	5.21327	9.07141	6.42416	18.1098
ENSMUSG00000054822	1700041G16Rik	8	22805766	22809537	21.5748	-0.44363	0.297423	-1.49158	0.13581	0.406964	20	34	14	27	10	31	17.2788	33.2907	18.2464	22.2662	12.8483	25.5184
ENSMUSG00000026581	Sell	1	164061982	164084181	4.15648	-0.443617	0.249635	-1.77706	0.0755587	0.27672	3	3	0	10	1	12	2.59182	2.93742	0	8.24674	1.28483	9.87808
ENSMUSG00000037703	Lzts3	2	130632839	130642803	573.95	-0.443466	0.125462	-3.53467	0.000408291	0.00374822	520	610	363	794	410	902	449.248	597.274	473.104	654.791	526.781	742.502
ENSMUSG00000005802	Slc30a4	2	122681233	122702663	2006.18	-0.443226	0.0879983	-5.03676	4.73e-07	7.73e-06	1997	2526	1321	2699	1271	2743	1725.29	2473.3	1721.68	2225.79	1633.02	2257.96
ENSMUSG00000098412	Gm7870	9	72209555	72210170	22.2667	-0.443018	0.300613	-1.47371	0.140559	0.416674	25	42	12	31	9	22	21.5985	41.1238	15.6398	25.5649	11.5635	18.1098
ENSMUSG00000024659	Anxa1	19	20373428	20390944	10685.3	-0.442865	0.0872856	-5.07374	3.9e-07	6.42e-06	10545	13890	7070	13521	6806	14932	9110.24	13600.2	9214.45	11150.4	8744.57	12291.6
ENSMUSG00000027196	Alkbh3os1	2	93980034	93983575	26.6237	-0.442864	0.287677	-1.53945	0.123695	0.384666	22	37	17	37	16	38	19.0067	36.2281	22.1564	30.5129	20.5573	31.2806
ENSMUSG00000014243	Zswim7	11	62267224	62281375	54.8542	-0.442276	0.252131	-1.75415	0.0794052	0.286538	56	51	34	94	31	84	48.3806	49.9361	44.3128	77.5193	39.8298	69.1466
ENSMUSG00000002307	Daxx	17	33909414	33915589	1432.28	-0.442156	0.0938544	-4.71109	2.46e-06	3.6e-05	1406	1682	960	1890	904	2139	1214.7	1646.91	1251.18	1558.63	1161.49	1760.77
ENSMUSG00000025218	Poll	19	45552275	45560531	238.562	-0.441479	0.152922	-2.88695	0.00388993	0.0270014	246	292	161	327	137	337	212.529	285.908	209.834	269.668	176.022	277.409
ENSMUSG00000038650	Rnh1	7	141160326	141172857	7580.34	-0.441432	0.128635	-3.43167	0.000599867	0.00526888	7205	8523	4967	8287	5000	13582	6224.68	8345.2	6473.57	6834.07	6424.16	11180.3
ENSMUSG00000097331	F420014N23Rik	10	127195249	127202643	57.7972	-0.441197	0.258749	-1.70512	0.0881728	0.307459	42	59	42	114	38	67	36.2854	57.7692	54.7393	94.0128	48.8236	55.1526
ENSMUSG00000040950	Mgl2	11	70130329	70137550	8.10319	-0.441075	0.29016	-1.52011	0.128483	0.393706	7	17	5	10	1	12	6.04757	16.6454	6.51658	8.24674	1.28483	9.87808
ENSMUSG00000032905	Atg12	18	46732417	46741579	1431.7	-0.441073	0.0995013	-4.43284	9.3e-06	0.000122557	1428	1758	957	1809	890	2129	1233.7	1721.33	1247.27	1491.83	1143.5	1752.54
ENSMUSG00000047264	Zfp358	8	3493138	3497208	130.174	-0.440695	0.188047	-2.34353	0.0191021	0.0986411	117	158	78	173	95	193	101.081	154.704	101.659	142.669	122.059	158.872
ENSMUSG00000106103	Gm43081	5	108311370	108312749	11.956	-0.440525	0.30381	-1.45	0.147058	0.427182	9	17	7	17	6	20	7.77545	16.6454	9.12321	14.0195	7.709	16.4635
ENSMUSG00000020695	Mrc2	11	105292643	105351139	5.12575	-0.440463	0.254579	-1.73016	0.0836019	0.29684	2	3	0	6	3	21	1.72788	2.93742	0	4.94804	3.8545	17.2866
ENSMUSG00000054999	Naaladl1	19	6105782	6115792	41.316	-0.44032	0.285163	-1.5441	0.122564	0.382763	34	29	28	97	24	52	29.3739	28.395	36.4929	79.9934	30.836	42.805
ENSMUSG00000080981	Gm12161	11	45280594	45280954	69.2255	-0.440265	0.260443	-1.69044	0.0909432	0.31444	61	68	53	70	35	151	52.7003	66.5814	69.0758	57.7272	44.9691	124.299
ENSMUSG00000026715	Serpinc1	1	160978585	161005863	33.6791	-0.440069	0.279531	-1.57431	0.115416	0.368649	33	44	24	55	15	42	28.51	43.0821	31.2796	45.3571	19.2725	34.5733
ENSMUSG00000026365	Cfh	1	140084708	140183764	2870.47	-0.440067	0.0982187	-4.48048	7.45e-06	0.000100072	2689	3343	2064	4376	1760	3725	2323.13	3273.26	2690.04	3608.77	2261.31	3066.32
ENSMUSG00000031485	Prosc	8	27042555	27056132	1199.83	-0.439906	0.111195	-3.95617	7.62e-05	0.000831436	1173	1315	791	1536	772	1954	1013.4	1287.57	1030.92	1266.7	991.891	1608.48
ENSMUSG00000091390	Gm17168	17	57041775	57047143	3.67067	-0.439866	0.236314	-1.86137	0.0626925	0.242866	0	3	2	11	0	9	0	2.93742	2.60663	9.07141	0	7.40856
ENSMUSG00000029699	Ssc4d	5	135960211	135974531	84.078	-0.439512	0.231136	-1.90153	0.0572325	0.227487	78	135	53	106	54	96	67.3872	132.184	69.0758	87.4154	69.381	79.0246
ENSMUSG00000006273	Atp6v1b2	8	69088646	69113711	6856.46	-0.439393	0.0985613	-4.45806	8.27e-06	0.000110226	6727	8128	4568	8283	4367	10901	5811.72	7958.44	5953.55	6830.77	5610.87	8973.41
ENSMUSG00000096838	Gm26232	3	96450446	96450611	72.6116	-0.439142	0.260655	-1.68476	0.092034	0.317111	76	103	28	131	56	64	65.6594	100.851	36.4929	108.032	71.9506	52.6831
ENSMUSG00000050751	Pgbd5	8	124369049	124439658	70.9693	-0.439111	0.234594	-1.87179	0.0612355	0.238708	69	103	37	93	51	91	59.6118	100.851	48.2227	76.6947	65.5265	74.9088
ENSMUSG00000026204	Ptprn	1	75247027	75264502	3.18131	-0.438954	0.220832	-1.98773	0.0468419	0.196279	1	6	0	1	0	14	0.863939	5.87483	0	0.824674	0	11.5244
ENSMUSG00000022353	Mtss1	15	58941244	59082026	8887.72	-0.438565	0.0836073	-5.24553	1.56e-07	2.71e-06	8524	10110	6055	11757	5689	13565	7364.22	9899.09	7891.58	9695.69	7309.41	11166.3
ENSMUSG00000087178	A230056P14Rik	7	55962531	55980868	71.2608	-0.438451	0.229392	-1.91136	0.0559581	0.223249	76	86	47	103	37	102	65.6594	84.2059	61.2559	84.9414	47.5388	83.9637
ENSMUSG00000038195	Rilp	11	75510094	75513168	108.698	-0.438355	0.198387	-2.20959	0.0271336	0.13022	106	125	75	152	63	163	91.5775	122.392	97.7487	125.35	80.9445	134.177
ENSMUSG00000034445	Cyb561a3	19	10577454	10588548	240.912	-0.4381	0.162276	-2.69971	0.00693989	0.0439946	257	273	157	305	138	392	222.032	267.305	204.621	251.525	177.307	322.684
ENSMUSG00000066152	Slc31a2	4	62262562	62298411	636.597	-0.437861	0.115249	-3.79925	0.000145137	0.0014828	577	800	419	900	442	828	498.493	783.311	546.09	742.206	567.896	681.588
ENSMUSG00000040904	Gm21988	11	70235206	70239830	7.65882	-0.437753	0.277007	-1.5803	0.114039	0.366071	10	6	2	14	0	21	8.63939	5.87483	2.60663	11.5454	0	17.2866
ENSMUSG00000031791	Tmem38a	8	72572055	72587282	201.267	-0.43769	0.164739	-2.65686	0.00788721	0.0487733	167	243	141	272	139	290	144.278	237.931	183.768	224.311	178.592	238.72
ENSMUSG00000090626	Tex9	9	72450394	72492212	185.888	-0.437648	0.185107	-2.3643	0.0180643	0.0943836	198	230	99	308	127	210	171.06	225.202	129.028	254	163.174	172.866
ENSMUSG00000087750	Gm23468	8	77569495	77569602	5.60656	-0.437645	0.276419	-1.58327	0.113361	0.364689	5	10	1	10	2	9	4.3197	9.79138	1.30332	8.24674	2.56967	7.40856
ENSMUSG00000043535	Setx	2	29124181	29182471	5401.24	-0.437455	0.0741884	-5.89655	3.71e-09	7.79e-08	5347	6427	3576	7673	3462	7360	4619.48	6292.92	4660.66	6327.72	4448.09	6058.56
ENSMUSG00000097519	4930558J18Rik	1	57359222	57377544	33.8191	-0.437373	0.280018	-1.56194	0.118301	0.374734	39	50	17	48	18	43	33.6936	48.9569	22.1564	39.5843	23.127	35.3965
ENSMUSG00000108443	Gm44510	7	56012948	56017479	70.2308	-0.437365	0.272354	-1.60587	0.108303	0.353821	79	69	44	168	32	59	68.2512	67.5606	57.3459	138.545	41.1147	48.5672
ENSMUSG00000025227	Mfsd13a	19	46341121	46375252	354.16	-0.437296	0.171857	-2.54454	0.0109422	0.0633376	368	352	222	415	218	669	317.93	344.657	289.336	342.24	280.094	550.703
ENSMUSG00000081217	Gm15268	X	141627959	141628468	4.13782	-0.437023	0.244834	-1.78498	0.0742652	0.273643	4	5	0	8	0	12	3.45576	4.89569	0	6.59739	0	9.87808
ENSMUSG00000086502	B130055M24Rik	7	127448636	127460360	139.145	-0.436996	0.19629	-2.22628	0.0259956	0.125943	140	171	83	235	91	155	120.951	167.433	108.175	193.798	116.92	127.592
ENSMUSG00000030401	Rtn2	7	19282624	19296160	32.6764	-0.436677	0.297099	-1.4698	0.141615	0.418499	29	21	17	36	21	87	25.0542	20.5619	22.1564	29.6883	26.9815	71.6161
ENSMUSG00000083890	Gm15703	16	31924989	31925868	73.546	-0.436082	0.239016	-1.82449	0.0680782	0.257518	82	68	36	112	48	125	70.843	66.5814	46.9194	92.3635	61.672	102.897
ENSMUSG00000103280	Gm37277	1	4905751	4906861	9.2456	-0.435935	0.294428	-1.48061	0.138709	0.413099	6	15	8	13	1	16	5.18363	14.6871	10.4265	10.7208	1.28483	13.1708
ENSMUSG00000040433	Zbtb38	9	96682770	96752831	1239.66	-0.435713	0.0934487	-4.66258	3.12e-06	4.5e-05	1205	1490	834	1648	794	1788	1041.05	1458.92	1086.97	1359.06	1020.16	1471.83
ENSMUSG00000026344	Lypd1	1	125867622	125913101	3.1176	-0.435568	0.224525	-1.93996	0.052385	0.212919	0	6	1	2	0	12	0	5.87483	1.30332	1.64935	0	9.87808
ENSMUSG00000016262	Sertad4	1	192844488	192855756	4.18706	-0.435564	0.247833	-1.75749	0.0788343	0.284994	3	4	1	16	0	5	2.59182	3.91655	1.30332	13.1948	0	4.11587
ENSMUSG00000034300	Fam53c	18	34758906	34773760	1906.09	-0.435485	0.109877	-3.96338	7.39e-05	0.00080891	1849	2159	1260	2319	1240	3131	1597.42	2113.96	1642.18	1912.42	1593.19	2577.36
ENSMUSG00000040328	Olfr56	11	48978889	49135387	61.0125	-0.435453	0.257395	-1.69177	0.0906898	0.313891	68	86	32	107	36	57	58.7479	84.2059	41.7061	88.2401	46.254	46.9209
ENSMUSG00000081578	Gm12611	11	60816375	60817747	37.6243	-0.435198	0.273966	-1.58851	0.112171	0.361981	39	35	20	61	23	63	33.6936	34.2698	26.0663	50.3051	29.5512	51.8599
ENSMUSG00000072949	Acot1	12	84009490	84018371	40.1193	-0.434885	0.273448	-1.59038	0.11175	0.361113	33	42	26	47	26	79	28.51	41.1238	33.8862	38.7597	33.4057	65.0307
ENSMUSG00000041959	S100a10	3	93555080	93564643	2983.08	-0.43476	0.0862211	-5.04239	4.6e-07	7.51e-06	2975	3698	1925	3823	1948	4304	2570.22	3620.85	2508.88	3152.73	2502.85	3542.94
ENSMUSG00000074794	Arrdc3	13	80883384	80896042	1590.93	-0.43471	0.094478	-4.60118	4.2e-06	5.9e-05	1501	2021	1082	2187	1039	2091	1296.77	1978.84	1410.19	1803.56	1334.94	1721.26
ENSMUSG00000073491	Ifi213	1	173566283	173599274	42.2181	-0.434617	0.282065	-1.54084	0.123356	0.384301	44	66	24	77	23	32	38.0133	64.6231	31.2796	63.4999	29.5512	26.3415
ENSMUSG00000030340	Scnn1a	6	125320659	125344943	30.7386	-0.434375	0.287142	-1.51275	0.130343	0.397333	19	44	26	40	17	44	16.4148	43.0821	33.8862	32.987	21.8422	36.2196
ENSMUSG00000041168	Lonp1	17	56614301	56626903	2062.85	-0.434323	0.100502	-4.32155	1.55e-05	0.0001944	2034	2317	1322	2621	1368	3291	1757.25	2268.66	1722.98	2161.47	1757.65	2709.06
ENSMUSG00000053581	Zfand2a	5	139471211	139484549	3435.74	-0.434227	0.0940946	-4.6148	3.93e-06	5.57e-05	3395	4029	2173	4291	2307	5347	2933.07	3944.95	2832.11	3538.68	2964.11	4401.51
ENSMUSG00000043614	Vps37d	5	135072900	135078266	4.23915	-0.434164	0.254647	-1.70496	0.0882016	0.307459	1	6	1	4	2	14	0.863939	5.87483	1.30332	3.2987	2.56967	11.5244
ENSMUSG00000108389	Gm45206	7	80209394	80211678	22.1758	-0.434077	0.296978	-1.46165	0.143838	0.421935	18	22	16	41	11	33	15.5509	21.541	20.8531	33.8116	14.1332	27.1647
ENSMUSG00000036854	Hspb6	7	30552178	30555443	165.499	-0.434023	0.17674	-2.45572	0.0140601	0.0778329	136	185	113	233	118	247	117.496	181.141	147.275	192.149	151.61	203.324
ENSMUSG00000006930	Hap1	11	100347327	100356128	110.77	-0.433872	0.195505	-2.21923	0.0264708	0.127747	107	135	70	164	72	147	92.4415	132.184	91.2321	135.246	92.508	121.006
ENSMUSG00000104206	Gm32250	1	194989062	194995345	31.2662	-0.433786	0.294313	-1.4739	0.14051	0.416674	36	27	23	52	8	57	31.1018	26.4367	29.9763	42.883	10.2787	46.9209
ENSMUSG00000107374	Gm43172	5	93090994	93093130	23.294	-0.433479	0.29854	-1.452	0.146502	0.426734	23	44	11	24	14	30	19.8706	43.0821	14.3365	19.7922	17.9877	24.6952
ENSMUSG00000089151	Mir1950	19	34965396	34965469	4.58773	-0.433361	0.246146	-1.76059	0.0783084	0.283477	2	1	0	16	2	11	1.72788	0.979138	0	13.1948	2.56967	9.05491
ENSMUSG00000038552	Fndc4	5	31292242	31296080	5.2224	-0.433191	0.271499	-1.59555	0.110589	0.358931	4	6	1	14	2	8	3.45576	5.87483	1.30332	11.5454	2.56967	6.58539
ENSMUSG00000046204	Pnma2	14	66911170	66921023	3.86657	-0.433156	0.233771	-1.85291	0.0638959	0.246282	0	16	1	4	1	2	0	15.6662	1.30332	3.2987	1.28483	1.64635
ENSMUSG00000038070	Cntln	4	84884309	85131921	845.047	-0.433105	0.130929	-3.30795	0.000939815	0.00785306	798	1132	534	1272	586	941	689.423	1108.38	695.971	1048.99	752.912	774.606
ENSMUSG00000087679	Tmem250-ps	2	26136814	26140521	329.995	-0.433024	0.154736	-2.79848	0.00513443	0.0340903	329	400	191	380	232	539	284.236	391.655	248.933	313.376	298.081	443.69
ENSMUSG00000028970	Abcb1b	5	8798147	8866315	2833.97	-0.43295	0.0900734	-4.80664	1.53e-06	2.31e-05	2849	3420	1856	4233	1810	3594	2461.36	3348.65	2418.96	3490.84	2325.55	2958.48
ENSMUSG00000089686	Mnd1-ps	14	9884195	9886768	12.9071	-0.432923	0.299037	-1.44773	0.147694	0.428325	5	24	13	10	3	25	4.3197	23.4993	16.9431	8.24674	3.8545	20.5793
ENSMUSG00000025321	Itgb8	12	119158022	119238802	4.53865	-0.432652	0.241159	-1.79405	0.0728048	0.26971	0	7	3	3	0	17	0	6.85397	3.90995	2.47402	0	13.9939
ENSMUSG00000038213	Tapbpl	6	125223933	125231860	554.706	-0.432646	0.133673	-3.23659	0.00120965	0.00981125	570	555	337	769	367	908	492.445	543.422	439.218	634.174	471.534	747.441
ENSMUSG00000049401	Ogfr	2	180589245	180595836	2988.49	-0.432382	0.0925151	-4.67364	2.96e-06	4.28e-05	2835	3637	1992	3724	1989	4492	2449.27	3561.13	2596.21	3071.09	2555.53	3697.69
ENSMUSG00000089941	Gm16168	17	10496446	10569396	10.4494	-0.431847	0.298017	-1.44907	0.147318	0.427546	4	8	5	26	8	16	3.45576	7.83311	6.51658	21.4415	10.2787	13.1708
ENSMUSG00000075271	Ttc30a1	2	75978247	75981967	112.089	-0.431709	0.218989	-1.97138	0.048681	0.201777	133	110	53	155	72	195	114.904	107.705	69.0758	127.824	92.508	160.519
ENSMUSG00000013928	Thap8	7	30280094	30290237	16.4779	-0.431572	0.304046	-1.41943	0.155774	0.441601	13	22	8	10	10	42	11.2312	21.541	10.4265	8.24674	12.8483	34.5733
ENSMUSG00000086938	4930481A15Rik	19	5406740	5422847	9.84989	-0.431155	0.297339	-1.45005	0.147045	0.427182	8	17	4	22	5	7	6.91151	16.6454	5.21327	18.1428	6.42416	5.76221
ENSMUSG00000014704	Hoxa2	6	52162417	52164831	7.20237	-0.430728	0.286009	-1.506	0.132068	0.400103	5	15	1	11	5	9	4.3197	14.6871	1.30332	9.07141	6.42416	7.40856
ENSMUSG00000026162	Nhej1	1	74967139	75125200	65.8603	-0.430654	0.241794	-1.78108	0.0749001	0.274914	62	102	42	87	41	76	53.5642	99.8721	54.7393	71.7466	52.6781	62.5612
ENSMUSG00000085581	Gm12786	4	107017935	107022499	24.4392	-0.430568	0.293509	-1.46697	0.142385	0.419964	19	29	11	36	20	39	16.4148	28.395	14.3365	29.6883	25.6967	32.1038
ENSMUSG00000036026	Tmem63b	17	45660171	45686905	586.583	-0.430404	0.133628	-3.22092	0.00127782	0.0103088	570	566	392	846	376	949	492.445	554.192	510.9	697.674	483.097	781.191
ENSMUSG00000003500	Impdh1	6	29200434	29216364	987.939	-0.430392	0.124758	-3.44982	0.00056097	0.00496887	942	1035	640	1245	668	1678	813.831	1013.41	834.122	1026.72	858.268	1381.28
ENSMUSG00000032946	Rasgrp2	19	6399340	6415216	6.44338	-0.430385	0.274623	-1.56719	0.117071	0.372206	5	13	0	6	4	14	4.3197	12.7288	0	4.94804	5.13933	11.5244
ENSMUSG00000044080	S100a1	3	90511034	90514392	1101.37	-0.430355	0.103667	-4.15133	3.31e-05	0.000391312	1101	1311	730	1391	698	1674	951.197	1283.65	951.421	1147.12	896.813	1377.99
ENSMUSG00000018800	Abca5	11	110269369	110337716	1133.76	-0.43026	0.0922938	-4.66185	3.13e-06	4.52e-05	1132	1335	723	1612	751	1556	977.979	1307.15	942.298	1329.37	964.909	1280.86
ENSMUSG00000089788	NA	NA	NA	NA	508.608	-0.430055	0.17493	-2.45843	0.0139545	0.0773128	511	681	309	882	337	462	441.473	666.793	402.725	727.362	432.989	380.306
ENSMUSG00000070737	Tmem35b	4	127123691	127129644	137.998	-0.429943	0.182469	-2.35625	0.0184606	0.0960259	138	172	87	178	88	203	119.224	168.412	113.389	146.792	113.065	167.104
ENSMUSG00000035107	Dcbld2	16	58408443	58469727	1282.11	-0.429751	0.0976767	-4.39973	1.08e-05	0.000140873	1239	1431	898	1880	796	1795	1070.42	1401.15	1170.38	1550.39	1022.73	1477.6
ENSMUSG00000083734	Gm16209	8	107037480	107038106	73.3734	-0.429657	0.238264	-1.80328	0.0713444	0.265768	78	75	34	99	53	128	67.3872	73.4354	44.3128	81.6427	68.0961	105.366
ENSMUSG00000032802	Srxn1	2	152105516	152111376	2315.75	-0.429498	0.100378	-4.27882	1.88e-05	0.000231649	2219	2712	1531	2848	1541	3642	1917.08	2655.42	1995.38	2348.67	1979.93	2998
ENSMUSG00000066009	Zfp987	4	146097298	146126621	2.32685	-0.429452	0.210073	-2.0443	0.0409239	NA	0	5	0	7	0	4	0	4.89569	0	5.77272	0	3.29269
ENSMUSG00000001288	Rarg	15	102234938	102257517	746.552	-0.429133	0.116793	-3.67432	0.000238482	0.00231981	660	857	545	992	481	1122	570.2	839.122	710.307	818.076	618.005	923.6
ENSMUSG00000059022	Kcp	6	29473162	29507952	13.0562	-0.428918	0.303887	-1.41144	0.158115	0.445538	12	11	7	21	6	28	10.3673	10.7705	9.12321	17.3181	7.709	23.0489
ENSMUSG00000080242	Gm15487	6	37806086	37806550	2797.77	-0.428846	0.120984	-3.54467	0.00039311	0.00362389	2632	3286	1866	3130	1866	4719	2273.89	3217.45	2431.99	2581.23	2397.5	3884.55
ENSMUSG00000097823	Gm16701	1	166998295	167000841	13.7094	-0.428827	0.304201	-1.40968	0.158633	0.44646	14	20	5	22	8	19	12.0951	19.5828	6.51658	18.1428	10.2787	15.6403
ENSMUSG00000108761	Atp6v0c-ps1	7	4412438	4412900	184.76	-0.428639	0.173067	-2.47673	0.0132592	0.0740582	149	209	126	278	135	253	128.727	204.64	164.218	229.259	173.452	208.263
ENSMUSG00000031266	Gla	X	134588149	134601125	3474.61	-0.428574	0.08327	-5.1468	2.65e-07	4.45e-06	3485	4111	2269	4522	2248	5147	3010.83	4025.24	2957.22	3729.17	2888.3	4236.87
ENSMUSG00000023931	Efhb	17	53398889	53463321	8.92487	-0.428393	0.284662	-1.50492	0.132346	0.400477	4	9	2	31	7	5	3.45576	8.81225	2.60663	25.5649	8.99383	4.11587
ENSMUSG00000010609	Psen2	1	180227004	180263438	706.801	-0.427715	0.111185	-3.84689	0.000119628	0.00124518	695	844	447	901	478	1062	600.438	826.393	582.582	743.031	614.15	874.21
ENSMUSG00000040740	Slc25a34	4	141618824	141623821	8.69367	-0.427709	0.293535	-1.4571	0.14509	0.424391	5	10	7	11	2	21	4.3197	9.79138	9.12321	9.07141	2.56967	17.2866
ENSMUSG00000021363	Mak	13	41025008	41079706	278.29	-0.427659	0.144897	-2.95147	0.00316265	0.0225635	259	318	180	368	192	425	223.76	311.366	234.597	303.48	246.688	349.849
ENSMUSG00000032109	Nlrx1	9	44252717	44268599	113.767	-0.427607	0.209013	-2.04584	0.040772	0.17672	92	159	76	129	82	166	79.4824	155.683	99.052	106.383	105.356	136.647
ENSMUSG00000023909	Paqr4	17	23736186	23740330	346.427	-0.427521	0.16761	-2.55069	0.0107509	0.0624635	338	334	242	433	207	633	292.011	327.032	315.403	357.084	265.96	521.069
ENSMUSG00000108502	Gm9240	7	121223253	121223994	77.2267	-0.427477	0.234984	-1.81917	0.068885	0.259534	82	74	46	101	46	143	70.843	72.4562	59.9525	83.292	59.1023	117.714
ENSMUSG00000003341	Atp8b3	10	80519584	80539124	12.036	-0.427178	0.298946	-1.42894	0.15302	0.437151	9	12	11	18	1	27	7.77545	11.7497	14.3365	14.8441	1.28483	22.2257
ENSMUSG00000089774	Slc5a3	16	92058322	92087473	530.259	-0.427102	0.118257	-3.61163	0.000304276	0.00287963	493	646	352	769	361	688	425.922	632.523	458.767	634.174	463.825	566.343
ENSMUSG00000092540	Gm8738	11	103879915	103880243	16.881	-0.426892	0.304156	-1.40353	0.160458	0.449598	15	10	11	35	7	32	12.9591	9.79138	14.3365	28.8636	8.99383	26.3415
ENSMUSG00000026726	Cubn	2	13276338	13491813	23.239	-0.426695	0.297751	-1.43306	0.151841	0.435154	11	28	18	35	16	36	9.50333	27.4159	23.4597	28.8636	20.5573	29.6342
ENSMUSG00000002486	Tchp	5	114707760	114722327	354.619	-0.426449	0.172148	-2.47723	0.0132407	0.0739963	344	311	226	656	235	472	297.195	304.512	294.549	540.986	301.936	388.538
ENSMUSG00000046667	Rbm12b1	4	12140264	12146731	357.527	-0.426354	0.139829	-3.0491	0.00229528	0.0170983	385	447	198	479	244	496	332.617	437.675	258.057	395.019	313.499	408.294
ENSMUSG00000049037	Clec4a1	6	122921848	122934619	121.04	-0.426234	0.199986	-2.13132	0.0330628	0.15117	109	165	90	147	71	171	94.1694	161.558	117.298	121.227	91.2231	140.763
ENSMUSG00000038175	Mylip	13	45389742	45412022	536.973	-0.425944	0.135211	-3.15022	0.00163146	0.0127695	529	612	381	656	318	874	457.024	599.233	496.564	540.986	408.577	719.453
ENSMUSG00000101482	Gm28883	1	135869782	135870150	36.1604	-0.425768	0.279434	-1.52368	0.127589	0.392061	46	43	19	48	16	61	39.7412	42.103	24.763	39.5843	20.5573	50.2136
ENSMUSG00000024845	Tmem134	19	4125934	4132307	892.34	-0.42562	0.106641	-3.99114	6.58e-05	0.000727017	851	1015	567	1170	622	1363	735.212	993.826	738.98	964.868	799.166	1121.99
ENSMUSG00000066877	Nck2	1	43444579	43570515	765.051	-0.425388	0.107225	-3.96726	7.27e-05	0.000796749	749	833	503	1067	503	1149	647.09	815.622	655.568	879.927	646.271	945.826
ENSMUSG00000052751	Repin1	6	48593883	48599082	460.26	-0.424976	0.126524	-3.35885	0.000782664	0.00667998	462	536	293	584	302	712	399.14	524.818	381.872	481.609	388.02	586.099
ENSMUSG00000030966	Trim21	7	102557921	102565486	1182.72	-0.424781	0.0915468	-4.64005	3.48e-06	4.98e-05	1175	1397	771	1602	776	1689	1015.13	1367.86	1004.86	1321.13	997.03	1390.34
ENSMUSG00000082002	Gm6568	X	157540866	157541562	38.3728	-0.424673	0.273494	-1.55277	0.120478	0.379577	26	55	27	52	27	50	22.4624	53.8526	35.1895	42.883	34.6905	41.1587
ENSMUSG00000026135	Zfp142	1	74565127	74588246	798.148	-0.424666	0.112462	-3.77609	0.00015931	0.00161247	796	881	502	1252	537	1047	687.695	862.621	654.265	1032.49	689.955	861.862
ENSMUSG00000073490	Ifi207	1	173723427	173741747	9447.52	-0.424521	0.0924345	-4.59267	4.38e-06	6.12e-05	9191	12016	6374	13790	6114	11473	7940.46	11765.3	8307.34	11372.3	7855.47	9444.27
ENSMUSG00000037938	Chchd5	2	129129700	129134134	205.087	-0.424498	0.167222	-2.53853	0.0111318	0.0641926	192	221	152	282	120	320	165.876	216.39	198.104	232.558	154.18	263.415
ENSMUSG00000030782	Tgfb1i1	7	128246812	128255699	23.8966	-0.424386	0.301206	-1.40896	0.158848	0.446811	16	19	13	60	18	26	13.823	18.6036	16.9431	49.4804	23.127	21.4025
ENSMUSG00000024446	Rpp21	17	36255645	36258069	259.222	-0.424369	0.151845	-2.79475	0.00519391	0.0344508	236	316	178	322	172	393	203.89	309.408	231.99	265.545	220.991	323.507
ENSMUSG00000045087	S1pr5	9	21242912	21248443	4.5351	-0.424222	0.263714	-1.60864	0.107694	0.352584	1	9	2	7	2	8	0.863939	8.81225	2.60663	5.77272	2.56967	6.58539
ENSMUSG00000108906	Gm8314	7	18454742	18456688	24.6785	-0.423644	0.293601	-1.44292	0.149042	0.430666	21	40	17	29	13	34	18.1427	39.1655	22.1564	23.9155	16.7028	27.9879
ENSMUSG00000048138	Dmrt2	19	25672420	25679010	2.38581	-0.4234	0.208692	-2.02883	0.0424755	NA	0	2	0	6	0	9	0	1.95828	0	4.94804	0	7.40856
ENSMUSG00000026816	Gtf3c5	2	28566311	28583751	360.356	-0.423111	0.13642	-3.10154	0.00192515	0.0147323	379	460	210	489	243	480	327.433	450.404	273.696	403.265	312.214	395.123
ENSMUSG00000090387	Gm17056	12	40198656	40201105	47.6476	-0.422798	0.27779	-1.52201	0.128007	0.392799	53	62	26	98	26	38	45.7888	60.7066	33.8862	80.818	33.4057	31.2806
ENSMUSG00000048696	Mex3d	10	80380355	80387659	403.677	-0.422596	0.166754	-2.53425	0.0112689	0.0648328	381	407	269	462	265	756	329.161	398.509	350.592	380.999	340.481	622.319
ENSMUSG00000060441	Trim5	7	104263386	104288094	538.237	-0.422565	0.13912	-3.03742	0.00238615	0.0176957	486	735	351	770	381	617	419.874	719.667	457.464	634.999	489.521	507.898
ENSMUSG00000087356	Gm13856	6	34151929	34174235	15.3996	-0.422363	0.303998	-1.38936	0.164723	0.456946	8	12	13	37	7	21	6.91151	11.7497	16.9431	30.5129	8.99383	17.2866
ENSMUSG00000026939	Tmem141	2	25620067	25622005	293.647	-0.422281	0.163232	-2.58699	0.00968185	0.057651	284	331	205	338	179	506	245.359	324.095	267.18	278.74	229.985	416.526
ENSMUSG00000026077	Npas2	1	39193731	39363236	11.845	-0.421978	0.302758	-1.39378	0.163385	0.454564	10	21	5	11	7	21	8.63939	20.5619	6.51658	9.07141	8.99383	17.2866
ENSMUSG00000031104	Rab33a	X	48519285	48530232	5.28727	-0.421961	0.262731	-1.60606	0.108261	0.35374	2	11	4	12	0	5	1.72788	10.7705	5.21327	9.89609	0	4.11587
ENSMUSG00000020231	Dip2a	10	76259429	76345291	2164.67	-0.421953	0.0971591	-4.34291	1.41e-05	0.000178214	2137	2451	1481	2782	1362	3362	1846.24	2399.87	1930.21	2294.24	1749.94	2767.51
ENSMUSG00000019845	Tube1	10	39133976	39152542	336.451	-0.421763	0.151331	-2.78702	0.00531956	0.035132	331	377	216	566	222	401	285.964	369.135	281.516	466.765	285.233	330.093
ENSMUSG00000026205	Slc23a3	1	75125541	75133890	4.08687	-0.421525	0.250605	-1.68203	0.0925631	0.318059	2	8	2	4	0	11	1.72788	7.83311	2.60663	3.2987	0	9.05491
ENSMUSG00000032443	Zcwpw2	9	117876000	118040259	9.83587	-0.421366	0.288072	-1.46271	0.143548	0.421519	8	4	1	16	7	30	6.91151	3.91655	1.30332	13.1948	8.99383	24.6952
ENSMUSG00000105460	Gm42671	3	95588971	95590574	25.9337	-0.420899	0.290579	-1.44848	0.147482	0.427898	25	29	18	36	12	45	21.5985	28.395	23.4597	29.6883	15.418	37.0428
ENSMUSG00000042694	Stn1	19	47501033	47537507	526.148	-0.420754	0.123465	-3.40788	0.000654687	0.00569761	573	656	309	723	342	706	495.037	642.315	402.725	596.239	439.413	581.16
ENSMUSG00000087497	2810001G20Rik	11	64079484	64083259	63.5003	-0.420538	0.242224	-1.73615	0.0825374	0.294162	54	82	37	73	48	102	46.6527	80.2894	48.2227	60.2012	61.672	83.9637
ENSMUSG00000105877	Gm42479	5	57925620	57926975	77.7856	-0.420296	0.248516	-1.69122	0.0907944	0.314144	80	69	41	162	53	91	69.1151	67.5606	53.436	133.597	68.0961	74.9088
ENSMUSG00000093989	Rnasek	11	70238124	70239842	17.6242	-0.420248	0.302922	-1.38732	0.165345	0.457716	11	25	11	18	12	33	9.50333	24.4785	14.3365	14.8441	15.418	27.1647
ENSMUSG00000067931	Zfp948	17	21567046	21588697	919.092	-0.420246	0.139083	-3.02154	0.00251491	0.0184922	882	1195	596	1477	620	961	761.994	1170.07	776.777	1218.04	796.596	791.07
ENSMUSG00000022043	Trim35	14	66297031	66311424	3613.95	-0.420213	0.0981886	-4.27965	1.87e-05	0.000230936	3579	4218	2387	4406	2357	5696	3092.04	4130.01	3111.02	3633.51	3028.35	4688.8
ENSMUSG00000087066	Gm15518	16	49758576	49798870	9.66011	-0.419989	0.299435	-1.4026	0.160735	0.450148	7	12	7	14	3	19	6.04757	11.7497	9.12321	11.5454	3.8545	15.6403
ENSMUSG00000078498	Zfp988	4	147305674	147333734	5.11095	-0.419713	0.270827	-1.54975	0.121202	0.38088	4	7	1	13	2	7	3.45576	6.85397	1.30332	10.7208	2.56967	5.76221
ENSMUSG00000099359	Gm28934	9	94416558	94416903	2.38556	-0.419639	0.207938	-2.0181	0.0435809	NA	0	2	0	5	0	10	0	1.95828	0	4.12337	0	8.23173
ENSMUSG00000025237	Parp6	9	59617284	59650285	457.534	-0.41956	0.120073	-3.4942	0.000475483	0.0042899	447	521	300	623	303	674	386.181	510.131	390.995	513.772	389.304	554.819
ENSMUSG00000103685	Gm37074	1	191249424	191251266	13.7924	-0.419533	0.303474	-1.38244	0.166838	0.460824	15	21	2	19	10	22	12.9591	20.5619	2.60663	15.6688	12.8483	18.1098
ENSMUSG00000101406	Gm29200	18	12501190	12504426	4.69207	-0.419346	0.267137	-1.56978	0.116467	0.371055	3	7	1	11	2	7	2.59182	6.85397	1.30332	9.07141	2.56967	5.76221
ENSMUSG00000083618	Gm11771	11	120765310	120767365	10.923	-0.419305	0.300733	-1.39427	0.163235	0.454465	10	23	6	11	4	15	8.63939	22.5202	7.8199	9.07141	5.13933	12.3476
ENSMUSG00000037375	Hhat	1	192496711	192771223	10.6052	-0.418923	0.301906	-1.3876	0.16526	0.457649	7	16	7	19	5	13	6.04757	15.6662	9.12321	15.6688	6.42416	10.7013
ENSMUSG00000078851	Hist3h2a	11	58954685	58956830	274.125	-0.418874	0.161812	-2.58864	0.00963544	0.0574606	288	260	169	448	175	397	248.814	254.576	220.26	369.454	224.846	326.8
ENSMUSG00000087385	Frg2f1	4	119530308	119539529	41.1185	-0.418843	0.27613	-1.51684	0.129308	0.395148	32	39	35	56	20	77	27.646	38.1864	45.6161	46.1817	25.6967	63.3843
ENSMUSG00000021930	Spryd7	14	61531993	61556886	845.205	-0.418833	0.112074	-3.73709	0.000186159	0.00184975	855	1054	559	1035	536	1251	738.668	1032.01	728.554	853.537	688.67	1029.79
ENSMUSG00000023800	Tiam2	17	3326573	3519397	34.0911	-0.418707	0.280407	-1.49321	0.135382	0.406077	31	47	19	35	23	59	26.7821	46.0195	24.763	28.8636	29.5512	48.5672
ENSMUSG00000020437	Myo1g	11	6506548	6520965	3740.42	-0.41846	0.0860506	-4.86295	1.16e-06	1.78e-05	3529	4032	2453	5400	2591	5426	3048.84	3947.89	3197.03	4453.24	3329	4466.54
ENSMUSG00000073755	5730409E04Rik	4	126609818	126614371	437.608	-0.418351	0.12904	-3.24204	0.00118679	0.00965331	417	557	291	541	292	631	360.263	545.38	379.265	446.148	375.171	519.422
ENSMUSG00000108381	Gm9299	7	128041251	128042390	134.05	-0.417932	0.186269	-2.2437	0.0248515	0.121673	123	164	96	198	83	173	106.264	160.579	125.118	163.285	106.641	142.409
ENSMUSG00000003153	Slc2a3	6	122727809	122801640	10.6577	-0.417855	0.299046	-1.39729	0.162326	0.452758	5	10	9	26	4	14	4.3197	9.79138	11.7298	21.4415	5.13933	11.5244
ENSMUSG00000040435	Ppp1r15a	7	45522916	45526268	539.853	-0.417036	0.119172	-3.49945	0.000466221	0.00421972	517	612	359	825	361	706	446.656	599.233	467.891	680.356	463.825	581.16
ENSMUSG00000034157	Cipc	12	86947043	86965362	1188.59	-0.416744	0.0930622	-4.47812	7.53e-06	0.000101107	1195	1454	774	1642	778	1595	1032.41	1423.67	1008.77	1354.11	999.6	1312.96
ENSMUSG00000103676	Gm38204	1	170973373	170977746	12.2388	-0.416731	0.302155	-1.37919	0.167835	0.462039	4	12	7	24	10	20	3.45576	11.7497	9.12321	19.7922	12.8483	16.4635
ENSMUSG00000097309	Gm17249	10	84618341	84622578	30.092	-0.416583	0.284417	-1.46469	0.143006	0.420548	34	38	19	44	13	44	29.3739	37.2073	24.763	36.2856	16.7028	36.2196
ENSMUSG00000107568	Gm18840	6	124561215	124563785	4.91189	-0.416407	0.262479	-1.58644	0.112639	0.36316	3	5	0	13	3	9	2.59182	4.89569	0	10.7208	3.8545	7.40856
ENSMUSG00000044060	NA	NA	NA	NA	281.121	-0.416033	0.160238	-2.59635	0.00942196	0.0563563	251	378	174	405	210	327	216.849	370.114	226.777	333.993	269.815	269.178
ENSMUSG00000017466	Timp2	11	118301069	118355740	13055.1	-0.415978	0.100931	-4.12143	3.77e-05	0.000440774	12460	14788	8812	15771	8677	21195	10764.7	14479.5	11484.8	13005.9	11148.5	17447.2
ENSMUSG00000023953	Polh	17	46172004	46202625	1167.68	-0.415928	0.0993426	-4.18681	2.83e-05	0.000339147	1166	1330	778	1526	752	1771	1007.35	1302.25	1013.98	1258.45	966.194	1457.84
ENSMUSG00000065999	Zfp985	4	147553277	147585198	6.76323	-0.415345	0.28495	-1.45761	0.144949	0.424258	3	11	5	14	2	8	2.59182	10.7705	6.51658	11.5454	2.56967	6.58539
ENSMUSG00000097009	Gm26861	13	10357595	10797502	4.60236	-0.415283	0.236951	-1.75261	0.0796682	0.287091	0	4	3	21	0	3	0	3.91655	3.90995	17.3181	0	2.46952
ENSMUSG00000062619	2310039H08Rik	17	46772635	46773407	107.292	-0.414887	0.21528	-1.9272	0.0539551	0.217392	113	153	78	127	53	148	97.6251	149.808	101.659	104.734	68.0961	121.83
ENSMUSG00000029449	Rhof	5	123103044	123132692	325.486	-0.414826	0.135911	-3.05218	0.00227185	0.0169681	309	376	228	439	207	477	266.957	368.156	297.156	362.032	265.96	392.654
ENSMUSG00000026203	Dnajb2	1	75236406	75245692	121.597	-0.4148	0.190579	-2.17652	0.0295161	0.138876	111	144	79	182	84	160	95.8972	140.996	102.962	150.091	107.926	131.708
ENSMUSG00000012819	Cdh23	10	60302748	60696490	92.9755	-0.414401	0.238193	-1.73977	0.0818996	0.292465	94	95	53	190	62	95	81.2103	93.0182	69.0758	156.688	79.6596	78.2015
ENSMUSG00000068923	Syt11	3	88744700	88775164	1045.43	-0.414399	0.103535	-4.00251	6.27e-05	0.000696411	1066	1183	616	1525	740	1436	920.959	1158.32	802.843	1257.63	950.776	1182.08
ENSMUSG00000037434	Slc30a1	1	191906767	191913247	899.704	-0.414255	0.12049	-3.43807	0.000585866	0.005155	949	1109	637	1130	503	1317	819.878	1085.86	830.212	931.881	646.271	1084.12
ENSMUSG00000106631	Gm42669	5	107507621	107580596	10.9566	-0.414209	0.28938	-1.43136	0.152326	0.435945	12	6	7	26	0	23	10.3673	5.87483	9.12321	21.4415	0	18.933
ENSMUSG00000047379	B4gat1	19	5038826	5041134	507.804	-0.413934	0.122114	-3.38974	0.000699586	0.00604345	509	602	339	642	323	767	439.745	589.441	441.824	529.441	415.001	631.374
ENSMUSG00000087200	Lrp8os3	4	107793161	107802064	3.8507	-0.413339	0.247948	-1.66704	0.095506	0.324525	3	7	1	5	0	10	2.59182	6.85397	1.30332	4.12337	0	8.23173
ENSMUSG00000003273	Car11	7	45699843	45704682	6.0095	-0.413334	0.274105	-1.50794	0.13157	0.399365	6	4	2	11	1	17	5.18363	3.91655	2.60663	9.07141	1.28483	13.9939
ENSMUSG00000088302	Zakit	2	72327687	72327994	12.5875	-0.412965	0.299476	-1.37896	0.167907	0.46209	15	20	5	31	4	7	12.9591	19.5828	6.51658	25.5649	5.13933	5.76221
ENSMUSG00000025494	Sigirr	7	141091175	141100572	2.79172	-0.412684	0.222017	-1.85879	0.0630567	NA	0	4	1	4	0	10	0	3.91655	1.30332	3.2987	0	8.23173
ENSMUSG00000082938	Gm2810	5	40328438	40329427	150.755	-0.41264	0.191374	-2.1562	0.0310682	0.144378	142	199	92	235	107	165	122.679	194.849	119.905	193.798	137.477	135.824
ENSMUSG00000081516	Gm12470	4	53662296	53663344	26.6737	-0.412073	0.303577	-1.35739	0.174656	0.473097	29	26	15	77	11	15	25.0542	25.4576	19.5497	63.4999	14.1332	12.3476
ENSMUSG00000007033	Hspa1l	17	34972703	34979285	13.7834	-0.412025	0.304122	-1.3548	0.17548	0.4743	13	20	7	13	7	28	11.2312	19.5828	9.12321	10.7208	8.99383	23.0489
ENSMUSG00000080845	Gm9115	X	102724402	102725749	89.7189	-0.411754	0.221391	-1.85985	0.0629069	0.243366	90	99	52	106	61	158	77.7545	96.9347	67.7724	87.4154	78.3748	130.061
ENSMUSG00000050965	Prkca	11	107933387	108343928	108.845	-0.41172	0.208608	-1.97366	0.048421	0.201034	105	140	56	162	85	133	90.7136	137.079	72.9857	133.597	109.211	109.482
ENSMUSG00000080999	Gm11336	13	23746166	23746499	31.2836	-0.41171	0.296218	-1.38989	0.164563	0.456629	20	23	22	35	21	77	17.2788	22.5202	28.673	28.8636	26.9815	63.3843
ENSMUSG00000055632	Hmcn2	2	31314415	31460738	28.0964	-0.411626	0.296968	-1.3861	0.165718	0.458684	23	25	10	34	25	62	19.8706	24.4785	13.0332	28.0389	32.1208	51.0367
ENSMUSG00000087611	4930458D05Rik	5	100840797	100847167	9.51635	-0.411433	0.291061	-1.41356	0.15749	0.444526	8	12	8	15	0	19	6.91151	11.7497	10.4265	12.3701	0	15.6403
ENSMUSG00000035504	Reep6	10	80329953	80336441	63.6967	-0.411431	0.253987	-1.61989	0.105256	0.347689	50	60	42	75	46	127	43.197	58.7483	54.7393	61.8505	59.1023	104.543
ENSMUSG00000021245	Mlh3	12	85234520	85270599	340.444	-0.411307	0.153071	-2.68703	0.00720906	0.0453544	314	441	241	521	219	382	271.277	431.8	314.099	429.655	281.378	314.452
ENSMUSG00000039153	Runx2	17	44495987	44814797	481.173	-0.411111	0.117136	-3.50971	0.000448604	0.00407695	487	548	309	682	317	677	420.738	536.568	402.725	562.427	407.292	557.288
ENSMUSG00000089900	Tbc1d22bos	17	29578816	29596305	19.4723	-0.411057	0.304201	-1.35127	0.17661	0.475803	20	26	12	49	7	11	17.2788	25.4576	15.6398	40.409	8.99383	9.05491
ENSMUSG00000027254	Map1a	2	121289600	121310832	96.9716	-0.411007	0.218185	-1.88375	0.0595983	0.234623	91	92	63	129	64	173	78.6185	90.0807	82.1089	106.383	82.2293	142.409
ENSMUSG00000020907	Rcvrn	11	67695326	67703333	9.94095	-0.41099	0.298055	-1.37891	0.167923	0.46209	9	10	2	14	7	23	7.77545	9.79138	2.60663	11.5454	8.99383	18.933
ENSMUSG00000041143	Tmco4	4	138972888	139059171	418.262	-0.410673	0.136798	-3.00203	0.00268189	0.0195396	426	528	257	495	283	629	368.038	516.985	334.952	408.214	363.608	517.776
ENSMUSG00000031700	Gpt2	8	85492576	85527560	675.051	-0.410292	0.122056	-3.3615	0.000775209	0.00662487	597	850	478	832	459	976	515.772	832.268	622.985	686.129	589.738	803.417
[truncated: 45,730 more rows]

## Sheet: Fig. 5
Fig.5a	BAT- NE degradation pathway gene expression
Genes	WT-HFD			KO-HFD
AIF1	3.79091	2.05986	3.34161	0	0	0
MAOA	1.79197	3.58393	3.58393	0	0	0
Aldh1/1	4.90598	4.69334	8.68444	1.69792	4.47441	3.17943
Fig.5b	iWAT- NE degradation pathway gene expression
Genes	WT-HFD			KO-HFD
AIF1	1.69873	1.69873		0	0
MAOA	1.60555	1.33643		0	0
Aldh1/1	2.78	2.4		1.578	1.65
Fig.5c	eWAT- NE degradation pathway gene expression
Genes	WT-HFD			KO-HFD
AIF1	2.0259	0.522884	3.57901	0	1.75945e-06	0.0280775
MAOA	2.89099	1.55031	1.55031	1.22142	1.14517	2.22925
Aldh1/1	3.13086	2.68432	1.71899	1.5939	3.78833	0.571395
Fig.5g	BAT -HFD						iWAT -HFD									eWAT -HFD
Population	WT-1	WT-2	WT-3	KO-1	KO-2	KO-3	WT-1	WT-2	WT-3	WT-4	WT-5	KO-1	KO-2	KO-3	KO-4	WT-1	WT-2	WT-3	WT-4	WT-5	KO-1	KO-2	KO-3	KO-4
CD45/F4/80/AIF1	8.26	25.8	12.5	0.17	0.74	0.5	39.5	33.4	38.5	41.6	38.4	2.45	0.049	0.12	0.087	38.2	31.7	38.3	23.2	49.7	0.21	0.064	0.064	0.018
CD45/F4/80/MAOA	13.1	14.4	8.77	7.72	6.04	7.99	14.8	15.1	14.5	7.69	5.62	7	3.94	8.69	3.88	17	16.7	15.4	6.61	7.79	9.65	10.4	10.9	14.7
Fig.5h (left)
	NE levels in conditioned medium
	BAT				iWAT				eWAT
Samples	WT	KO	WT+MAOA-I	KO+MAOA-I	WT	KO	WT+MAOA-I	KO+MAOA-I	WT	KO	WT+MAOA-I	KO+MAOA-I
#1	0	0	13.71	23.15	0	0	18.42	17.74	0.86	3.01	27.01	15.32
#2	0	0	23.93	17.92	0	0	16.28	13.5	0.71	2.15	30.34	15
#3									0.99	0	23.52	14.28
Fig.5h (right)	NE levels in Lysate
Samples	BAT				iWAT				eWAT
	WT	KO	WT+MAOA-I	KO+MAOA-I	WT	KO	WT+MAOA-I	KO+MAOA-I	WT	KO	WT+MAOA-I	KO+MAOA-I
#1	1.09	2.8	3.5	3.76	0	1.89	2.49	2.75	0	1.01	0	2.08
#2	1.2	2.65	2.69	3.66	0	1.36	2.5	2.6	0	0	0	2.29
#3									0	0	0	3.38
Fig.5i (left)	Clinical correlation of gene expressioon in human subjects
Samples	AIF1	MAOA	AIF1	Aldh1L2
S1	7.72277	5.48168	7.72277	1.34367
S2	4.10994	5.16093	4.10994	1.09381
S3	0.647275	2.64027	0.647275	0.448236
S4	1.17755	2.37613	1.17755	0.566606
S6	2.12744	2.19671	2.12744	0.444186
S7	2.99478	5.12022	2.99478	0.866931
S8	1.90411	1.73127	1.90411	0.291356
S9	0.716539	0.700853	0.716539	0.107632
S10	0.740096	2.43011	0.740096	0.229438
S12	2.39349	0.601975	2.39349	0.150793
S13	2.85294	1.77306	2.85294	0

## Sheet: Suppl. Fig. 1
Suppl. Fig.1d	Plasma glucose lvel
	Fasting		Clamp
Mouse #	WT -HFD	KO-HFD	WT -HFD	KO-HFD
1	248	177	144.333	151.333
2	187	151	168.667	152
3	202	145	154	146.667
4	155	162	152.667	167.667
5	109	124	140.333	136.667
6	99	77	124.667	141.667
7	137	104	151.667	164.333
8	103	93	149.667	132

## Sheet: Suppl. Fig. 2
Suppl. Fig.2a	Food intake @ 22C in g
Mouse#	WT-CD	KO-CD	WT-HFD	KO-HFD
1	3.05833	2.545	2.39821	2.04762
2	2.44	3.77833	2.27143	2.24048
3	3.055	3.814	2.29286	2.19524
4	3.078	3.96	2.2	2
5	3.188	3.966	2.29643	2.10536
6	3.63	4.968	1.95	2.1
7	3.632
Suppl. Fig.2b left	V O2 @ 22C- 4 days average						Suppl. Fig.2c left	V CO2 @ 22C- 4 days average					Suppl. Fig.2d left	V O2 @ 30C- 4 days average					Suppl. Fig.2e left	V CO2 @ 30C- 4 days average					Suppl. Fig.2f left	V O2 @ 10C- 4 days average					Suppl. Fig.2f right	V CO2 @ 10C- 4 days average
Mouse#	WT-CD	KO-CD	WT-HFD	KO-HFD			Mouse#	WT-CD	KO-CD	WT-HFD	KO-HFD		Mouse#	WT-CD	KO-CD	WT-HFD	KO-HFD		Mouse#	WT-CD	KO-CD	WT-HFD	KO-HFD		Mouse#	WT-CD	KO-CD	WT-HFD	KO-HFD		Mouse#	WT-CD	KO-CD	WT-HFD	KO-HFD
1	4516.17	5547.39	6168.54	8125.21			1	3901.75	4732.73	4681.49	6364.24		1	2313.61	2708.94	3054.61	3169.04		1	2077.1	2408.65	2239.89	2472.66		1	7088.4	7477.04	9899.03	13694.7		1	6549.85	7233.58	7804.98	11007.7
2	4531.92	5576.19	6500.9	7526.28			2	3848.35	4653.95	5014.13	5833.71		2	2405.11	2863.68	2915.51	3187.03		2	2185.18	2423.18	2257.89	2403.03		2	7081.05	7775.71	11344.1	12535.9		2	6515.76	7128.37	8884.76	9941.33
3	4531.53	4864.82	6590.45	7350.23			3	4010.6	4130.58	5054.28	5736.74		3	2188.9	2893.84	2477.7	3119.96		3	2054.01	2468.6	1929.15	2918.2		3	7037.68	7363.97	11547.4	11729		3	6569.86	6743.58	9121.8	9475.01
4	5055.19	4876	6326.54	7723			4	4361.46	4479.84	4932.89	6013.66		4	2707.13	2613.85	2570.65	3780.27		4	2309.65	2412.33	2354.21	2435.68		4	7638.82		11152.6			4	6936.1		8788.22
5	4623	5032.5	6092.24	7430			5	3645.89	3946.92	4823.36	5975.52		5	2405.92	2861.68				5	2178.3	2475.33
6	4723	4915.2	6322	7831.2			6	3606.78	4540.55	5224.88			6	2512.58					6	2165.32
7	5100.21						7	4164.55
8	4213.5						8	4111.26
Suppl. Fig.2b right	VO2 @ 24h 22C-average for 4 days						Suppl. Fig.2c right	V CO2 @ 24h 22C-average for 4 days					Suppl. Fig.2d right	V O2 @ 24h 30C-average for 4 days					Suppl. Fig.2e right	VCO2 @ 24h 30C-average for 4 days
WT-CD	KO-CD	WT-HFD	KO-HFD				WT-CD	KO-CD	WT-HFD	KO-HFD			WT-CD	KO-CD	WT-HFD	KO-HFD			WT-CD	KO-CD	WT-HFD	KO-HFD
4125.56	4448.56	6007.62	7001.88				3497.85	3663.45	4642.19	5382.31			2737.56	3569.22	2628.75	3356.58			2379.67	3037.22	2074.73	2517.5
3964.92	4443.38	6278.89	6855.94				3383.87	3678.9	4824.95	5247.06			2486.5	3648	2401.58	3113.56			2123.56	3106.5	1769.17	2333.33
4156.62	4481.56	6158.95	6971.75				3571.55	3621.55	4720.3	5447.9			2307.94	3017.11	2458.83	2701.25			1992.39	2563.33	1828.42	2080.67
4159.25	4584.06	6195.95	7031.85				3421.6	3772.1	4694.2	5544.5			2338.06	2924.12	2873.25	2712.44			1992.78	2468.25	2106.75	2097
4224	4612.5	6293.7	6925.2				3671.15	3781.35	4748.25	5374.15			2381.11	2450.67	2718.92	2862.17			2033.17	2077.5	2034.17	2254.58
4201.58	4493.44	6453.9	6908.5				3607.53	3654.4	4882.75	5398.8			2057.44	2217.38	2683.58	2661.56			1679.39	1867.62	1988.58	2063.22
4287	4704.25	6293.1	6971.75				3706	3838.55	4830.85	5450.55			2237.5	2214.83	2612.92	2852.17			1889.61	1848.17	1944.33	2174.17
4221.83	4631.38	6199.2	7041.4				3542.93	3895.1	4710.5	5499.85			2664.28	2307.75	2735	2969.11			2262.89	1910.38	2045.75	2242.22
4203.65	4702.06	6357.65	6743.45				3514.17	3795.9	4799.05	5299.8			2780.33	2159.25	2659.58	3106.58			2437.22	1809	1996.58	2351.75
3981.87	4647.85	6082.8	7097.55				3432.06	3729.67	4560.65	5496.75			2351.61	2199.5	2531.5	3045.56			2000.56	1794.62	1912	2362
4066.2	4751.5	5928.55	7012.95				3492.5	3779.33	4519.25	5531.9			2365.61	2124.42	2514.75	2998.5			1979.72	1758.5	1889.08	2292.92
4373.93	4932.35	5864	7111.45				3691.22	3966.62	4480	5577.5			2417.79	2229.88	2243.08	2935.89			2046.17	1865	1664	2214.89
4340.3	5120.45	5876.35	6998.15				3642.25	4084.96	4477.65	5467.05			2492.33	2077.17	2797.92	2580			2096.96	1754.17	2086.17	1968.92
4124.13	5079.7	5984.45	6916.9				3390.27	4071.67	4589.65	5410.45			2612.62	2008.12	2881.75	2567.56			2231.17	1672.62	2213.25	1987.11
3939.7	4887.9	6143.2	6914.15				3317.8	3996.6	4732.65	5422.2			2645.04	2044.75	3263.38	2670.2			2221.79	1758.25	2481.94	2022.53
4706.67	5045.45	6281.45	6749.75				3949.33	4171.3	4873	5303.2			2435.46	2036.88	2741.25	3071.92			2050.5	1704.88	2073.5	2347.67
4669.45	5357.75	5921.75	6917.3				3933.55	4380.15	4536.8	5427.75			2337.17	1949.42	2345.06	2832.44			1987.46	1658.75	1757.81	2167.25
4432.87	5127.15	5820.9	6769				3708.07	4202.3	4490.15	5323.8			2448.12	2000.62	2807.62	3389.33			2008.75	1701.88	2089.75	2547.25
4664.9	5094.6	5935.8	6601.4				3890.2	4103.25	4611.3	5243.45			2469.79	2350.58	3138.06	3257.06			2116.08	2030	2299.94	2476.81
4541.27	4977.75	6251.65	6670.2				3831.93	4069.2	4867.55	5230.65			2419.54	2387.88	2941.81	3222.17			2053.42	2061.25	2172.06	2467.83
4448.25	4989.25	6154.35	6633.65				3661.6	4040.45	4785.5	5262.4			2505.17	2447.17	2421.56	3070.44			2114.29	2102	1790	2348.31
4033.93	4803.7	6262.45	6774.15				3377.6	3836.8	4809.05	5386.75			2461.33	2306.5	2710	3332.67			2076.25	1954.75	1982.25	2539.33
4256.45	4662.15	6154.3	6547.65				3520	3776.2	4712.05	5203.8			2529.21	2108.92	2957.12	2975.56			2097.54	1758.33	2196.94	2257.19
4159.47	4689.95	6046.3	6718.85				3528.47	3754.85	4603.2	5308.15			2599.33	2001	2900.5	3078.75			2180.96	1663.62	2190.75	2352.33
4221.3	4773.7	6044.15	6897.3				3489.15	3893.15	4581.1	5514.1			2588	2021.75	3046.44	3078.69			2131.17	1768.08	2278.5	2367.75
4304.2	4695.7	5723.1	7056.25				3579.8	3786.1	4333.5	5573.85			2406.71	2139.88	2954.19	3187.08			1979.12	1856.88	2212.69	2469.33
4261.25	4750.65	5844.6	6814.7				3555.7	3845.6	4495.1	5373.85			2292.67	2221.75	2664.56	2771.44			1888.38	1936.42	1995.69	2119.88
4262.8	4568.4	5871.15	6869.25				3597.2	3688.65	4523.65	5451.9			2112.08	2323.5	2413.75	2940.58			1726.96	1963.5	1767.69	2247.92
4478.7	4725.45	5963.58	6843.3				3724.05	3820.65	4598.58	5388.3			1998	2265.17	2177.44	2603.38			1619.04	1963.42	1624.69	1970.94
4363.27	4639.1	6134	6648.25				3692.67	3742.95	4745.44	5227.62			2224.54	2056.62	2317.31	2462			1823.58	1734	1702.94	1857.58
4516.7	4891.3	6108.69	6725.12				3734.45	3970.75	4727.19	5368.06			2311.79	2013.58	2296.69	2610.19			1874.25	1725	1711.12	2023.75
4226.4	4939.2	6033.38	6646.38				3572.53	3982.85	4637.38	5229.94			2335.04	2201.5	2561.38	2898.83			1951.25	1879.75	1897.81	2289.58
4453.75	4724.9	6275	6797.75				3769.85	3854.2	4844	5338.69			2390.96	2097.17	2335.31	2930.25			1954.71	1806.92	1728.44	2280.38
4144.33	4798.7	6302.56	6939.81				3491.4	3901.35	4907.44	5408.62			2305.96	2042	2405	3199.75			1870.79	1791.88	1779	2440.92
4301.45	5056.8	6295.31	6663.69				3598.25	4075.45	4820.44	5350.31			2240.04	2067.17	2494.62	3031.69			1850.04	1799.08	1882.5	2353.62
3941.8	5095.55	6311.44	6773.88				3306.4	4131.15	4815.81	5279.56			2334.5	2057.38	2808.5	3081			1924.92	1721.5	2109.75	2397.08
4324.4	4929	6295.06	6838.81				3552.5	4070.5	4837.19	5443.69			2469.42	2205.92	3092.88	3028.81			2058.21	1905.75	2372.44	2293.62
3917.87	4770.65	6052.5	7134.81				3238.6	3865.5	4564.56	5684.62			2172.17	2155.75	2982.94	3055.25			1829.33	1865.5	2317.62	2332.83
4277.65	4541.05	6108.5	6978.69				3567.95	3716.35	4593.06	5533.69			2777.08	2180.67	2545.06	3281.31			2287.62	1881.33	1890.38	2519.31
4280	4533.35	6041.25	6826.12				3561.93	3702.1	4516.56	5380.81			2574.29	2172.75	2378.25	2985.42			2070.58	1870.25	1790.38	2292.83
4385.1	4631.45	5906.12	6811.62				3661.2	3798.8	4437.44	5369.56			2427.71	2197.67	3202.06	2844.44			1973.29	1901	2406.12	2189.94
4246.67	4569.35	6243.12	6694.94				3575.8	3760.8	4772.5	5332.75			2342.04	2108.38	3158.12	2754.33			1940.67	1823.25	2424.12	2136.67
4247.25	4463.25	6512.5	6759				3565.4	3631.7	5026.25	5413.56			2334.08	1949.08	2634.31	2974.88			1910.12	1701.67	1974.88	2316.94
4267.4	4498.95	6423.94	6856.75				3596.33	3655.65	4894.31	5432.75			2430.67	2135.25	2368.94	3279.67			2042.42	1838.62	1735.75	2517.33
4294.85	4558.3	6013.25	6763.31				3605.55	3711.1	4599	5346.38			2535.62	2135.42	2530.38	2732.44			2097.33	1828.5	1876.62	2116.12
3965.27	4713.5	6045.38	6829.81				3311.73	3822.1	4618.62	5469.44			2410.5	2184.5	2563.69	3203.17			1954.71	1892.5	1901.31	2491.17
4127.65	4588.75	6022.44	6818.88				3452.2	3767.75	4602.62	5369.81			2403.83	2009	2654.12	3000.38			1988.58	1724.08	1973.56	2337.56
3949.53	4556	6053.38	6848.88				3281.8	3710.5	4706.06	5423.69			2251.83	2044.5	2828.19	3022.92			1844.88	1707.5	2135.38	2365.92
4184.3	4556.45	6171.44	6852.69				3477.85	3697.7	4862.88	5463.5			2242.5	2200.42	3122.75	2531.25			1838.25	1938.25	2371.38	1953.62
4105.93	4527.75	6262.81	6651.75				3460.67	3723.95	4923	5323			2263.17	1978.12	3028.06	2751.33			1893.17	1685.75	2252.44	2103.33
4390.1	4644.75	6233.81	6664.38				3644.5	3842.95	4905.5	5240			2181.79	2391.5	2724	2547.12			1786.29	2053.92	1993.75	1914.19
4145.47	4720.5	6303.25	6632.5				3487.6	3889.55	4935.44	5271.88			2123.33	2308.62	2401.12	2740			1755.54	2044.62	1792.81	2056.33
4299.3	4662.85	6375.56	6852.75				3660.45	3861.45	4967.56	5473.5			2054.42	2307	2403.81	2616.81			1740.58	2048.83	1772.31	1965.06
4232.2	4576.95	6397.06	7066.25				3556.07	3757.7	4979.69	5780.62			2088.46	2354.75	2453.75	2913.08			1675.88	1943.75	1882.12	2266.17
4302.4	4608.05	6088.88	6925.56				3676.9	3786.65	4677.81	5555.31			2091.79	2390.67	2763.75	2809.69			1732.58	2087.67	2034.75	2235
4045.07	4719.3	6153.31	6964.81				3406.53	3914.8	4702.19	5494.06			2156.29	2137.75	2684.19	2718.33			1806.42	1854.38	1960.12	2064.75
4322.8	4731.1	6192.81	6850.5				3704.6	3900.15	4808.5	5435.75			2362.71	2134.33	2859.75	2869.69			1980.38	1869.42	2121.81	2183.81
4295.2	4711.3	6160.75	6670.69				3672.73	3879.45	4809.38	5303.81			2386.96	2273.5	2999	3192.75			2042.33	1946.5	2278.25	2434.75
4262.6	4818.6	6102.12	6747.5				3627.15	3971.2	4767.69	5278.19			2525.96	2134.25	3138.81	2897.12			2075.5	1868.67	2368.12	2231.62
4121.6	4969.65	6176.25	6573.06				3534.47	4053.5	4775.31	5227.94			2587.5	1988.25	2954.44	3362.25			2178.12	1695.88	2234.19	2606.33
4221	4840.8	6189.19	6779.19				3570.2	4082.45	4816.56	5407.94			2501.62	2091.5	2785.31	3044.06			2074.71	1811	2147.56	2346.31
4231.87	4902	6310.12	6557.19				3600	4088.75	4952.62	5255.12			2292.12	1811.62	2489.69	3450.17			1899.04	1528.62	1960.62	2724.33
4288.9	4775.9	6226.62	6809.25				3663.2	3970	4865.25	5492.38			2326.79	2075.83	2328.25	2836.31			1961.75	1792.33	1725.88	2204.94
4215.93	4896.25	6395.88	6761.81				3638.27	4059.35	4980.12	5351.5			2207.33	2313	2555.94	2878.25			1900.88	2018.25	1963.25	2268.92
4417.5	4992.1	6494.5	6814.38				3795.8	4140.4	5119.19	5485.69			2258.83	2422	2680	3027.31			1869.5	2121.25	2002.38	2393.44
4357.93	5029.8	6370.5	6909.88				3813.4	4231.45	4978.06	5576.44			2222.12	2406	2459.25	3072.42			1835.67	2070.5	1815.75	2373.5
4546.95	4888.4	6234.44	6832.38				3884.25	4121.25	4791.31	5530.44			2314.75	2163.5	3002.44	2887.75			1920.83	1859.42	2233.19	2298.69
4441.07	4826.35	6075	6925.12				3805.93	4073	4594.12	5460.88			2331.04	2001.5	2905.5	3132.92			1991.38	1686.88	2167.69	2441.75
4379.05	4518.4	6075.12	7081.81				3741.75	3790.75	4616.88	5681.69			2358.75	2102.25	2528.25	3281.12			1995.25	1856.5	1919.19	2610.19
4134.07	4645.15	6224.81	6954.19				3520.4	3869.6	4793.12	5627.12			2227.21	2136.75	2555.31	3084.75			1884.58	1888.38	1939	2450.42
4387.5	4598.05	6249.75	6867.31				3711.35	3855.05	4853.06	5518.25			2258.92	2194.5	2920.25	2928.06			1901.88	1912.58	2210.44	2300.12
4489.73	4602.05	6325.75	6894.25				3818.4	3833.4	4973.56	5564.94			2330.38	2288.25	3006.56	2698.42			1974	2012.75	2303.75	2080.42
4501.4	4817.3	6366	6926.56				3850	4001.85	5059.25	5570.5			2471.04	2250	3116.81	2652.62			2067.46	1968.42	2328.69	2048.88
4234.4	4989.7	6297.69	7099.12				3695.2	4249.1	4992.56	5766.25			2423.04	2119.75	2787.56	2820.08			2052.62	1863.25	2090.94	2184.67
4238.25	4975.75	6338.12	6828				3671.95	4228.8	4973.44	5468.06			2386	2276	2768.56	2862.44			2041.46	1969.92	2089.12	2204.94
4113.53	5046.45	6250.62	6948.06				3550.2	4311.1	4923.81	5583.62			2383.58	2230.62	2683.69	3150.42			2059.54	1917.38	1999.31	2435.33
4378.85	4991.8	6387.38	6984.19				3795.5	4338.9	5063.94	5575.5			2206.62	2455.33	2537.5	2635.25			1869.75	2187.58	1902.75	2077.06
4484.2	5313.8	6152.88	7020.5				3946.4	4613.55	4826.81	5692.81			2242.62	2423.5	2916.88	3219.67			1900.67	2147.88	2184.31	2521.25
4577.35	5394.8	6178.75	7001.88				4049.4	4743.45	4821.56	5605.12			2235.88	2397.42	2555	3188.69			1929.88	2078	1957.25	2528.31
4408.4	5006.75	6074.12	6979.81				3837.87	4421.25	4670.38	5645.94			2256	2452	2496.56	3151.42			1905.88	2175.5	1846.31	2472.42
4916.3	4983.85	6238.12	6984.12				4387	4360.85	4865.12	5662.06			2266.08	2352.33	2644.56	3046.56			1887.12	2057.17	1993.62	2357.88
4681.73	5082	6156.81	7187.06				4203.87	4434.9	4867.81	5894.94			2343.79	2216.38	2355.31	3274.75			1969.88	1958.5	1790.31	2572.42
4773.2	4930.7	6159.19	7260				4250	4391.7	4806	5947.75			2469.5	2073.42	2980.69	3157.56			2092.21	1807.25	2271	2511
4913.93	5210.8	6151.12	7339.69				4361.13	4681.45	4759.81	6035.19			2398.67	2146.38	3121.5	3249.58			2043.17	1888.88	2347.81	2494.5
5027.45	5310.2	6283	7680.56				4550.3	4771.65	4911.44	6293.12			2470	2445.08	3091.75	3377.94			2150.75	2123.17	2305.06	2589.12
4997.53	5602.3	6157.12	7774.12				4548.13	5119.25	4815.12	6409.19			2582.17	2578.12	3143	3556.42			2258.62	2272.75	2341.88	2737
5699.3	6375.15	6243.94	8283.19				5220.25	5846.15	4880.69	6902.19			2683.67	2812.08	3391.94	2906.06			2357.21	2508.92	2548.75	2262.38
5631.67	6297.8	6220.75	8724.69				5124.4	5764.15	4819.62	7196.12			2796.92	2478.38	3415.38	3044.58			2448.92	2141.5	2554.38	2292.83
5721.15	6192.4	6364.88	8630.44				5186.55	5668.05	4907.31	7057.31			2978.5	2699.92	3166.94	3091.12			2639.33	2373.92	2365.94	2386.31
5488.2	5971.05	6581.12	8633.81				4905.6	5503.05	5161.75	7018.88			2882.62	2393.88	2713.69	3465			2594.92	2076.5	2003.19	2704.75
5458.85	5963.6	6655.44	8431.25				4972.6	5502.1	5284.12	6798.88			2726.12	2507.67	2960.56	3145			2449.08	2176.25	2206.12	2478.25
5187.27	5956.2	6691.69	8269				4672.93	5509.1	5277.31	6639.69			2817.67	2737	3650	3753.58			2508.12	2413.88	2719.06	2933.25
5642.9	6161.2	6375.88	8442.94				5148.8	5778.35	5016.25	6768.19			2826.88	2701.33	3337.69	3476.81			2442.25	2454.92	2513.56	2714.94
5168.47	5910	6821.81	8264.75				4646.93	5454.45	5395.56	6604.44			2625.96	2851.62	3522.06	3665.92			2357.38	2473.12	2652	2916.42
5364.7	5698.95	6662.62	8278.06				4905.3	5314.15	5269.75	6609.12			3253.75	3001.17	3929.06	4001			2924.75	2653.17	2926.12	3164.69
4886.8	5527.85	6299.94	8115.06				4454.4	5193.55	4917	6376.19			3332.42	3461.25	3074.12	4485.42			3000.29	3065.12	2326.44	3521.5
5194.45	5680.4	6210.94	8151.75				4807.75	5302.6	4792.06	6464.44			3233.62	3614.25	3401.38	4554.5			2925.33	3174.25	2581.75	3633.69
5262.67	5529	6403.81	8247.38				4806.4	5172.35	4969	6481.94			3253.71	3594.88	3695.5	4882.25			2903	3145.75	2788.38	3796.08
5470.6	5508.4	6650.12	8179.62				5062.5	5088.6	5207.19	6427.5			3443.29	3679.83	3330.56	3943.75			3146.92	3288.17	2531.88	3058
4886.13	5494.7	6653.88	8097.06				4474.2	5082.85	5215.31	6350.25			3428.33	3735.75	3835.94	4483.58			3170.58	3222.62	2882.69	3455
5120.7	5471.25	6718.94	8012.94				4711.35	5114.45	5240.06	6215.25			3513.12	3543.25	3823.75	3863.19			3175.67	3121.83	2855.56	2928.81
4985.67	5333.75	6600.56	7916.69				4569.73	4967.35	5098.62	6130.88			3456.62	3568	3474.25	4053.5			3164.71	3146.62	2607.56	3095.92
4699.8	5456.9	6712	7966.81				4301.35	5136.35	5230.75	6219.75			3758.88	3443.83	3613.81	4144.31			3405.33	3038.17	2672.88	3184
4948	5669.75	6716.12	7908.69				4488.67	5315.45	5241.25	6153.06			3590.25	3495.5	3465.88	4147.67			3325.46	3045.75	2550.12	3141.58
4956.35	5748.2	6565.19	7916.69				4566.05	5376.05	5172.75	6223			3439.25	3619.08	3622.69	3636.19			3122.54	3224.75	2693.31	2767.38
4788.93	5565.55	6736.5	8060.88				4322.13	5249.25	5296.69	6321.25			3248.88	3463.5	3721.31	3594.83			2961.92	3017.75	2757.81	2733.83
4771.75	5633.55	6721.06	7736.44				4390.75	5265.4	5254	6146.81			2839.29	3790.58	3422.56	3502.69			2622.5	3372.25	2543.75	2668.12
4731.67	5327.1	6683.31	7852.62				4248	5062.15	5190.75	6210.94			2960.83	3543.25	2969	4242.92			2702	3137.5	2184.12	3312.08
4715.05	5397.5	6549.5	7754.06				4296.2	5063.55	5108	6086.81			2898.58	3589.92	3411.75	3911.5			2637.17	3197.17	2489.19	3008.25
4809.27	5467.6	6880.56	7597.56				4327	5169.6	5490.12	5915.94			2794.75	3364.38	3349.81	3651.08			2549.88	2978	2456.38	2771.42
5018.8	5507.75	6793.38	7629.44				4535	5168.2	5329.75	5997.56			2805.71	3661.75	3201.69	3594.88			2503.88	3247.25	2359.88	2715.19
4924.4	5809.35	7046.06	8033.25				4437.27	5490.05	5510.75	6389.56			2655.75	3415.38	3450.44	3472.5			2356.62	3021.88	2559.75	2621.83
4987.8	5578.9	7063.5	8126.12				4568.25	5278.25	5492.56	6433.12			2619.92	3531.92	3335.56	3219.5			2368.25	3117.58	2491.38	2473.5
4940.53	5375.65	7024.69	8037.25				4483.8	5023	5456.38	6275.06			2678.62	2912.62	3479.19	3270.92			2428.58	2560.38	2538.69	2481.08
4833.1	5500.65	6720.56	7949				4370.6	5112.3	5153.69	6263.88			2916.42	3448.5	3444	2876.44			2631.38	3092.75	2584	2167.5
4829.8	5707.7	6940.94	8108.25				4335.6	5323.25	5303.06	6383.69			3037.25	3141.38	3113.5	3746.42			2742.92	2800.5	2336	2855.33
4615.5	5692.55	6720.06	8118.25				4159.15	5244.35	5158.5	6347.5			2834	3457.83	3079.56	3071.56			2602.04	3080.75	2266.81	2281.06
4545.47	5658.25	6714.94	7934.5				4106.27	5335.75	5097.75	6186.56			2916.29	3191.25	2963.94	3555.08			2623.79	2826.25	2179.94	2678.92
4745.5	5645.6	6631.12	7958.38				4310.75	5292.25	5009.44	6212.25			2548.5	3545.67	3492.38	3734.25			2277.42	3203.92	2567.31	2855.75
4626.8	5627.75	6681.88	7918.31				4172.47	5233.1	5063.06	6129.56			2549.25	3068.62	3603.69	3424.17			2295	2720.75	2671.06	2636.17
4854.95	5541.55	6604.38	8007.69				4339.95	5180.2	5061.31	6121.81			2939.96	3167.5	3218.5	3496.94			2637.46	2846.5	2421.75	2727
4712.47	5471.45	6569.19	7707.81				4280.53	5055.15	5084.06	6026.5			2776.92	2757.62	3688.62	3618.08			2499.29	2435.38	2738.75	2841.5
4880.7	5342.2	6755.75	7879.88				4422.05	5036.95	5199.12	6201			2611.33	3355.33	3577.25	3007.88			2384.38	2998	2661.69	2299.69
4869.8	5232.3	6723.12	7967.81				4412.53	4862.95	5155.31	6275.69			2484.62	3056.75	3543.88	3918.08			2192.42	2669.75	2608.94	3030.92
4778.45	5335.7	6612.81	7974.81				4332.6	4989.25	5075.94	6233.19			2730.08	3117.08	3015.62	3255.94			2445.08	2803.75	2220.56	2464.06
4961.8	5263.05	6556.44	7913.62				4457.6	4861	5039.88	6171.5			2816.08	2996.12	3090.94	4228.25			2540.83	2626.38	2250.38	3208.08
5225.25	5219.35	6532.56	7937.75				4782.8	4825.4	5058.88	6125.56			2869.04	3347.83	3142.5	3743.12			2573.83	2972.92	2325.94	2863.56
5266.33	5198.85	6735.62	7891.25				4774.33	4856.3	5207	6133.12			2792.21	2587.75	3121.75	2640.17			2491.04	2258.25	2271.12	1957.17
4940.85	5450.65	6812.12	8076.94				4485.1	5023.4	5230.62	6308.88			2853.92	3326.17	3502	3488.25			2592.96	2959.83	2550.94	2595.44
5016.13	5375.35	6959.81	8236.38				4558.93	4967.9	5399.62	6345.56			2915.5	2994.88	3691.5	3210.17			2625.04	2666.12	2735.88	2433.33
4753.4	5536	6737.56	8171.75				4247.75	5119	5183.38	6307.88			2866.25	3401.08	3404.75	3175.56			2506.33	3033.67	2520.06	2347.12
4495.6	5408.6	6536.62	7884.06				4016.4	5004.9	5039.19	6131.88			2904.29	3254.88	3141	3475			2569.33	2883.12	2318.81	2612.58
4683.45	5346.95	6726.69	7945.56				4195.95	4979.8	5156.12	6258.56			2772.58	3611.58	3509.25	3558.44			2474.33	3213.75	2544.62	2673.06
4846.53	5269	6670.56	8008.31				4395.8	4887.05	5122.69	6236.44			2440.08	3522.62	4028.38	3710.33			2143.08	3125.62	2959	2827.17
4906.95	5315.95	6591.5	7715.12				4449.3	4899.05	5028.88	5962.38			2623.83	3387.17	2917.06	3679.44			2299.42	2974.58	2155.94	2805.81
4887.8	5440.9	6477.25	7983				4376.53	4994.85	4876.12	6157.75			2229.75	3130.25	3327.81	3618.17			1946.96	2748.38	2432.56	2758.33
4890.7	5423.35	6585	8152.88				4376.4	4963.35	4967.31	6175.56			2720.46	3432.17	3563.69	3835.19			2375.54	2992.92	2624.38	2937.25
4809.8	5304.8	6547.75	7816.69				4308.87	4849.4	5019.81	5941.5			2412.62	3688.75	3297.94	3380.92			2127.12	3221.62	2413	2621.25
5078.85	5456.35	6477.69	7652.06				4530.7	4972.25	4926.38	5959.06			2497.04	3267.67	3142.69	3036.31			2215.33	2890.33	2331.38	2315.56
4981.33	5528.1	6454.88	7790.38				4405.4	4992.8	4904.94	6056.94			2636.96	3114.75	3294.19	3244			2323.17	2695.88	2435.5	2471
4937.3	5577.2	6609.31	7800.56				4337.65	5028	5077.44	6049.19			2882.75	3092.58	3061.06	3097			2525.04	2693.25	2264.38	2389.56
4727.27	5419.75	6371.06	7749.25				4134.73	4842.15	4903.88	5943.81			2727.46	3114.5	2688.5	3158.33			2414.5	2749.38	1977.88	2434.58
5136.2	5458.35	6588.62	7888				4560.95	4875.5	5089.06	6094.81			2792.42	3163.58	3155.69	3267.56			2435.12	2757.75	2293.19	2465.31
5167.53	5394.75	6695.81	7936.56				4539.6	4895	5156.5	6113.38			2652.33	3061	3537	3983.08			2341.33	2657.38	2611.62	3063.83
4924	5460.9	6478.69	7785.62				4369.15	4943.45	4945.81	6048.94			2534.21	3398.75	3142.31	3277.88			2220.38	2946.58	2300	2439.06
4594.67	5233.4	6558.88	7622				4073.87	4695.25	4990.69	5881.56			2496.96	3411.12	3055.25	3336.25			2141.12	2973.12	2198.31	2493.67
4746	5397.8	6663.44	7676.38				4266.9	4837.1	5065.5	5991.75			2453.83	3384.33	3146.38	2873.75			2110.58	2993.33	2309.94	2096.19
4587.8	5254.4	6614.88	7753.44				4061.8	4697.7	5039.12	6005.25			2218.04	3513.88	2829.94	3474.08			1953.88	3022.62	2063	2622.83
4589.35	5294.8	6727.88	7644.69				4071.3	4777.8	5186.81	5960.31			2691.54	3600.58	3136.31	3737.44			2320.17	3063.5	2317.81	2828.56
4616.4	5306.25	6515.62	7673.19				4070.27	4756.2	5017.12	5935.44			2546.67	3701.5	3405.69	3276.58			2186.21	3207.5	2492.44	2522.25
4834.75	5066.2	6598.88	7771.56				4306.8	4558.5	5054.25	6011.31			2357.83	3148.17	2666.38	3355.62			2060.96	2732	1974.94	2497.12
4535.8	5113.95	6393.25	7774.38				3980.13	4518.15	4855.69	6022.88			2829.83	3380.25	3466.25	3545.42			2478.12	2925.88	2524.5	2686.17
4703.5	5017.95	6114.75	7752.62				4113.15	4468.85	4653.19	5987.62			2810.12	3336.33	3397.56	2723.44			2458.83	2921.33	2546.56	2035.88
4703.53	5319.3	6387.94	7810				4045.6	4670.6	4856.62	6076.81			2608.88	3443.38	2741.56	3472.75			2240.54	2939.62	2035.81	2639.17
5098.35	5400.15	6468.12	7937.88				4417.65	4807	4951.12	6150.94			2526.54	3148	2975.62	3210.81			2198.38	2724.75	2188.5	2411.31
4711.73	5349.25	6446.38	8035.81				4049.93	4788.95	4948.81	6201.31			2510.33	3040.5	3401	3533			2114.21	2617.62	2545.19	2683.08
4855.3	5320.4	6612.94	7720.62				4253.65	4695.8	5107.31	5974.69			2630.5	3358.92	3061.69	3280.12			2272.92	2915.67	2288.12	2463.56
4642.53	5480	6404.06	7658.38				4054.53	4873.95	4967.25	5927.62			2413.42	3527.25	2545.56	3898.33			2079	3078.12	1870.62	2916.08
4645.65	5337.55	6523.88	7520.19				4112.55	4798.9	5033.88	5828.06			2358.79	3432.5	3241.19	3751.44			2051.08	3026.58	2383.31	2864.25
4494.13	5519.9	6415.94	7385.94				3905.07	4879.25	4947.44	5739.56			2582.58	3524.25	3679.06	3115.25			2203.46	3110.5	2742.44	2372
4680.05	5467.9	6485.44	7557.19				4108.25	4872.35	4928.75	5907.62			2656.62	3366.92	3068.12	3246.5			2298.5	2889.17	2281	2425.31
4566.4	5558.4	6356.56	7830.12				3887.07	4929.9	4814.31	6119.69			2632.29	3414.75	2772.81	4004.08			2275.71	2922.12	1995.44	2999.17
4820	5346.65	6457	7906				4222.25	4700.5	4940.56	6236.38			2786.33	3402.83	3641.88	3558.25			2415.54	2944.08	2677.25	2692.06
4723.27	5410.9	6726.88	7629				4134.93	4832.65	5215.38	5977.94			2526.17	3540.62	3173.62	3149.17			2202.54	3099	2382.62	2383.08
4823.05	5583.85	6406.25	7761.38				4269.65	5014	4981.44	6074			2888.88	3244.17	3202.5	3021.75			2530.62	2834.33	2343.56	2256.94
4527.8	5657.85	6416	7578.94				3905.4	5053.8	4974.94	5917.69			2775.21	3372.38	3412.5	3097.17			2451.46	2894.12	2544.75	2306.83
4751.45	5600.9	6439.94	8068.31				4172.35	5007.15	4924.5	6296.62			2966.46	2993.92	3194.25	3543.88			2588.58	2587.92	2360.88	2684.06
4781.33	5577.6	6627.75	7891.81				4185.67	5011.35	5120.38	6113.88			2841.92	3468.62	3189.44	3488.33			2498.62	3013.5	2329	2587
4839.95	5481.95	6580.56	7552.81				4266.25	4953.95	5121.5	5805.56			2533.33	3248.33	2946	3551.62			2212	2778.42	2158.62	2693.94
4759.87	5302.75	6712.88	7792.81				4157.87	4770.15	5139.81	6126.69			3059	2985.88	3477.38	3291.83			2701.04	2555.38	2568.88	2533.75
4395.1	5336.8	6842.62	7780.88				3887.2	4756.25	5200.75	6045.12			2887.21	3216.58	3432.31	3360.69			2557.25	2795.5	2574.62	2531.38
4405.4	5167.45	6988.12	7794.06				3854.47	4632.95	5342.88	6049.94			2417.5	3209.25	2898.06	3380.08			2100.42	2769.75	2181.44	2554.08
4818.55	5295.85	6927.88	7824.81				4126.1	4727.05	5281.62	6083.88			2964.38	3084.92	3132.62	3553.19			2655.67	2679	2286.56	2690.56
4789.87	5224.2	6717.25	7770.38				4184.47	4586.8	5103.19	6004.75			3240.04	3197.62	3582.19	3664.58			2897.92	2751.75	2657.19	2811.83
4753.5	5047.05	6598.19	7727.12				4104.1	4483.45	4997.44	5941.19			3090.42	3095.92	2419.44	3126.94			2792.79	2674.75	1813.19	2366.69
4501.93	5151.85	6633.94	7605.69				3888.53	4394.9	5019.06	5859.81			2779.75	3515.88	3115.88	3041.08			2451.92	3067.25	2308.31	2295.75
4749.65	5214.45	6669.25	7457.62				4068.05	4547.9	5030.31	5769.81			2635.71	3107.17	3131.88	3004.88			2305.25	2678.17	2369.44	2270
4797.07	5125.45	6689.56	7347.06				4105.2	4505.15	5007.5	5760.62			2837.21	3487.25	3370.12	3365.33			2466.12	3039.62	2502.94	2520.17
[truncated: 14 more rows]

## Sheet: Suppl. Fig. 3
Suppl. Fig. 3c	Tissue weight iWAT in g					Suppl. Fig. 3d	Tissue weight BAT in g
[truncated: 19 more rows]

[truncated: 8 more sheets: Suppl. Fig. 4, Suppl. Fig. 5, Suppl. Fig. 6, Suppl. Fig. 7, Suppl. Fig. 8, Suppl. Fig. 10, Suppl. Fig. 11, Suppl. Fig. 12]
